# Supplementary material for: Brain Transcriptomics Across Diverse Sleep-Wake Manipulations Reveals Multiple Homeostatic Pathways in Drosophila
Source: bioRxiv. 2026 Mar 3:2026.02.28.708752. Preprint. [Version 1] doi: 10.64898/2026.02.28.708752 (PMC13001341; doi:10.64898/2026.02.28.708752)
Supplement: Supplement 1 [file media-1.xlsx]

## Sheet: index
sheet_name	descriptor
Sleep gene list FC0.5 Table	Consistent sleep-upregulated gene list at low-amplitude threshold (|log2FC| > 0.5), excluding genes classified as wake-upregulated.
Sleep gene list FC1 Table	Consistent sleep-upregulated gene list at high-amplitude threshold (|log2FC| > 1.0), excluding genes classified as wake-upregulated.
Wake gene list FC0.5 Table	Consistent wake-upregulated gene list at low-amplitude threshold (|log2FC| > 0.5), excluding genes classified as sleep-upregulated.
Wake gene list FC1 Table	Consistent wake-upregulated gene list at high-amplitude threshold (|log2FC| > 1.0), excluding genes classified as sleep-upregulated.

## Sheet: Sleep gene list FC0.5 Table
Descriptor: Consistent sleep-upregulated gene list at low-amplitude threshold (log2FC >= 0.5), excluding genes classified as wake-upregulated.
ext_gene	gene_id	frequency	is_cycling	ZT_cyclers	sleep_corr_exps	wake_corr_exps	Baseline	MechSD3	MechSD6	MechSD12	R85C10>TrpA1	R23E10>ChR	THIP	flybase_gene_id
snu	FBgn0039594	3	FALSE	-	MechSD6, MechSD12, R23E10>ChR	-	Peak=20, log2b=3.714, qval=0.7167	qval=0.7848	-0.819	-0.808	qval=0.8721	-0.51	qval=0.6806	FBgn0039594
VGlut	FBgn0031424	3	FALSE	-	MechSD3, MechSD6, MechSD12	-	Peak=0, log2b=1.377, qval=0.2662	-0.85	-1.862	-0.791	qval=0.2077	qval=0.0692	qval=0.8026	FBgn0031424
CG44195	FBgn0265084	3	FALSE	-	MechSD6, MechSD12, R23E10>ChR	-	Peak=0, log2b=1.272, qval=0.1957	qval=0.3125	-1.958	-0.814	qval=0.5233	-1.483	qval=0.6373	FBgn0265084
Lasp	FBgn0063485	3	TRUE	Baseline	MechSD6, R23E10>ChR	-	Peak=8, log2b=0.656	qval=0.2819	-0.661	-0.416	qval=0.1545	-1.292	qval=0.9534	FBgn0063485
CG45086	FBgn0266487	3	FALSE	-	MechSD3, MechSD6, MechSD12	-	Peak=0, log2b=0.828, qval=0.1871	-0.562	-1.509	-0.696	qval=0.1922	qval=1.0	qval=1.0	FBgn0266487
mt:ATPase8	FBgn0013673	3	FALSE	-	MechSD3, MechSD6, MechSD12	-	Peak=12, log2b=1.833, qval=0.6581	-1.347	-1.07	-0.889	qval=0.7753	-	-	FBgn0013673
RhoGAP102A	FBgn0259216	2	FALSE	-	R85C10>TrpA1, R23E10>ChR	-	Peak=0, log2b=0.587, qval=0.1357	qval=0.18	qval=0.7317	qval=0.5004	-0.933	-0.748	qval=1.0	FBgn0259216
kon	FBgn0032683	2	FALSE	-	MechSD6, MechSD12	-	Peak=0, log2b=0.938, qval=0.4037	-0.496	-0.565	-0.544	qval=0.9511	qval=0.3632	qval=1.0	FBgn0032683
Lar	FBgn0000464	2	TRUE	Baseline	MechSD6	-	Peak=0, log2b=0.508	-0.301	-0.546	-0.259	qval=0.3318	-0.282	qval=0.8822	FBgn0000464
salm	FBgn0261648	2	TRUE	Baseline	MechSD6	-	Peak=0, log2b=0.88	-0.414	-0.803	qval=0.1039	qval=0.185	qval=0.9497	qval=0.9777	FBgn0261648
Ae2	FBgn0036043	2	TRUE	Baseline	MechSD6	-	Peak=12, log2b=0.752	-0.243	-0.604	-0.197	qval=0.2204	-0.237	qval=0.2338	FBgn0036043
CG10268	FBgn0032811	2	FALSE	-	R85C10>TrpA1, R23E10>ChR	-	Peak=4, log2b=0.796, qval=1.0	qval=0.929	qval=0.5174	qval=0.8781	-0.687	-0.734	qval=1.0	FBgn0032811
CG46311	FBgn0284227	2	FALSE	-	MechSD6, MechSD12	-	Peak=4, log2b=NA, qval=0.2248	qval=0.4494	-5.747	-5.761	qval=0.626	-	-	FBgn0284227
Top1	FBgn0004924	2	TRUE	Baseline	MechSD6	-	Peak=0, log2b=0.51	-0.358	-0.583	-0.318	qval=0.9142	qval=0.7737	qval=0.8044	FBgn0004924
GstD9	FBgn0038020	2	TRUE	Baseline	R85C10>TrpA1	-	Peak=4, log2b=1.296	qval=0.9702	0.214	qval=0.7221	-0.542	qval=0.1982	qval=0.8822	FBgn0038020
Ncc69	FBgn0036279	2	FALSE	-	MechSD6, MechSD12	-	Peak=20, log2b=0.875, qval=0.8774	qval=0.3861	-0.873	-0.605	qval=0.486	qval=1.0	qval=0.4656	FBgn0036279
Ugt35A1	FBgn0026315	2	TRUE	Baseline	R23E10>ChR	-	Peak=4, log2b=1.481	qval=0.3001	qval=0.7597	qval=0.6409	qval=0.749	-0.595	qval=0.8994	FBgn0026315
norpA	FBgn0262738	2	FALSE	-	MechSD6, R23E10>ChR	-	Peak=12, log2b=0.813, qval=0.3723	qval=0.3192	-0.573	-0.333	qval=0.3976	-0.578	qval=1.0	FBgn0262738
CG43066	FBgn0262476	2	TRUE	Baseline	MechSD6	-	Peak=4, log2b=0.62	-0.278	-0.531	-0.178	qval=0.1685	-0.263	qval=0.7508	FBgn0262476
Mmp1	FBgn0035049	2	TRUE	Baseline	R85C10>TrpA1	-	Peak=12, log2b=1.053	qval=0.4183	qval=0.0784	qval=0.9301	-0.836	qval=1.0	qval=1.0	FBgn0035049
gek	FBgn0023081	2	TRUE	Baseline	MechSD6	-	Peak=0, log2b=0.57	-0.304	-0.554	-0.322	qval=0.8202	qval=1.0	qval=1.0	FBgn0023081
Pif1A	FBgn0261015	2	TRUE	Baseline	MechSD6	-	Peak=4, log2b=0.859	qval=0.2489	-1.105	-0.481	qval=0.058	qval=0.1696	qval=1.0	FBgn0261015
rod	FBgn0003268	2	TRUE	Baseline	MechSD6	-	Peak=8, log2b=0.668	qval=0.1171	-0.617	qval=0.7562	qval=0.7718	qval=1.0	qval=1.0	FBgn0003268
Mnt	FBgn0023215	2	TRUE	Baseline	MechSD6	-	Peak=12, log2b=0.653	-0.224	-0.544	qval=0.3653	0.476	qval=0.297	qval=0.8822	FBgn0023215
stj	FBgn0261041	2	TRUE	Baseline	MechSD6	-	Peak=0, log2b=0.548	-0.286	-0.559	-0.227	qval=0.6398	-0.37	qval=0.7485	FBgn0261041
Achl	FBgn0033936	2	TRUE	Baseline	MechSD6	-	Peak=20, log2b=5.087	qval=0.9236	-1.495	qval=0.2659	qval=0.4661	qval=0.4477	qval=1.0	FBgn0033936
B4	FBgn0023407	2	FALSE	-	MechSD6, R23E10>ChR	-	Peak=0, log2b=0.325, qval=0.1425	-0.251	-0.566	-0.222	qval=0.4112	-0.546	qval=1.0	FBgn0023407
stv	FBgn0086708	2	TRUE	Baseline	R85C10>TrpA1	-	Peak=12, log2b=0.609	qval=0.8556	-0.289	qval=0.6711	-1.214	qval=0.9187	qval=0.9457	FBgn0086708
pcx	FBgn0003048	2	TRUE	Baseline	MechSD6	-	Peak=0, log2b=0.765	-0.369	-1	-0.432	qval=0.2605	qval=0.4598	qval=1.0	FBgn0003048
Atpalpha	FBgn0002921	2	TRUE	Baseline	MechSD6	-	Peak=0, log2b=0.506	-0.352	-0.664	-0.323	qval=0.1847	qval=0.0657	qval=0.8076	FBgn0002921
haf	FBgn0261509	2	TRUE	Baseline	MechSD6	-	Peak=4, log2b=0.564	-0.19	-0.621	qval=0.1919	0.424	qval=0.1783	qval=0.7275	FBgn0261509
CG42260	FBgn0259145	2	FALSE	-	MechSD6, R23E10>ChR	-	Peak=4, log2b=0.726, qval=1.0	qval=0.7474	-0.659	-0.28	qval=0.0797	-0.509	qval=0.8722	FBgn0259145
Dek	FBgn0026533	2	TRUE	Baseline	MechSD6	-	Peak=8, log2b=0.686	-0.319	-0.604	-0.283	qval=0.8966	qval=0.9543	qval=0.7444	FBgn0026533
msl-1	FBgn0005617	2	TRUE	Baseline	MechSD6	-	Peak=0, log2b=0.601	-0.417	-0.637	-0.434	qval=0.6403	qval=0.8036	qval=0.4265	FBgn0005617
CG33229	FBgn0053229	2	FALSE	-	MechSD6, R23E10>ChR	-	Peak=0, log2b=0.723, qval=0.1902	-0.458	-1.218	-0.496	qval=0.777	-0.543	qval=1.0	FBgn0053229
Ac13E	FBgn0022710	2	TRUE	Baseline	MechSD6	-	Peak=0, log2b=0.515	-0.271	-0.686	qval=0.0516	qval=0.4101	qval=0.1104	qval=0.8811	FBgn0022710
CG43789	FBgn0264330	2	FALSE	-	MechSD6, R23E10>ChR	-	Peak=0, log2b=0.747, qval=0.2909	qval=0.2469	-1.354	qval=0.1897	qval=0.6646	-1.256	qval=1.0	FBgn0264330
CG14186	FBgn0036935	2	TRUE	Baseline	R23E10>ChR	-	Peak=12, log2b=0.884	0.462	0.408	0.371	qval=0.2319	-0.506	qval=0.7275	FBgn0036935
CG13055	FBgn0036583	2	TRUE	Baseline	R85C10>TrpA1	-	Peak=12, log2b=1.397	qval=0.8552	qval=0.8608	qval=0.3877	-0.955	qval=1.0	qval=1.0	FBgn0036583
Dhc98D	FBgn0013813	2	TRUE	Baseline	MechSD6	-	Peak=12, log2b=1.34	qval=0.537	-1.063	qval=0.6138	qval=0.5404	qval=0.4289	qval=1.0	FBgn0013813
SERCA	FBgn0263006	2	TRUE	Baseline	MechSD6	-	Peak=8, log2b=0.571	-0.244	-0.505	-0.324	qval=0.37	qval=0.8197	qval=0.2987	FBgn0263006
CG34273	FBgn0085302	2	TRUE	Baseline	MechSD6	-	Peak=8, log2b=1.05	qval=0.6655	-0.979	qval=0.9723	qval=0.9736	qval=1.0	qval=0.7275	FBgn0085302
na	FBgn0002917	2	TRUE	Baseline	MechSD6	-	Peak=0, log2b=0.507	-0.292	-0.524	-0.228	qval=0.4411	qval=0.1342	qval=0.6714	FBgn0002917
Tie	FBgn0014073	2	FALSE	-	MechSD6, R85C10>TrpA1	-	Peak=12, log2b=3.048, qval=0.5169	qval=0.8808	-3.052	qval=0.9389	-2.235	qval=0.2155	qval=1.0	FBgn0014073
kek3	FBgn0028370	2	TRUE	Baseline	MechSD6	-	Peak=4, log2b=0.54	-0.198	-0.518	qval=0.126	qval=0.1914	qval=0.4016	qval=0.8822	FBgn0028370
CG15877	FBgn0035337	2	TRUE	Baseline	R85C10>TrpA1	-	Peak=0, log2b=0.51	qval=0.8461	qval=0.974	qval=0.8878	-0.872	qval=0.6527	qval=1.0	FBgn0035337
CG9485	FBgn0034618	2	TRUE	Baseline	MechSD6	-	Peak=4, log2b=0.641	qval=0.0951	-0.577	qval=0.3526	qval=0.5322	qval=0.3767	qval=0.8822	FBgn0034618
l(3)80Fg	FBgn0287183	2	TRUE	Baseline	R23E10>ChR	-	Peak=20, log2b=0.518	qval=0.8425	0.261	qval=0.62	qval=0.9173	-1.056	qval=1.0	FBgn0287183
ush	FBgn0003963	2	FALSE	-	MechSD3, MechSD6	-	Peak=0, log2b=0.687, qval=0.3175	-0.501	-0.683	-0.377	qval=0.5553	qval=1.0	qval=1.0	FBgn0003963
Fbp1	FBgn0000639	2	TRUE	Baseline	THIP	-	Peak=16, log2b=3.534	-	-	-	-	qval=1.0	-4.287	FBgn0000639
sas	FBgn0002306	2	FALSE	-	MechSD6, R85C10>TrpA1	-	Peak=12, log2b=4.174, qval=1.0	qval=0.906	-3.682	qval=0.3897	-3.4	qval=0.2803	qval=0.9113	FBgn0002306
CG13054	FBgn0036584	2	TRUE	Baseline	R85C10>TrpA1	-	Peak=12, log2b=1.196	qval=0.564	qval=0.8428	qval=0.6852	-1.923	qval=0.5745	qval=1.0	FBgn0036584
Gyc76C	FBgn0266136	2	TRUE	Baseline	MechSD6	-	Peak=4, log2b=1.257	qval=0.0668	-0.614	qval=0.3188	qval=0.1221	qval=0.6136	qval=1.0	FBgn0266136
salr	FBgn0000287	2	TRUE	Baseline	MechSD6	-	Peak=0, log2b=0.561	-0.253	-0.617	qval=0.0689	qval=0.0807	qval=0.5244	qval=0.7564	FBgn0000287
CG15186	FBgn0037448	2	FALSE	-	MechSD6, R85C10>TrpA1	-	Peak=0, log2b=2.206, qval=1.0	qval=0.6796	-1.532	qval=0.0749	-1.146	qval=0.763	qval=0.4088	FBgn0037448
CG43788	FBgn0264329	2	FALSE	-	MechSD6, R23E10>ChR	-	Peak=4, log2b=0.93, qval=0.1149	qval=0.4868	-0.888	qval=0.2778	qval=0.7385	-1.464	qval=1.0	FBgn0264329
unc79	FBgn0038693	2	TRUE	Baseline	MechSD6	-	Peak=0, log2b=0.503	-0.253	-0.643	-0.279	qval=0.3495	qval=0.5238	qval=0.5559	FBgn0038693
Inx2	FBgn0027108	2	TRUE	Baseline	MechSD6	-	Peak=0, log2b=1.349	-0.386	-0.583	-0.346	qval=0.5759	qval=0.8813	qval=1.0	FBgn0027108
Lgr4	FBgn0085440	2	TRUE	Baseline	MechSD6	-	Peak=0, log2b=0.729	qval=0.0669	-0.53	qval=0.3865	qval=0.5979	qval=0.8036	qval=0.89	FBgn0085440
unc80	FBgn0039536	2	TRUE	Baseline	MechSD6	-	Peak=4, log2b=0.523	-0.193	-0.67	-0.238	qval=0.5585	qval=0.3612	qval=0.9113	FBgn0039536
ABCA	FBgn0031170	2	TRUE	Baseline	MechSD6	-	Peak=4, log2b=0.527	-0.253	-0.592	-0.272	qval=0.093	-0.324	qval=1.0	FBgn0031170
CG32846	FBgn0052846	2	TRUE	Baseline	MechSD6	-	Peak=8, log2b=0.996	qval=0.1057	-1.354	qval=0.0831	qval=0.8472	qval=0.6136	qval=1.0	FBgn0052846
Stlk	FBgn0046692	2	TRUE	Baseline	R23E10>ChR	-	Peak=20, log2b=0.563	qval=0.387	0.498	qval=0.1397	qval=0.8056	-1.019	qval=1.0	FBgn0046692
CG30428	FBgn0050428	2	TRUE	Baseline	MechSD6	-	Peak=4, log2b=0.512	qval=0.0848	-0.903	qval=0.1028	qval=0.7453	qval=0.0982	qval=1.0	FBgn0050428
wts	FBgn0011739	2	TRUE	Baseline	MechSD6	-	Peak=12, log2b=0.576	-0.258	-0.565	qval=0.0797	qval=0.2109	qval=1.0	qval=0.7492	FBgn0011739
LRP1	FBgn0053087	2	TRUE	Baseline	MechSD6	-	Peak=4, log2b=0.537	-0.346	-0.671	-0.361	qval=0.2977	qval=0.9898	qval=0.8103	FBgn0053087
clos	FBgn0261016	2	FALSE	-	MechSD6, MechSD12	-	Peak=0, log2b=0.774, qval=0.9349	qval=0.3857	-1.028	-1.055	qval=0.9583	qval=1.0	qval=1.0	FBgn0261016
Sarm	FBgn0262579	2	TRUE	Baseline	MechSD6	-	Peak=4, log2b=0.706	qval=0.6997	-0.519	qval=0.0716	-0.354	qval=0.645	qval=1.0	FBgn0262579
crb	FBgn0259685	2	FALSE	-	MechSD6, MechSD12	-	Peak=0, log2b=1.311, qval=1.0	qval=0.3852	-0.697	-0.564	qval=0.6543	-0.289	qval=1.0	FBgn0259685
CG3984	FBgn0038291	2	TRUE	Baseline	MechSD6	-	Peak=0, log2b=0.523	-0.324	-0.69	-0.297	qval=0.9198	qval=0.6904	qval=0.5693	FBgn0038291
CG3987	FBgn0038292	2	TRUE	Baseline	MechSD6	-	Peak=8, log2b=0.568	qval=0.368	-0.713	qval=0.1734	qval=0.4956	qval=0.8337	qval=1.0	FBgn0038292
zormin	FBgn0052311	2	TRUE	Baseline	MechSD6	-	Peak=4, log2b=1.587	qval=0.9608	-0.521	qval=0.4715	qval=0.8224	qval=0.435	qval=0.708	FBgn0052311
ctrip	FBgn0260794	2	TRUE	Baseline	MechSD6	-	Peak=0, log2b=0.564	-0.255	-0.666	-0.269	qval=0.062	qval=0.087	qval=1.0	FBgn0260794
Slik	FBgn0035001	2	TRUE	Baseline	MechSD6	-	Peak=12, log2b=0.587	-0.196	-0.531	qval=0.1784	qval=0.4463	qval=0.3459	qval=1.0	FBgn0035001
Nepl15	FBgn0039024	2	FALSE	-	MechSD6, R85C10>TrpA1	-	Peak=0, log2b=2.908, qval=1.0	qval=0.9969	-1.631	qval=0.266	-2.475	qval=0.9309	qval=0.5117	FBgn0039024
Hr38	FBgn0014859	2	FALSE	-	R85C10>TrpA1, R23E10>ChR	-	Peak=8, log2b=0.964, qval=0.0799	qval=0.7293	qval=0.898	qval=0.7799	-1.583	-0.795	qval=0.4209	FBgn0014859
rno	FBgn0035106	2	TRUE	Baseline	MechSD6	-	Peak=0, log2b=0.733	-0.403	-0.902	-0.412	qval=0.3177	qval=0.4077	qval=1.0	FBgn0035106
CG33234	FBgn0053234	2	FALSE	-	MechSD6, MechSD12	-	Peak=0, log2b=0.995, qval=0.0647	-0.45	-1.724	-0.713	qval=0.9059	qval=0.4286	qval=0.7716	FBgn0053234
CG46307	FBgn0284223	2	FALSE	-	MechSD3, MechSD6	-	Peak=0, log2b=1.14, qval=0.4354	-0.527	-1.683	qval=0.2802	qval=0.605	-	-	FBgn0284223
ZnT33D	FBgn0051860	2	FALSE	-	MechSD3, MechSD6	-	Peak=8, log2b=0.679, qval=0.2449	-0.521	-1.025	-0.372	qval=0.637	qval=0.4646	qval=1.0	FBgn0051860
trx	FBgn0003862	2	TRUE	Baseline	MechSD6	-	Peak=0, log2b=0.651	-0.415	-0.773	-0.347	qval=0.1809	qval=0.0603	qval=1.0	FBgn0003862
CG42392	FBgn0259738	2	FALSE	-	MechSD6, R23E10>ChR	-	Peak=4, log2b=0.825, qval=0.1508	qval=0.4096	-1.847	qval=0.2919	qval=0.4683	-1.082	qval=0.8036	FBgn0259738
CG13658	FBgn0039315	2	FALSE	-	MechSD3, MechSD6	-	Peak=4, log2b=1.486, qval=0.3576	-0.786	-1.457	qval=0.2971	qval=0.1959	qval=0.7478	qval=1.0	FBgn0039315
shakB	FBgn0085387	2	FALSE	-	MechSD6, R23E10>ChR	-	Peak=8, log2b=0.647, qval=0.4115	qval=0.1451	-0.605	-0.322	qval=0.4123	-0.664	qval=1.0	FBgn0085387
gol	FBgn0004919	2	TRUE	Baseline	R23E10>ChR	-	Peak=12, log2b=0.733	qval=0.5574	-0.263	qval=0.2215	qval=0.3658	-0.523	qval=0.9889	FBgn0004919
Zasp67	FBgn0036044	2	FALSE	-	MechSD6, MechSD12	-	Peak=12, log2b=0.909, qval=0.1199	qval=0.1628	-1.156	-0.5	qval=0.8361	qval=0.9627	qval=1.0	FBgn0036044
stan	FBgn0024836	2	TRUE	Baseline	MechSD6	-	Peak=0, log2b=0.669	-0.38	-0.869	-0.374	qval=0.2421	-0.414	qval=1.0	FBgn0024836
esc	FBgn0000588	2	FALSE	-	MechSD6, R23E10>ChR	-	Peak=4, log2b=0.828, qval=0.574	qval=0.7472	-1.605	qval=0.0776	qval=0.356	-0.764	qval=1.0	FBgn0000588
CG11407	FBgn0038733	2	TRUE	Baseline	MechSD3	-	Peak=20, log2b=3.717	-0.579	qval=0.2676	qval=0.593	qval=0.4371	qval=0.6707	qval=1.0	FBgn0038733
CG42588	FBgn0260965	2	FALSE	-	MechSD6, R23E10>ChR	-	Peak=0, log2b=0.587, qval=0.2449	-0.43	-0.624	qval=0.2215	qval=0.4197	-0.629	qval=1.0	FBgn0260965
CG11319	FBgn0031835	2	FALSE	-	MechSD6, R23E10>ChR	-	Peak=0, log2b=0.446, qval=0.1546	-0.267	-0.59	-0.227	qval=0.1087	-0.512	qval=0.7275	FBgn0031835
orb	FBgn0004882	2	FALSE	-	MechSD6, R23E10>ChR	-	Peak=4, log2b=0.396, qval=0.4432	qval=0.1167	-0.535	qval=0.3262	qval=0.3913	-0.756	qval=0.7613	FBgn0004882
kug	FBgn0261574	2	TRUE	Baseline	MechSD6	-	Peak=0, log2b=0.649	-0.367	-0.789	-0.346	qval=0.0755	-0.429	qval=1.0	FBgn0261574
Ir62a	FBgn0053971	2	FALSE	-	MechSD6, MechSD12	-	Peak=0, log2b=0.721, qval=0.5894	qval=0.1324	-1.073	-0.538	qval=0.3711	qval=0.0595	qval=0.5228	FBgn0053971
RhoGEF2	FBgn0023172	2	TRUE	Baseline	MechSD6	-	Peak=12, log2b=0.638	-0.325	-0.591	-0.327	qval=0.8056	qval=0.791	qval=0.9842	FBgn0023172
cic	FBgn0262582	2	TRUE	Baseline	MechSD6	-	Peak=12, log2b=0.733	-0.293	-0.792	-0.312	qval=0.1954	qval=0.0521	qval=0.8804	FBgn0262582
zip	FBgn0287873	2	TRUE	Baseline	MechSD6	-	Peak=12, log2b=0.576	-0.227	-0.573	-0.252	qval=0.9445	qval=1.0	qval=0.9144	FBgn0287873
nrm	FBgn0262509	2	FALSE	-	MechSD6, R23E10>ChR	-	Peak=0, log2b=0.43, qval=0.8597	-0.318	-0.648	-0.23	qval=0.2639	-0.72	qval=0.7773	FBgn0262509
CG43367	FBgn0263110	2	TRUE	Baseline	MechSD6	-	Peak=0, log2b=0.529	-0.309	-0.733	-0.302	qval=0.865	-0.331	qval=0.7275	FBgn0263110
CG11374	FBgn0031214	2	FALSE	-	MechSD6, R23E10>ChR	-	Peak=0, log2b=1.236, qval=1.0	qval=0.5714	-0.817	qval=0.64	qval=0.9253	-1.17	qval=1.0	FBgn0031214
chif	FBgn0000307	2	TRUE	Baseline	MechSD6	-	Peak=0, log2b=0.559	-0.35	-0.783	-0.366	qval=0.5163	qval=1.0	qval=1.0	FBgn0000307
elav	FBgn0260400	2	FALSE	-	MechSD6, R23E10>ChR	-	Peak=16, log2b=0.52, qval=0.6692	-0.24	-0.711	-0.328	qval=0.7088	-0.583	qval=0.74	FBgn0260400
unc-13	FBgn0025726	2	FALSE	-	MechSD6, R23E10>ChR	-	Peak=0, log2b=0.542, qval=0.3921	-0.365	-0.757	-0.306	qval=0.8357	-0.545	qval=0.9323	FBgn0025726
MFS17	FBgn0058263	2	TRUE	Baseline	R23E10>ChR	-	Peak=20, log2b=0.542	qval=0.6474	0.237	qval=0.609	qval=0.8267	-0.868	qval=1.0	FBgn0058263
CG43078	FBgn0262508	2	TRUE	Baseline	MechSD6	-	Peak=0, log2b=0.608	-0.368	-0.981	qval=0.2551	0.429	qval=0.3175	qval=1.0	FBgn0262508
bma	FBgn0085385	2	FALSE	-	MechSD6, R23E10>ChR	-	Peak=4, log2b=1.423, qval=0.4246	qval=0.3809	-1.849	qval=0.2184	qval=0.2421	-0.69	qval=0.5611	FBgn0085385
CG31199	FBgn0051199	2	FALSE	-	MechSD6, MechSD12	-	Peak=0, log2b=0.982, qval=0.3222	qval=0.0551	-1.898	-0.564	qval=0.374	qval=0.5612	qval=0.4635	FBgn0051199
CG9902	FBgn0030757	2	FALSE	-	MechSD3, MechSD6	-	Peak=16, log2b=0.652, qval=0.8912	-0.516	-0.663	qval=0.154	qval=0.6546	qval=0.7157	qval=1.0	FBgn0030757
SpdS	FBgn0037723	2	TRUE	Baseline	R85C10>TrpA1	-	Peak=20, log2b=0.955	0.395	0.37	qval=0.3476	-0.613	qval=0.1863	qval=0.0535	FBgn0037723
scf	FBgn0025682	2	TRUE	Baseline	R85C10>TrpA1	-	Peak=12, log2b=0.623	0.264	qval=0.793	qval=0.9822	-0.673	qval=0.3888	qval=0.9976	FBgn0025682
lectin-46Ca	FBgn0040093	2	TRUE	Baseline	MechSD6	-	Peak=12, log2b=0.829	qval=0.3438	-0.918	qval=0.6805	qval=0.9463	qval=0.6136	qval=1.0	FBgn0040093
Hipk	FBgn0035142	2	FALSE	-	MechSD6, R23E10>ChR	-	Peak=0, log2b=0.52, qval=0.1763	-0.252	-0.567	-0.276	qval=0.233	-0.503	qval=1.0	FBgn0035142
CG5937	FBgn0029834	2	TRUE	Baseline	MechSD6	-	Peak=0, log2b=0.631	-0.303	-0.7	-0.32	0.347	qval=0.0725	qval=0.8822	FBgn0029834
CG15099	FBgn0034400	2	TRUE	Baseline	MechSD6	-	Peak=0, log2b=0.523	-0.211	-0.748	-0.273	qval=0.2013	qval=0.1204	qval=1.0	FBgn0034400
rhea	FBgn0260442	2	TRUE	Baseline	MechSD6	-	Peak=4, log2b=0.516	-0.227	-0.529	-0.254	qval=0.3235	qval=0.2291	qval=0.9027	FBgn0260442
NetB	FBgn0015774	2	FALSE	-	MechSD6, R23E10>ChR	-	Peak=0, log2b=0.623, qval=0.0966	-0.291	-0.613	-0.243	0.37	-0.585	qval=0.9297	FBgn0015774
CG16825	FBgn0032503	2	FALSE	-	MechSD3, MechSD6	-	Peak=12, log2b=0.84, qval=1.0	-0.513	-1.116	qval=0.6014	qval=0.364	qval=0.636	qval=1.0	FBgn0032503
Dscam3	FBgn0261046	2	TRUE	Baseline	MechSD6	-	Peak=12, log2b=0.717	-0.18	-0.536	-0.2	qval=0.0807	qval=0.13	qval=0.9411	FBgn0261046
Jarid2	FBgn0036004	2	TRUE	Baseline	MechSD6	-	Peak=0, log2b=0.608	-0.251	-0.691	-0.347	qval=0.2321	qval=0.9864	qval=0.8754	FBgn0036004
mv	FBgn0288310	2	TRUE	Baseline	MechSD6	-	Peak=0, log2b=0.67	qval=0.2516	-0.852	-0.363	qval=0.3533	qval=0.8084	qval=1.0	FBgn0288310
CG46319	FBgn0284235	2	TRUE	Baseline	MechSD6	-	Peak=4, log2b=0.803	qval=0.3211	-0.911	qval=0.1328	qval=0.364	-	-	FBgn0284235
para	FBgn0285944	2	FALSE	-	MechSD6, R23E10>ChR	-	Peak=0, log2b=0.624, qval=0.3222	-0.374	-0.567	-0.186	qval=0.823	-0.606	qval=1.0	FBgn0285944
CG34384	FBgn0085413	2	TRUE	Baseline	MechSD6	-	Peak=0, log2b=0.513	-0.341	-0.591	-0.271	qval=0.3462	qval=0.3	qval=0.708	FBgn0085413
NaCP60E	FBgn0085434	2	FALSE	-	MechSD6, R23E10>ChR	-	Peak=8, log2b=0.647, qval=0.173	-0.316	-0.794	-0.297	qval=0.3105	-0.579	qval=0.8836	FBgn0085434
CG32333	FBgn0052333	2	TRUE	Baseline	MechSD6	-	Peak=4, log2b=0.575	-0.199	-0.637	qval=0.382	qval=0.2089	qval=0.3372	qval=0.5127	FBgn0052333
kek2	FBgn0015400	2	TRUE	Baseline	MechSD6	-	Peak=0, log2b=0.607	-0.231	-0.547	-0.214	qval=0.1643	qval=0.1789	qval=1.0	FBgn0015400
CG30069	FBgn0050069	2	TRUE	Baseline	MechSD6	-	Peak=4, log2b=1.497	qval=0.7742	-0.917	qval=0.0648	qval=0.5484	qval=0.1925	qval=0.6286	FBgn0050069
CG3638	FBgn0261444	2	TRUE	Baseline	MechSD6	-	Peak=4, log2b=0.638	-0.194	-0.574	qval=0.1041	0.336	qval=0.0646	qval=0.9161	FBgn0261444
MESR4	FBgn0034240	2	TRUE	Baseline	MechSD6	-	Peak=0, log2b=0.602	-0.32	-0.721	qval=0.134	qval=0.352	qval=0.9365	qval=1.0	FBgn0034240
Mur2B	FBgn0025390	2	FALSE	-	MechSD3, MechSD6	-	Peak=4, log2b=0.803, qval=0.4246	-0.516	-0.74	qval=0.0575	qval=0.5664	qval=0.6966	qval=0.2621	FBgn0025390
CG16779	FBgn0037698	2	FALSE	-	MechSD6, R23E10>ChR	-	Peak=8, log2b=0.534, qval=1.0	qval=0.0599	-0.505	qval=0.9749	qval=0.2972	-0.607	qval=0.6445	FBgn0037698
su(sable)	FBgn0003575	2	TRUE	Baseline	MechSD6	-	Peak=16, log2b=0.576	-0.221	-0.54	qval=0.2706	qval=0.653	-	-	FBgn0003575
O-fut1	FBgn0033901	2	TRUE	Baseline	R23E10>ChR	-	Peak=4, log2b=0.747	qval=0.1325	qval=0.5957	qval=0.851	qval=0.6927	-0.511	qval=0.9665	FBgn0033901
Dop1R1	FBgn0011582	2	FALSE	-	MechSD6, R23E10>ChR	-	Peak=16, log2b=0.352, qval=1.0	-0.274	-0.632	-0.288	qval=0.151	-0.776	qval=1.0	FBgn0011582
CG8677	FBgn0026577	2	TRUE	Baseline	MechSD6	-	Peak=0, log2b=0.778	-0.409	-0.859	-0.393	qval=0.5495	qval=0.6129	qval=1.0	FBgn0026577
CG17816	FBgn0037525	2	FALSE	-	MechSD6, R23E10>ChR	-	Peak=0, log2b=0.437, qval=0.3742	-0.273	-0.581	-0.269	qval=0.598	-0.538	qval=0.6286	FBgn0037525
gw	FBgn0051992	2	FALSE	-	MechSD6, MechSD12	-	Peak=0, log2b=0.81, qval=0.129	-0.46	-1.178	-0.529	qval=0.3197	-0.383	qval=1.0	FBgn0051992
CG8958	FBgn0030725	2	TRUE	Baseline	MechSD6	-	Peak=4, log2b=1.088	qval=0.1644	-1.079	qval=0.2439	qval=0.7872	qval=0.8143	qval=1.0	FBgn0030725
RhoGAP100F	FBgn0039883	2	FALSE	-	MechSD6, R23E10>ChR	-	Peak=8, log2b=0.545, qval=0.5011	-0.291	-0.581	-0.191	qval=0.3769	-0.596	qval=1.0	FBgn0039883
Dgk	FBgn0085390	2	TRUE	Baseline	MechSD6	-	Peak=4, log2b=0.638	-0.139	-0.621	-0.189	0.49	-0.289	qval=0.3116	FBgn0085390
CG6845	FBgn0035099	2	TRUE	Baseline	R23E10>ChR	-	Peak=16, log2b=1.028	qval=0.9859	qval=0.9901	qval=0.7528	qval=0.849	-0.503	qval=0.8036	FBgn0035099

## Sheet: Sleep gene list FC1 Table
Descriptor: Consistent sleep-upregulated gene list at high-amplitude threshold (log2FC >= 1.0), excluding genes classified as wake-upregulated.
ext_gene	gene_id	frequency	is_cycling	ZT_cyclers	sleep_corr_exps	wake_corr_exps	Baseline	MechSD3	MechSD6	MechSD12	R85C10>TrpA1	R23E10>ChR	THIP	flybase_gene_id
CG44195	FBgn0265084	2	FALSE	-	MechSD6, R23E10>ChR	-	Peak=0, log2b=1.272, qval=0.1957	qval=0.3125	-1.958	-0.814	qval=0.5233	-1.483	qval=0.6373	FBgn0265084
CG42392	FBgn0259738	2	FALSE	-	MechSD6, R23E10>ChR	-	Peak=4, log2b=0.825, qval=0.1508	qval=0.4096	-1.847	qval=0.2919	qval=0.4683	-1.082	qval=0.8036	FBgn0259738
CG8958	FBgn0030725	2	TRUE	Baseline	MechSD6	-	Peak=4, log2b=1.088	qval=0.1644	-1.079	qval=0.2439	qval=0.7872	qval=0.8143	qval=1.0	FBgn0030725
Achl	FBgn0033936	2	TRUE	Baseline	MechSD6	-	Peak=20, log2b=5.087	qval=0.9236	-1.495	qval=0.2659	qval=0.4661	qval=0.4477	qval=1.0	FBgn0033936
CG46311	FBgn0284227	2	FALSE	-	MechSD6, MechSD12	-	Peak=4, log2b=NA, qval=0.2248	qval=0.4494	-5.747	-5.761	qval=0.626	-	-	FBgn0284227
Nepl15	FBgn0039024	2	FALSE	-	MechSD6, R85C10>TrpA1	-	Peak=0, log2b=2.908, qval=1.0	qval=0.9969	-1.631	qval=0.266	-2.475	qval=0.9309	qval=0.5117	FBgn0039024
mt:ATPase8	FBgn0013673	2	FALSE	-	MechSD3, MechSD6	-	Peak=12, log2b=1.833, qval=0.6581	-1.347	-1.07	-0.889	qval=0.7753	-	-	FBgn0013673
clos	FBgn0261016	2	FALSE	-	MechSD6, MechSD12	-	Peak=0, log2b=0.774, qval=0.9349	qval=0.3857	-1.028	-1.055	qval=0.9583	qval=1.0	qval=1.0	FBgn0261016
Tie	FBgn0014073	2	FALSE	-	MechSD6, R85C10>TrpA1	-	Peak=12, log2b=3.048, qval=0.5169	qval=0.8808	-3.052	qval=0.9389	-2.235	qval=0.2155	qval=1.0	FBgn0014073
CG15186	FBgn0037448	2	FALSE	-	MechSD6, R85C10>TrpA1	-	Peak=0, log2b=2.206, qval=1.0	qval=0.6796	-1.532	qval=0.0749	-1.146	qval=0.763	qval=0.4088	FBgn0037448
CG43789	FBgn0264330	2	FALSE	-	MechSD6, R23E10>ChR	-	Peak=0, log2b=0.747, qval=0.2909	qval=0.2469	-1.354	qval=0.1897	qval=0.6646	-1.256	qval=1.0	FBgn0264330
CG13054	FBgn0036584	2	TRUE	Baseline	R85C10>TrpA1	-	Peak=12, log2b=1.196	qval=0.564	qval=0.8428	qval=0.6852	-1.923	qval=0.5745	qval=1.0	FBgn0036584
cher	FBgn0014141	2	TRUE	Baseline	R85C10>TrpA1	-	Peak=4, log2b=2.275	qval=0.1787	0.706	qval=0.4948	-3.13	qval=0.9284	qval=1.0	FBgn0014141
Dhc98D	FBgn0013813	2	TRUE	Baseline	MechSD6	-	Peak=12, log2b=1.34	qval=0.537	-1.063	qval=0.6138	qval=0.5404	qval=0.4289	qval=1.0	FBgn0013813
Fbp1	FBgn0000639	2	TRUE	Baseline	THIP	-	Peak=16, log2b=3.534	-	-	-	-	qval=1.0	-4.287	FBgn0000639
sas	FBgn0002306	2	FALSE	-	MechSD6, R85C10>TrpA1	-	Peak=12, log2b=4.174, qval=1.0	qval=0.906	-3.682	qval=0.3897	-3.4	qval=0.2803	qval=0.9113	FBgn0002306

## Sheet: Wake gene list FC0.5 Table
Descriptor: Consistent wake-upregulated gene list at low-amplitude threshold (log2FC >= 0.5), excluding genes classified as sleep-upregulated.
ext_gene	gene_id	frequency	is_cycling	ZT_cyclers	sleep_corr_exps	wake_corr_exps	Baseline	MechSD3	MechSD6	MechSD12	R85C10>TrpA1	R23E10>ChR	THIP	flybase_gene_id
RpL23	FBgn0010078	6	TRUE	Baseline	-	MechSD3, MechSD6, MechSD12, R23E10>ChR, THIP	Peak=20, log2b=1.221	0.974	1.147	0.818	qval=0.563	0.518	0.663	FBgn0010078
mRpL40	FBgn0037892	5	TRUE	Baseline	-	MechSD3, MechSD6, MechSD12, R23E10>ChR	Peak=20, log2b=1.082	0.835	0.772	0.623	qval=0.2509	0.573	qval=0.4957	FBgn0037892
RpS20	FBgn0019936	5	TRUE	Baseline	-	MechSD3, MechSD6, MechSD12, THIP	Peak=20, log2b=0.892	0.594	1.002	0.578	qval=0.5103	qval=0.3134	0.655	FBgn0019936
RpL41	FBgn0066084	5	TRUE	Baseline	-	MechSD3, MechSD6, MechSD12, THIP	Peak=20, log2b=1.676	1.153	1.553	1.085	qval=0.8516	qval=0.0872	0.843	FBgn0066084
RpL31	FBgn0285949	5	TRUE	Baseline	-	MechSD3, MechSD6, MechSD12, R23E10>ChR	Peak=20, log2b=0.754	0.527	0.944	0.552	qval=0.4789	0.602	qval=0.119	FBgn0285949
RpL29	FBgn0016726	5	TRUE	Baseline	-	MechSD3, MechSD6, R23E10>ChR, THIP	Peak=20, log2b=0.939	0.718	1.243	qval=0.0701	qval=0.827	0.522	0.688	FBgn0016726
RpS9	FBgn0010408	5	FALSE	-	-	MechSD3, MechSD6, MechSD12, R23E10>ChR, THIP	Peak=20, log2b=1.119, qval=0.2261	0.701	0.878	0.553	qval=0.4494	0.565	0.647	FBgn0010408
RpL39	FBgn0023170	5	TRUE	Baseline	-	MechSD3, MechSD6, MechSD12, THIP	Peak=20, log2b=1.361	1.02	1.483	1.035	qval=0.9233	0.406	0.949	FBgn0023170
CG14407	FBgn0030584	5	TRUE	Baseline	-	MechSD3, MechSD6, MechSD12, R23E10>ChR	Peak=20, log2b=1.013	0.655	0.636	0.503	qval=0.7652	0.506	qval=1.0	FBgn0030584
RpS28b	FBgn0030136	5	TRUE	Baseline	-	MechSD3, MechSD6, MechSD12, THIP	Peak=20, log2b=0.734	0.564	0.997	0.593	qval=0.5158	qval=0.0676	0.531	FBgn0030136
RpL36	FBgn0002579	5	TRUE	Baseline	-	MechSD3, MechSD6, MechSD12, R23E10>ChR	Peak=20, log2b=0.811	0.683	0.859	0.584	qval=0.4886	0.547	qval=0.0682	FBgn0002579
RpL37a	FBgn0261608	5	TRUE	Baseline	-	MechSD3, MechSD6, MechSD12, THIP	Peak=20, log2b=0.835	0.562	0.977	0.521	qval=0.3702	0.416	0.501	FBgn0261608
RpL24-like	FBgn0037899	5	TRUE	Baseline	-	MechSD3, MechSD6, MechSD12, R23E10>ChR	Peak=20, log2b=0.824	0.582	0.846	0.691	qval=0.348	0.59	qval=0.896	FBgn0037899
RpS27	FBgn0039300	5	TRUE	Baseline	-	MechSD3, MechSD6, MechSD12, THIP	Peak=20, log2b=0.905	0.628	1.157	0.616	qval=0.7863	0.483	0.535	FBgn0039300
RpS21	FBgn0015521	5	TRUE	Baseline	-	MechSD3, MechSD6, MechSD12, THIP	Peak=20, log2b=1.127	0.963	1.313	0.824	qval=0.7196	qval=0.0675	0.735	FBgn0015521
Mccc1	FBgn0039877	4	TRUE	Baseline	-	MechSD3, MechSD6, MechSD12	Peak=16, log2b=0.946	0.667	0.845	0.71	qval=0.8932	qval=0.9186	qval=0.5328	FBgn0039877
RpS3	FBgn0002622	4	FALSE	-	-	MechSD3, MechSD6, MechSD12, THIP	Peak=20, log2b=1.117, qval=0.1065	0.807	0.98	0.734	qval=0.3288	qval=0.0895	0.545	FBgn0002622
CG11279	FBgn0036342	4	TRUE	Baseline	-	MechSD3, MechSD6, MechSD12	Peak=20, log2b=1.623	0.658	1.535	0.933	qval=0.3622	qval=0.9704	qval=0.7228	FBgn0036342
Tim9b	FBgn0027358	4	TRUE	Baseline	-	MechSD3, MechSD6, MechSD12	Peak=20, log2b=1.202	0.68	0.992	0.791	qval=0.5969	qval=1.0	qval=1.0	FBgn0027358
CG13551	FBgn0040660	4	TRUE	Baseline	-	MechSD3, MechSD6, MechSD12	Peak=20, log2b=0.956	0.755	0.918	0.508	qval=0.3677	0.423	qval=0.708	FBgn0040660
RpL34b	FBgn0037686	4	TRUE	Baseline	-	MechSD3, MechSD6, R23E10>ChR	Peak=20, log2b=0.694	0.525	0.595	0.378	qval=0.2081	0.602	qval=0.0534	FBgn0037686
Tim8	FBgn0027359	4	TRUE	Baseline	-	MechSD3, MechSD6, MechSD12	Peak=20, log2b=1.064	0.608	0.811	0.581	qval=0.1489	qval=0.6136	qval=0.3997	FBgn0027359
mRpS18C	FBgn0039765	4	TRUE	Baseline	-	MechSD3, MechSD6, R23E10>ChR	Peak=20, log2b=0.925	0.562	0.695	qval=0.3654	qval=0.71	0.58	qval=0.1761	FBgn0039765
Neb-cGP	FBgn0083167	4	TRUE	Baseline	-	MechSD3, MechSD6, MechSD12	Peak=20, log2b=1.023	0.731	1	0.641	qval=0.8584	qval=0.9004	qval=0.8716	FBgn0083167
CG3337	FBgn0038871	4	TRUE	Baseline	-	MechSD3, MechSD6, MechSD12	Peak=20, log2b=1.022	0.663	0.919	0.582	qval=0.7349	qval=0.6136	qval=1.0	FBgn0038871
HINT1	FBgn0031459	4	TRUE	Baseline	-	MechSD3, MechSD6, THIP	Peak=20, log2b=0.959	0.598	0.986	0.364	qval=0.5759	qval=0.1824	0.514	FBgn0031459
Pomp	FBgn0032884	4	TRUE	Baseline	-	MechSD3, MechSD6, MechSD12	Peak=20, log2b=1.051	0.779	1.085	0.744	qval=0.3904	qval=1.0	qval=0.9314	FBgn0032884
RpL14	FBgn0017579	4	TRUE	Baseline	-	MechSD3, MechSD6, MechSD12	Peak=20, log2b=0.829	0.642	0.914	0.557	qval=0.7555	0.492	qval=0.1536	FBgn0017579
RpS19a	FBgn0010412	4	TRUE	Baseline	-	MechSD3, MechSD6, MechSD12	Peak=20, log2b=1.122	0.786	1.144	0.7	qval=0.6546	qval=0.1019	qval=0.0624	FBgn0010412
RFeSP	FBgn0021906	4	TRUE	Baseline	-	MechSD3, MechSD6, MechSD12	Peak=20, log2b=0.89	0.64	0.676	0.522	qval=0.8538	qval=0.1821	qval=0.9546	FBgn0021906
MrgBP	FBgn0033341	4	FALSE	-	-	MechSD3, MechSD6, MechSD12, R23E10>ChR	Peak=20, log2b=0.945, qval=0.0997	0.676	0.721	0.519	qval=0.4972	0.621	qval=1.0	FBgn0033341
COX8	FBgn0263911	4	TRUE	Baseline	-	MechSD3, MechSD6, MechSD12	Peak=20, log2b=1.617	1.085	1.421	0.954	qval=0.9909	qval=0.3585	qval=1.0	FBgn0263911
SdhD	FBgn0039112	4	TRUE	Baseline	-	MechSD3, MechSD6, MechSD12	Peak=20, log2b=1.103	0.679	0.732	0.53	qval=0.4484	qval=0.953	qval=0.4476	FBgn0039112
CG34293	FBgn0085322	4	TRUE	Baseline	-	MechSD3, MechSD6, MechSD12	Peak=20, log2b=0.903	0.652	1.155	0.624	qval=0.9687	qval=0.9442	qval=0.8822	FBgn0085322
ND-ACP	FBgn0011361	4	TRUE	Baseline	-	MechSD3, MechSD6, MechSD12	Peak=20, log2b=1.067	0.764	0.824	0.571	qval=0.1938	qval=1.0	qval=1.0	FBgn0011361
RpL18	FBgn0035753	4	TRUE	Baseline	-	MechSD3, MechSD6, MechSD12	Peak=20, log2b=0.719	0.594	0.796	0.504	qval=0.5689	qval=0.0613	qval=0.2529	FBgn0035753
CG9231	FBgn0036887	4	TRUE	Baseline	-	MechSD3, MechSD6, MechSD12	Peak=20, log2b=0.752	0.519	0.766	0.532	qval=0.5609	qval=1.0	qval=0.7564	FBgn0036887
CG17202	FBgn0038043	4	FALSE	-	-	MechSD3, MechSD6, MechSD12, R23E10>ChR	Peak=20, log2b=0.92, qval=0.0557	0.656	0.769	0.523	qval=0.6716	0.698	qval=1.0	FBgn0038043
mRpL36	FBgn0042112	4	TRUE	Baseline	-	MechSD3, MechSD6, MechSD12	Peak=20, log2b=1.174	0.882	1.025	0.861	qval=0.305	qval=0.2155	qval=0.9156	FBgn0042112
ND-B15	FBgn0033961	4	TRUE	Baseline	-	MechSD3, MechSD6, MechSD12	Peak=20, log2b=1.58	1.083	1.424	0.871	qval=0.669	qval=0.0829	qval=1.0	FBgn0033961
ND-18	FBgn0031021	4	TRUE	Baseline	-	MechSD3, MechSD6, MechSD12	Peak=20, log2b=0.97	0.685	0.691	0.511	qval=0.5021	qval=0.1001	qval=0.7627	FBgn0031021
CG9034	FBgn0040931	4	TRUE	Baseline	-	MechSD3, MechSD6, MechSD12	Peak=20, log2b=1.267	1.065	1.199	0.775	qval=0.7572	qval=0.1475	qval=0.83	FBgn0040931
CG41128	FBgn0069923	4	TRUE	Baseline	-	MechSD3, MechSD6, MechSD12	Peak=20, log2b=1.699	1.057	1.768	1.216	qval=0.095	qval=0.9905	qval=1.0	FBgn0069923
CG31248	FBgn0051248	4	TRUE	Baseline	-	MechSD6, R85C10>TrpA1, R23E10>ChR	Peak=20, log2b=1.487	qval=0.8657	0.54	qval=0.6148	0.747	0.655	qval=0.3209	FBgn0051248
mRpS22	FBgn0039555	4	TRUE	Baseline	-	MechSD3, MechSD6, MechSD12	Peak=20, log2b=1.081	0.65	0.659	0.523	qval=0.39	qval=0.0603	qval=1.0	FBgn0039555
Syx8	FBgn0036643	4	FALSE	-	-	MechSD3, MechSD6, MechSD12, R23E10>ChR	Peak=20, log2b=0.891, qval=0.2509	0.581	0.687	0.502	qval=0.5168	0.719	qval=1.0	FBgn0036643
Rpb11	FBgn0032634	4	TRUE	Baseline	-	MechSD3, MechSD6, MechSD12	Peak=20, log2b=1.054	0.543	1.052	0.531	qval=0.5796	qval=0.6137	qval=0.9489	FBgn0032634
mRpL33	FBgn0040907	4	TRUE	Baseline	-	MechSD3, MechSD6, MechSD12	Peak=20, log2b=1.483	1.058	1.546	1.076	qval=0.6421	qval=0.3136	qval=0.7579	FBgn0040907
CG14818	FBgn0026088	4	FALSE	-	-	MechSD3, MechSD6, MechSD12, R23E10>ChR	Peak=20, log2b=1.1, qval=0.3577	0.563	0.933	0.578	qval=0.2526	0.553	qval=1.0	FBgn0026088
CG3740	FBgn0023530	4	TRUE	Baseline	-	MechSD3, MechSD6, MechSD12	Peak=20, log2b=1.188	0.658	0.868	0.575	qval=0.4435	qval=1.0	qval=1.0	FBgn0023530
CG34242	FBgn0085271	4	TRUE	Baseline	-	MechSD3, MechSD6, MechSD12	Peak=20, log2b=1.8	0.806	1.173	0.861	qval=0.6226	qval=0.595	qval=1.0	FBgn0085271
CG4390	FBgn0038771	4	TRUE	Baseline	-	MechSD3, MechSD6, MechSD12	Peak=20, log2b=1.097	0.617	1.043	0.628	qval=0.624	qval=0.0602	qval=0.7803	FBgn0038771
Pfdn4	FBgn0035603	4	TRUE	Baseline	-	MechSD3, MechSD6, MechSD12	Peak=20, log2b=1.32	0.893	1.205	0.84	qval=0.2639	qval=0.1786	qval=0.8822	FBgn0035603
Pstk	FBgn0031041	4	TRUE	Baseline	-	MechSD3, MechSD6, MechSD12	Peak=20, log2b=1.209	0.599	0.954	0.65	qval=0.6499	qval=1.0	qval=1.0	FBgn0031041
CG11699	FBgn0030311	4	TRUE	Baseline	-	MechSD3, MechSD6, MechSD12	Peak=20, log2b=1.121	0.66	0.923	0.648	qval=0.6583	0.353	qval=1.0	FBgn0030311
cl	FBgn0000318	4	TRUE	Baseline	-	MechSD3, MechSD6, MechSD12	Peak=20, log2b=0.818	0.654	0.832	0.528	qval=0.161	qval=0.1231	qval=1.0	FBgn0000318
ND-MLRQ	FBgn0052230	4	TRUE	Baseline	-	MechSD3, MechSD6, MechSD12	Peak=20, log2b=1.384	0.861	1.441	0.927	qval=0.8104	qval=0.9899	qval=0.9362	FBgn0052230
UQCR-6.4	FBgn0034245	4	TRUE	Baseline	-	MechSD3, MechSD6, MechSD12	Peak=20, log2b=1.297	0.928	1.143	0.896	qval=0.705	qval=0.1096	qval=1.0	FBgn0034245
RpS29	FBgn0261599	4	FALSE	-	-	MechSD3, MechSD6, MechSD12, THIP	Peak=20, log2b=1.04, qval=0.0557	0.554	1.016	0.525	qval=0.8996	qval=0.7991	0.659	FBgn0261599
l(1)G0004	FBgn0027334	4	FALSE	-	-	MechSD3, MechSD6, MechSD12, R23E10>ChR	Peak=20, log2b=1.073, qval=0.1871	0.754	0.963	0.536	qval=0.2971	0.786	qval=0.5228	FBgn0027334
udd	FBgn0033261	4	TRUE	Baseline	-	MechSD3, MechSD6, MechSD12	Peak=20, log2b=0.8	0.649	1.019	0.601	qval=0.6218	qval=0.5812	qval=1.0	FBgn0033261
ATPsynF	FBgn0035032	4	TRUE	Baseline	-	MechSD3, MechSD6, MechSD12	Peak=20, log2b=1.0	0.775	0.664	0.535	qval=0.5291	qval=0.2631	qval=0.7275	FBgn0035032
CG1552	FBgn0030258	4	FALSE	-	-	MechSD3, MechSD6, MechSD12, R23E10>ChR	Peak=20, log2b=1.293, qval=0.3144	0.64	1.1	0.712	qval=0.3053	0.793	qval=0.9017	FBgn0030258
CG12384	FBgn0033624	4	TRUE	Baseline	-	MechSD3, MechSD6, MechSD12	Peak=20, log2b=0.753	0.667	1.072	0.653	qval=0.8297	0.377	qval=1.0	FBgn0033624
Syx16	FBgn0031106	4	FALSE	-	-	MechSD3, MechSD6, MechSD12, R23E10>ChR	Peak=20, log2b=0.946, qval=0.2662	0.693	0.991	0.619	qval=0.6037	0.533	qval=1.0	FBgn0031106
MagR	FBgn0026666	4	TRUE	Baseline	-	MechSD3, MechSD6, MechSD12	Peak=20, log2b=0.858	0.683	0.679	0.595	qval=0.4097	0.331	qval=1.0	FBgn0026666
UQCR-Q	FBgn0036728	4	TRUE	Baseline	-	MechSD3, MechSD6, MechSD12	Peak=20, log2b=0.772	0.579	0.763	0.558	qval=0.7292	qval=0.2334	qval=0.6229	FBgn0036728
RpL30	FBgn0086710	4	FALSE	-	-	MechSD3, MechSD6, MechSD12, THIP	Peak=20, log2b=1.02, qval=0.1065	0.709	1.13	0.608	qval=0.9633	0.426	0.617	FBgn0086710
CG30197	FBgn0050197	4	TRUE	Baseline	-	MechSD3, MechSD6, MechSD12	Peak=20, log2b=1.43	1.138	1.448	0.794	qval=0.1827	qval=0.6487	qval=0.9325	FBgn0050197
RpL28	FBgn0035422	4	TRUE	Baseline	-	MechSD3, MechSD6, R23E10>ChR	Peak=20, log2b=0.816	0.64	0.719	0.439	qval=0.6059	0.568	qval=0.112	FBgn0035422
CG40439	FBgn0058439	4	TRUE	Baseline	-	MechSD3, MechSD6, MechSD12	Peak=20, log2b=1.535	0.76	1.741	0.94	qval=0.2834	qval=1.0	qval=1.0	FBgn0058439
RpL10Ab	FBgn0036213	4	FALSE	-	-	MechSD3, MechSD6, MechSD12, THIP	Peak=20, log2b=1.307, qval=0.4409	0.85	0.901	0.612	qval=0.5255	0.451	0.537	FBgn0036213
RpL32	FBgn0002626	4	TRUE	Baseline	-	MechSD3, MechSD6, MechSD12	Peak=20, log2b=1.011	0.843	1.082	0.724	qval=0.6455	qval=0.0553	qval=0.0647	FBgn0002626
MtnA	FBgn0002868	4	FALSE	-	-	MechSD3, MechSD6, MechSD12, THIP	Peak=20, log2b=1.674, qval=0.2248	1.037	1.396	0.94	qval=0.5979	qval=0.0672	0.611	FBgn0002868
RpL24	FBgn0032518	4	TRUE	Baseline	-	MechSD3, MechSD6, MechSD12	Peak=20, log2b=1.196	0.959	1.26	0.958	qval=0.5769	qval=0.0577	qval=0.3696	FBgn0032518
Smn	FBgn0036641	4	FALSE	-	-	MechSD3, MechSD6, MechSD12, R23E10>ChR	Peak=20, log2b=1.224, qval=0.9609	0.515	1.071	0.735	qval=0.2268	0.694	qval=0.8049	FBgn0036641
RpLP2	FBgn0003274	4	FALSE	-	-	MechSD3, MechSD6, MechSD12, THIP	Peak=20, log2b=1.55, qval=0.5112	1.033	1.298	0.782	qval=0.3805	qval=0.0596	0.805	FBgn0003274
mRpS21	FBgn0044511	4	TRUE	Baseline	-	MechSD3, MechSD6, MechSD12	Peak=20, log2b=1.696	1.03	1.807	1.001	qval=0.2382	qval=1.0	qval=0.7031	FBgn0044511
RpS18	FBgn0010411	4	FALSE	-	-	MechSD3, MechSD6, MechSD12, R23E10>ChR	Peak=20, log2b=1.01, qval=0.5995	0.631	0.872	0.569	qval=0.6181	0.539	qval=0.0825	FBgn0010411
RpS15	FBgn0034138	4	TRUE	Baseline	-	MechSD3, MechSD6, THIP	Peak=20, log2b=0.72	0.581	0.795	0.468	qval=0.6598	qval=0.0785	0.596	FBgn0034138
CG8993	FBgn0035334	4	TRUE	Baseline	-	MechSD3, MechSD6, MechSD12	Peak=20, log2b=1.182	0.804	0.928	0.701	qval=0.5311	0.407	qval=1.0	FBgn0035334
Rab27	FBgn0025382	4	TRUE	Baseline	-	MechSD3, MechSD6, MechSD12	Peak=20, log2b=1.111	0.684	0.879	0.742	qval=0.9669	0.438	qval=0.7405	FBgn0025382
mRpS14	FBgn0044030	4	TRUE	Baseline	-	MechSD3, MechSD6, MechSD12	Peak=20, log2b=1.444	0.84	0.804	0.657	qval=0.9137	qval=0.1269	qval=1.0	FBgn0044030
5.8SrRNA-Psi:CR45854	FBgn0267514	4	TRUE	Baseline	-	MechSD3, MechSD6, MechSD12	Peak=20, log2b=2.274	1.433	2.195	1.494	qval=0.8388	-	-	FBgn0267514
ND-B12	FBgn0034645	4	TRUE	Baseline	-	MechSD3, MechSD6, MechSD12	Peak=20, log2b=1.348	1.146	1.168	1.001	qval=0.5363	0.411	qval=0.9528	FBgn0034645
COX5B	FBgn0031830	4	TRUE	Baseline	-	MechSD3, MechSD6, MechSD12	Peak=20, log2b=1.28	0.916	0.906	0.659	qval=0.624	qval=0.1887	qval=0.911	FBgn0031830
UQCR-11	FBgn0260008	4	TRUE	Baseline	-	MechSD3, MechSD6, MechSD12	Peak=20, log2b=1.589	0.745	1.323	0.822	qval=0.5814	-	-	FBgn0260008
ATPsyndelta	FBgn0028342	4	TRUE	Baseline	-	MechSD3, MechSD6, MechSD12	Peak=20, log2b=0.954	0.573	0.518	0.504	qval=0.9211	qval=1.0	qval=0.7275	FBgn0028342
RpS16	FBgn0034743	4	FALSE	-	-	MechSD3, MechSD6, R23E10>ChR, THIP	Peak=20, log2b=0.878, qval=0.1844	0.617	0.798	0.481	qval=0.611	0.517	0.631	FBgn0034743
cype	FBgn0015031	4	TRUE	Baseline	-	MechSD3, MechSD6, MechSD12	Peak=20, log2b=0.939	0.802	0.87	0.654	qval=0.6867	qval=0.4442	qval=1.0	FBgn0015031
CG7630	FBgn0040793	4	TRUE	Baseline	-	MechSD3, MechSD6, MechSD12	Peak=20, log2b=1.196	0.873	0.914	0.823	qval=0.8377	qval=0.2251	qval=1.0	FBgn0040793
Syx4	FBgn0024980	4	FALSE	-	-	MechSD3, MechSD6, MechSD12, R85C10>TrpA1	Peak=8, log2b=1.183, qval=0.4246	0.699	0.729	0.579	0.825	qval=0.848	qval=0.4474	FBgn0024980
Spase12	FBgn0040623	4	TRUE	Baseline	-	MechSD3, MechSD6, MechSD12	Peak=20, log2b=1.291	0.994	1.321	0.911	qval=0.6885	qval=0.0848	qval=0.8836	FBgn0040623
CG9065	FBgn0030610	4	TRUE	Baseline	-	MechSD3, MechSD6, MechSD12	Peak=20, log2b=0.719	0.51	0.722	0.526	qval=0.6543	qval=0.0869	qval=0.8461	FBgn0030610
CG11752	FBgn0030292	4	TRUE	Baseline	-	MechSD3, MechSD6, MechSD12	Peak=20, log2b=1.25	0.983	1.038	0.773	qval=0.8554	qval=0.2114	qval=0.7275	FBgn0030292
QIL1	FBgn0036726	4	TRUE	Baseline	-	MechSD3, MechSD6, MechSD12	Peak=20, log2b=1.207	0.711	1.154	0.775	qval=0.6608	qval=0.3692	qval=1.0	FBgn0036726
c12.1	FBgn0040235	4	TRUE	Baseline	-	MechSD3, MechSD6, MechSD12	Peak=20, log2b=0.846	0.643	0.833	0.638	qval=0.2699	qval=0.1366	qval=0.9926	FBgn0040235
CG44242	FBgn0265177	3	TRUE	Baseline	-	MechSD3, MechSD6	Peak=20, log2b=0.901	0.805	0.834	qval=0.0911	qval=0.5718	qval=0.6453	qval=0.7275	FBgn0265177
CG13365	FBgn0029529	3	FALSE	-	-	MechSD3, MechSD6, R23E10>ChR	Peak=20, log2b=0.89, qval=0.0736	0.514	0.593	qval=0.1402	qval=0.7432	0.53	qval=1.0	FBgn0029529
CG32267	FBgn0052267	3	FALSE	-	-	MechSD3, MechSD6, MechSD12	Peak=20, log2b=1.269, qval=0.3482	0.589	1.101	0.78	qval=0.2203	qval=0.0626	qval=1.0	FBgn0052267
CG30373	FBgn0050373	3	FALSE	-	-	MechSD3, MechSD6, MechSD12	Peak=20, log2b=1.352, qval=0.2702	0.753	0.929	0.68	qval=0.0861	qval=0.6547	qval=0.9117	FBgn0050373
EndoG	FBgn0289744	3	FALSE	-	-	MechSD3, MechSD6, MechSD12	Peak=20, log2b=0.973, qval=0.5995	0.541	0.521	0.55	qval=0.6733	qval=0.6982	qval=1.0	FBgn0289744
kud	FBgn0036667	3	FALSE	-	-	MechSD3, MechSD6, MechSD12	Peak=20, log2b=1.496, qval=0.0671	0.713	1.456	0.832	qval=0.646	qval=0.3762	qval=0.5339	FBgn0036667
Pym	FBgn0034918	3	FALSE	-	-	MechSD6, MechSD12, R23E10>ChR	Peak=12, log2b=0.65, qval=1.0	0.477	0.553	0.501	qval=0.637	0.667	qval=0.8273	FBgn0034918
CG6878	FBgn0036488	3	FALSE	-	-	MechSD3, MechSD6, MechSD12	Peak=20, log2b=1.001, qval=0.0871	0.591	0.81	0.625	qval=0.8584	qval=0.7542	qval=0.7275	FBgn0036488
CG6115	FBgn0040985	3	TRUE	Baseline	-	MechSD3, MechSD6	Peak=20, log2b=0.671	0.656	0.892	0.489	qval=0.3034	qval=0.8707	qval=0.5127	FBgn0040985
Glo1	FBgn0283450	3	FALSE	-	-	MechSD3, MechSD6, R23E10>ChR	Peak=20, log2b=1.347, qval=0.797	0.626	0.812	qval=0.1403	qval=0.9172	0.554	qval=0.076	FBgn0283450
CG15891	FBgn0029860	3	FALSE	-	-	MechSD3, MechSD6, MechSD12	Peak=20, log2b=1.313, qval=0.0834	0.935	1.145	0.778	qval=0.5119	qval=0.2591	qval=0.5224	FBgn0029860
lin-52	FBgn0029800	3	FALSE	-	-	MechSD3, MechSD6, MechSD12	Peak=20, log2b=1.545, qval=0.1578	0.666	0.939	0.62	qval=0.1517	qval=1.0	qval=0.8003	FBgn0029800
cni	FBgn0000339	3	TRUE	Baseline	-	MechSD3, MechSD6	Peak=20, log2b=1.226	0.512	0.959	qval=0.2276	qval=0.7046	qval=0.4036	qval=1.0	FBgn0000339
CG4686	FBgn0038739	3	FALSE	-	-	MechSD3, MechSD6, MechSD12	Peak=20, log2b=0.853, qval=0.4409	0.534	1.007	0.586	qval=0.5938	qval=1.0	qval=1.0	FBgn0038739
Ldh	FBgn0001258	3	TRUE	Baseline	-	MechSD6, MechSD12	Peak=12, log2b=1.966	qval=0.3507	2.108	1.911	qval=0.1251	qval=1.0	qval=1.0	FBgn0001258
Vps16B	FBgn0039702	3	FALSE	-	-	MechSD3, MechSD6, R23E10>ChR	Peak=20, log2b=1.022, qval=0.4409	0.527	0.746	qval=0.2778	qval=0.3888	0.512	qval=0.6352	FBgn0039702
Prosalpha3	FBgn0261394	3	FALSE	-	-	MechSD3, MechSD6, MechSD12	Peak=20, log2b=1.069, qval=0.1546	0.593	0.712	0.526	qval=0.2898	qval=0.1079	qval=0.6575	FBgn0261394
Srp14	FBgn0038808	3	FALSE	-	-	MechSD3, MechSD6, MechSD12	Peak=20, log2b=1.272, qval=0.0524	0.691	1.036	0.727	qval=0.3011	qval=0.1677	qval=0.554	FBgn0038808
mRpS33	FBgn0038426	3	FALSE	-	-	MechSD3, MechSD6, MechSD12	Peak=20, log2b=1.49, qval=0.6483	0.707	1.138	0.742	qval=0.368	qval=0.3129	qval=0.4896	FBgn0038426
l(1)10Bb	FBgn0001491	3	FALSE	-	-	MechSD3, MechSD6, MechSD12	Peak=20, log2b=1.185, qval=0.129	0.627	0.875	0.537	qval=0.4314	qval=1.0	qval=0.6078	FBgn0001491
agt	FBgn0024912	3	TRUE	Baseline	-	MechSD6, R23E10>ChR	Peak=12, log2b=0.874	qval=0.1237	0.716	qval=0.6574	qval=0.3993	0.538	qval=1.0	FBgn0024912
CG3719	FBgn0024986	3	FALSE	-	-	MechSD3, MechSD6, MechSD12	Peak=20, log2b=0.705, qval=0.5112	0.554	0.626	0.507	qval=0.2563	qval=0.1304	qval=0.7275	FBgn0024986
RpS5a	FBgn0002590	3	FALSE	-	-	MechSD3, MechSD6, THIP	Peak=20, log2b=0.992, qval=0.2248	0.632	0.696	0.381	qval=0.3494	qval=0.2322	0.575	FBgn0002590
CG5013	FBgn0038396	3	FALSE	-	-	MechSD3, MechSD6, MechSD12	Peak=20, log2b=1.51, qval=0.1718	0.848	1.275	1.141	qval=0.4349	qval=1.0	qval=1.0	FBgn0038396
CG5189	FBgn0034350	3	FALSE	-	-	MechSD3, MechSD6, MechSD12	Peak=20, log2b=1.009, qval=1.0	0.759	1.069	0.571	qval=0.6064	qval=1.0	qval=1.0	FBgn0034350
CG15456	FBgn0040650	3	FALSE	-	-	MechSD3, MechSD6, MechSD12	Peak=20, log2b=1.049, qval=0.0871	0.77	0.866	0.761	qval=0.8798	qval=0.2617	qval=1.0	FBgn0040650
CG33655	FBgn0250824	3	FALSE	-	-	MechSD3, MechSD6, MechSD12	Peak=12, log2b=NA, qval=1.0	4.253	5.399	5.028	qval=0.8821	qval=1.0	qval=1.0	FBgn0250824
ATPsynO	FBgn0016691	3	FALSE	-	-	MechSD3, MechSD6, MechSD12	Peak=20, log2b=0.927, qval=0.0671	0.601	0.681	0.502	qval=0.4286	qval=0.4879	qval=0.8822	FBgn0016691
Cyt-b5	FBgn0264294	3	FALSE	-	-	MechSD3, MechSD6, MechSD12	Peak=20, log2b=0.768, qval=0.5112	0.689	0.919	0.527	qval=0.2132	qval=0.8083	qval=0.6493	FBgn0264294
eIF3k	FBgn0034654	3	TRUE	Baseline	-	MechSD3, MechSD6	Peak=20, log2b=0.77	0.515	0.668	0.365	qval=0.4531	0.474	qval=1.0	FBgn0034654
GILT2	FBgn0039099	3	FALSE	-	-	MechSD3, MechSD6, R85C10>TrpA1	Peak=20, log2b=1.176, qval=0.9328	0.529	0.97	qval=0.1084	1.319	qval=0.6136	qval=0.1379	FBgn0039099
CG15908	FBgn0033085	3	FALSE	-	-	MechSD3, MechSD6, MechSD12	Peak=20, log2b=1.31, qval=0.3742	0.574	1.282	0.525	qval=0.573	qval=0.2704	qval=1.0	FBgn0033085
CG42365	FBgn0259711	3	TRUE	Baseline	-	MechSD6, MechSD12	Peak=20, log2b=0.897	qval=0.9018	1.182	0.699	qval=0.4946	qval=0.7218	qval=1.0	FBgn0259711
ND-PDSW	FBgn0021967	3	TRUE	Baseline	-	MechSD3, MechSD6	Peak=20, log2b=0.865	0.575	0.654	0.477	qval=0.3937	qval=0.0951	qval=1.0	FBgn0021967
CG12848	FBgn0040666	3	FALSE	-	-	MechSD6, MechSD12, R23E10>ChR	Peak=20, log2b=1.0, qval=0.0671	0.473	0.956	0.564	qval=0.7908	0.694	qval=0.6176	FBgn0040666
CG42554	FBgn0260756	3	FALSE	-	-	MechSD3, MechSD6, MechSD12	Peak=20, log2b=1.44, qval=0.3878	0.806	1.053	0.642	qval=0.2187	0.486	qval=1.0	FBgn0260756
CG5861	FBgn0015338	3	FALSE	-	-	MechSD3, MechSD6, MechSD12	Peak=20, log2b=0.807, qval=0.6629	0.554	0.805	0.53	qval=0.477	qval=1.0	qval=1.0	FBgn0015338
CG3021	FBgn0040337	3	TRUE	Baseline	-	MechSD3, MechSD6	Peak=20, log2b=0.698	0.571	0.829	0.497	qval=0.9833	qval=1.0	qval=0.7083	FBgn0040337
CG34250	FBgn0085279	3	TRUE	Baseline	-	MechSD3, MechSD6	Peak=20, log2b=1.592	0.89	1.386	qval=0.113	qval=0.9345	qval=1.0	qval=1.0	FBgn0085279
DCTN6-p27	FBgn0086446	3	FALSE	-	-	MechSD3, MechSD6, MechSD12	Peak=20, log2b=1.087, qval=0.1085	0.7	0.844	0.677	qval=0.362	qval=0.4778	qval=0.8822	FBgn0086446
primo-1	FBgn0040077	3	FALSE	-	-	MechSD3, MechSD6, MechSD12	Peak=20, log2b=1.211, qval=0.1406	0.539	0.683	0.555	qval=0.2903	qval=1.0	qval=1.0	FBgn0040077
His4r	FBgn0013981	3	FALSE	-	-	MechSD3, MechSD6, MechSD12	Peak=20, log2b=1.087, qval=0.0682	0.847	1.058	0.771	qval=0.1545	0.314	qval=1.0	FBgn0013981
CHMP2B	FBgn0035589	3	FALSE	-	-	MechSD3, MechSD6, MechSD12	Peak=8, log2b=0.727, qval=1.0	0.571	0.64	0.504	qval=0.9974	qval=0.2726	qval=1.0	FBgn0035589
mRpS25	FBgn0030572	3	FALSE	-	-	MechSD3, MechSD6, MechSD12	Peak=20, log2b=0.799, qval=0.0662	0.668	0.612	0.555	qval=0.4121	qval=0.3439	qval=0.953	FBgn0030572
CG1545	FBgn0030259	3	TRUE	Baseline	-	MechSD6, R23E10>ChR	Peak=20, log2b=0.936	qval=0.1131	0.83	qval=0.1221	qval=0.0642	0.599	qval=1.0	FBgn0030259
CG44194	FBgn0265083	3	FALSE	-	-	MechSD3, MechSD6, MechSD12	Peak=20, log2b=0.894, qval=0.2288	0.579	0.767	0.656	qval=0.1922	qval=1.0	qval=1.0	FBgn0265083
mRpL53	FBgn0050481	3	FALSE	-	-	MechSD3, MechSD6, MechSD12	Peak=16, log2b=0.983, qval=0.3222	0.549	0.687	0.632	qval=0.7012	qval=1.0	qval=1.0	FBgn0050481
Prosbeta6	FBgn0002284	3	TRUE	Baseline	-	MechSD3, MechSD6	Peak=20, log2b=0.703	0.513	0.655	qval=0.334	qval=0.8056	qval=0.1562	qval=1.0	FBgn0002284
e(y)2	FBgn0000618	3	TRUE	Baseline	-	MechSD3, MechSD6	Peak=20, log2b=2.182	0.903	0.97	qval=0.2023	qval=0.8644	qval=1.0	qval=0.7119	FBgn0000618
Tim9a	FBgn0030480	3	FALSE	-	-	MechSD3, MechSD6, MechSD12	Peak=8, log2b=1.822, qval=0.6692	0.965	1.358	0.867	qval=0.8581	qval=1.0	qval=0.895	FBgn0030480
CG3009	FBgn0029720	3	TRUE	Baseline	-	MechSD3, MechSD6	Peak=20, log2b=0.79	0.562	0.665	0.475	qval=0.4065	qval=1.0	qval=0.6709	FBgn0029720
eca	FBgn0069242	3	FALSE	-	-	MechSD3, MechSD6, MechSD12	Peak=20, log2b=0.855, qval=0.797	0.615	0.642	0.549	qval=0.2605	qval=0.3762	qval=0.7275	FBgn0069242
CG15386	FBgn0040715	3	TRUE	Baseline	-	MechSD6, MechSD12	Peak=20, log2b=0.803	qval=0.0766	0.882	0.518	qval=0.1842	qval=1.0	qval=1.0	FBgn0040715
CG13012	FBgn0030769	3	TRUE	Baseline	-	MechSD3, MechSD6	Peak=4, log2b=2.626	0.9	1.281	qval=0.8081	qval=0.7872	qval=0.1925	qval=1.0	FBgn0030769
CG8360	FBgn0032001	3	TRUE	Baseline	-	MechSD6, MechSD12	Peak=20, log2b=0.644	0.326	0.61	0.504	qval=0.2815	qval=0.1869	qval=0.4474	FBgn0032001
CG4646	FBgn0033810	3	FALSE	-	-	MechSD3, MechSD6, MechSD12	Peak=20, log2b=1.095, qval=0.7622	0.711	1.004	0.671	qval=0.1246	qval=1.0	qval=1.0	FBgn0033810
boca	FBgn0004132	3	FALSE	-	-	MechSD3, MechSD6, R23E10>ChR	Peak=20, log2b=0.725, qval=0.909	0.506	0.673	qval=0.1346	qval=0.2183	0.505	qval=0.5941	FBgn0004132
Sec61beta	FBgn0010638	3	FALSE	-	-	MechSD3, MechSD6, MechSD12	Peak=20, log2b=0.824, qval=0.0671	0.617	0.974	0.63	qval=0.1118	qval=0.9629	qval=0.532	FBgn0010638
CG43222	FBgn0262858	3	TRUE	Baseline	-	MechSD3, MechSD6	Peak=20, log2b=0.931	0.584	0.916	qval=0.3319	qval=0.5082	qval=0.1127	qval=0.7275	FBgn0262858
CG17327	FBgn0038107	3	FALSE	-	-	MechSD3, MechSD6, MechSD12	Peak=20, log2b=0.894, qval=0.2288	0.579	0.767	0.656	qval=0.1922	qval=1.0	qval=1.0	FBgn0038107
CG1738	FBgn0030291	3	FALSE	-	-	MechSD3, MechSD6, MechSD12	Peak=20, log2b=1.361, qval=0.2288	0.853	1.199	1.081	qval=0.6455	qval=1.0	qval=1.0	FBgn0030291
CG9377	FBgn0032507	3	TRUE	Baseline	-	R85C10>TrpA1, THIP	Peak=4, log2b=1.812	qval=0.4655	qval=0.2424	qval=0.1346	4.28	qval=0.0708	1.607	FBgn0032507
mip40	FBgn0034430	3	FALSE	-	-	MechSD3, MechSD6, MechSD12	Peak=20, log2b=1.085, qval=0.2288	0.598	0.995	0.694	qval=0.5232	qval=0.1105	qval=0.92	FBgn0034430
BomBc2	FBgn0034331	3	FALSE	-	-	MechSD3, MechSD6, MechSD12	Peak=16, log2b=4.426, qval=0.1108	2.831	1.624	2.295	-	qval=1.0	qval=0.1781	FBgn0034331
Mtap	FBgn0034215	3	TRUE	Baseline	-	MechSD6, THIP	Peak=20, log2b=0.921	0.368	0.547	qval=0.3451	qval=0.187	qval=0.804	0.715	FBgn0034215
MED8	FBgn0034503	3	FALSE	-	-	MechSD3, MechSD6, MechSD12	Peak=20, log2b=1.127, qval=0.3742	0.617	0.885	0.542	qval=0.3203	qval=0.2934	qval=1.0	FBgn0034503
CG8206	FBgn0030679	3	TRUE	Baseline	-	MechSD3, MechSD6	Peak=12, log2b=0.677	0.544	0.655	0.361	qval=0.9706	0.41	qval=1.0	FBgn0030679
18SrRNA-Psi:CR45861	FBgn0267521	3	FALSE	-	-	MechSD3, MechSD6, MechSD12	Peak=20, log2b=4.249, qval=0.4409	2.044	1.324	0.94	qval=0.4246	-	-	FBgn0267521
mRpL51	FBgn0032053	3	TRUE	Baseline	-	MechSD6, R23E10>ChR	Peak=20, log2b=1.25	qval=0.1048	0.687	qval=0.1834	qval=0.7879	0.553	qval=0.7079	FBgn0032053
ND-13A	FBgn0031684	3	TRUE	Baseline	-	MechSD3, MechSD6	Peak=20, log2b=0.809	0.602	0.796	qval=0.1018	qval=0.6525	qval=0.3136	qval=1.0	FBgn0031684
CG42371	FBgn0259717	3	TRUE	Baseline	-	MechSD6, MechSD12	Peak=20, log2b=0.803	qval=0.0766	0.882	0.518	qval=0.1842	qval=1.0	qval=1.0	FBgn0259717
mRpL23	FBgn0035335	3	FALSE	-	-	MechSD3, MechSD6, MechSD12	Peak=20, log2b=0.84, qval=0.1957	0.58	0.831	0.671	qval=0.4654	0.374	qval=1.0	FBgn0035335
MFS3	FBgn0031307	3	TRUE	Baseline	-	MechSD6, MechSD12	Peak=8, log2b=1.358	qval=0.2864	1.27	1.201	qval=0.8617	qval=0.9987	qval=0.5978	FBgn0031307
Tspo	FBgn0031263	3	FALSE	-	-	MechSD3, MechSD6, MechSD12	Peak=20, log2b=1.106, qval=0.1084	0.859	1.089	0.768	qval=0.1475	qval=0.8324	qval=1.0	FBgn0031263
mRpS24	FBgn0039159	3	FALSE	-	-	MechSD3, MechSD6, MechSD12	Peak=20, log2b=1.215, qval=0.3944	0.629	0.888	0.615	qval=0.8104	qval=0.3966	qval=1.0	FBgn0039159
BomS2	FBgn0025583	3	TRUE	Baseline	-	MechSD3, MechSD12	Peak=16, log2b=4.59	3.615	qval=0.0895	3.273	-	qval=0.8374	qval=0.2633	FBgn0025583
anox	FBgn0064116	3	TRUE	Baseline	-	MechSD3, MechSD6	Peak=20, log2b=0.7	0.527	0.567	0.414	qval=0.4533	qval=1.0	qval=1.0	FBgn0064116
CG8860	FBgn0033691	3	TRUE	Baseline	-	MechSD3, MechSD6	Peak=20, log2b=1.028	0.589	1.161	qval=0.0517	qval=0.8668	qval=0.4573	qval=0.2578	FBgn0033691
SLIRP1	FBgn0064117	3	TRUE	Baseline	-	MechSD3, MechSD6	Peak=20, log2b=0.7	0.527	0.567	0.414	qval=0.4533	qval=1.0	qval=1.0	FBgn0064117
CG33926	FBgn0053926	3	FALSE	-	-	MechSD3, MechSD6, R23E10>ChR	Peak=8, log2b=4.438, qval=0.9205	1.644	1.606	qval=0.9633	-	2.826	qval=0.4801	FBgn0053926
CG7168	FBgn0038586	3	FALSE	-	-	MechSD3, MechSD6, MechSD12	Peak=20, log2b=1.436, qval=0.5046	0.696	1.062	0.54	qval=0.9214	qval=0.8152	qval=1.0	FBgn0038586
maf-S	FBgn0034534	3	FALSE	-	-	MechSD6, MechSD12, R23E10>ChR	Peak=20, log2b=0.636, qval=0.0983	0.38	0.933	0.613	qval=0.4367	0.598	qval=1.0	FBgn0034534
CG9344	FBgn0034564	3	TRUE	Baseline	-	MechSD3, MechSD6	Peak=20, log2b=1.063	0.612	0.939	qval=0.1302	qval=0.3494	qval=1.0	qval=1.0	FBgn0034564
CG13018	FBgn0040751	3	TRUE	Baseline	-	MechSD6, MechSD12	Peak=20, log2b=1.53	qval=0.0567	1.335	0.862	qval=0.7666	qval=0.599	qval=0.8822	FBgn0040751
CG15784	FBgn0029766	3	TRUE	Baseline	-	MechSD3, MechSD6	Peak=12, log2b=3.332	0.745	1.777	qval=0.0532	qval=0.3974	qval=1.0	qval=1.0	FBgn0029766
ND-B17	FBgn0001989	3	TRUE	Baseline	-	MechSD3, MechSD6	Peak=20, log2b=0.674	0.557	0.544	0.475	qval=0.444	qval=0.0835	qval=1.0	FBgn0001989
CG4186	FBgn0040634	3	TRUE	Baseline	-	MechSD6, MechSD12	Peak=20, log2b=1.555	qval=0.5122	1.545	0.901	qval=0.8714	qval=0.636	qval=1.0	FBgn0040634
Cypl	FBgn0035141	3	TRUE	Baseline	-	MechSD3, MechSD6	Peak=20, log2b=1.331	0.623	0.764	qval=0.3716	qval=0.6388	qval=0.5214	qval=0.6947	FBgn0035141
CG7834	FBgn0039697	3	FALSE	-	-	MechSD3, MechSD6, MechSD12	Peak=20, log2b=1.611, qval=0.1048	0.907	0.808	0.554	qval=0.7797	qval=0.78	qval=0.5228	FBgn0039697
CG8078	FBgn0033375	3	FALSE	-	-	MechSD3, MechSD6, MechSD12	Peak=20, log2b=1.013, qval=0.1257	0.556	1.125	0.722	qval=0.3782	qval=0.1677	qval=0.6541	FBgn0033375
CG15922	FBgn0040575	3	TRUE	Baseline	-	MechSD3, MechSD6	Peak=20, log2b=1.446	0.694	0.92	qval=0.08	qval=0.4622	qval=0.219	qval=1.0	FBgn0040575
roh	FBgn0250838	3	TRUE	Baseline	-	MechSD3, MechSD6	Peak=20, log2b=0.794	0.6	0.668	qval=0.1552	qval=0.348	qval=0.8409	qval=1.0	FBgn0250838
CG7637	FBgn0033548	3	TRUE	Baseline	-	MechSD3, MechSD6	Peak=20, log2b=1.465	1.037	1.294	qval=0.1785	qval=0.8875	qval=0.195	qval=0.6957	FBgn0033548
CG42495	FBgn0260027	3	FALSE	-	-	MechSD3, MechSD6, MechSD12	Peak=20, log2b=1.842, qval=0.4988	0.768	1.242	1.092	qval=0.2764	qval=0.7589	qval=0.9323	FBgn0260027
Phf5a	FBgn0031822	3	TRUE	Baseline	-	MechSD3, MechSD6	Peak=20, log2b=1.243	0.878	1.089	qval=0.0578	qval=0.637	qval=1.0	qval=0.8822	FBgn0031822
CG34229	FBgn0259832	3	TRUE	Baseline	-	MechSD6, MechSD12	Peak=20, log2b=0.821	qval=0.2121	1.076	0.686	qval=0.2944	qval=0.3997	qval=1.0	FBgn0259832
Rpb10	FBgn0039218	3	FALSE	-	-	MechSD3, MechSD6, MechSD12	Peak=20, log2b=1.47, qval=0.2801	0.836	1.391	0.972	qval=0.2073	qval=0.3133	qval=1.0	FBgn0039218
Ilp5	FBgn0044048	3	FALSE	-	-	MechSD3, MechSD6, MechSD12	Peak=20, log2b=1.413, qval=0.5046	1.011	1.264	0.918	qval=0.1905	qval=1.0	qval=0.89	FBgn0044048
Sod1	FBgn0003462	3	FALSE	-	-	MechSD3, MechSD6, MechSD12	Peak=20, log2b=1.001, qval=0.0861	0.764	0.869	0.602	qval=0.1752	-	-	FBgn0003462
CG31706	FBgn0051706	3	TRUE	Baseline	-	MechSD6, R23E10>ChR	Peak=20, log2b=1.045	0.339	0.546	0.379	qval=0.5342	1.014	qval=0.6802	FBgn0051706
mRpL19	FBgn0037608	3	FALSE	-	-	MechSD6, MechSD12, R23E10>ChR	Peak=20, log2b=0.676, qval=0.9609	qval=0.0907	0.516	0.508	qval=0.9227	0.544	qval=1.0	FBgn0037608
Ing3	FBgn0030945	3	TRUE	Baseline	-	MechSD3, MechSD6	Peak=20, log2b=0.784	0.554	0.562	0.341	qval=0.2815	qval=0.2645	qval=0.9673	FBgn0030945
tko	FBgn0003714	3	FALSE	-	-	MechSD3, MechSD6, MechSD12	Peak=20, log2b=1.491, qval=0.0662	0.848	1.366	0.922	qval=0.1891	qval=0.9987	qval=1.0	FBgn0003714
CG32576	FBgn0052576	3	FALSE	-	-	MechSD3, MechSD6, MechSD12	Peak=20, log2b=0.817, qval=0.6935	0.568	0.93	0.622	qval=0.4253	qval=0.1427	qval=1.0	FBgn0052576
Trs33	FBgn0266722	3	FALSE	-	-	MechSD3, MechSD6, MechSD12	Peak=20, log2b=1.654, qval=0.0614	0.793	1.222	0.856	qval=0.4492	qval=0.208	qval=0.9905	FBgn0266722
Trs20	FBgn0266724	3	FALSE	-	-	MechSD3, MechSD6, MechSD12	Peak=20, log2b=1.206, qval=0.0865	0.521	1.397	0.646	qval=0.739	qval=1.0	qval=1.0	FBgn0266724
CG34228	FBgn0085257	3	FALSE	-	-	MechSD3, MechSD6, MechSD12	Peak=20, log2b=1.427, qval=0.1199	0.866	1.151	0.946	qval=0.3278	qval=0.6136	qval=1.0	FBgn0085257
bcn92	FBgn0013432	3	TRUE	Baseline	-	MechSD6, R23E10>ChR	Peak=20, log2b=0.654	qval=0.1115	0.609	0.391	qval=0.3841	0.558	qval=1.0	FBgn0013432
Proc	FBgn0045038	3	FALSE	-	-	MechSD6, MechSD12, R85C10>TrpA1	Peak=8, log2b=0.577, qval=0.0815	0.302	0.606	0.598	0.648	qval=0.1218	qval=1.0	FBgn0045038
MCTS1	FBgn0029833	3	FALSE	-	-	MechSD3, MechSD6, MechSD12	Peak=20, log2b=1.129, qval=0.1024	0.623	0.901	0.686	qval=0.3691	qval=0.1744	qval=1.0	FBgn0029833
CG32448	FBgn0052448	3	FALSE	-	-	MechSD3, MechSD6, MechSD12	Peak=20, log2b=1.456, qval=0.909	0.66	1.309	0.752	qval=0.7872	qval=0.133	qval=1.0	FBgn0052448
ox	FBgn0011227	3	TRUE	Baseline	-	MechSD3, MechSD6	Peak=20, log2b=1.228	0.775	1.064	qval=0.1541	qval=0.7872	qval=0.8619	qval=1.0	FBgn0011227
ND-AGGG	FBgn0058002	3	FALSE	-	-	MechSD3, MechSD6, MechSD12	Peak=20, log2b=1.548, qval=0.1469	0.819	1.366	0.753	qval=0.8807	qval=1.0	qval=0.7275	FBgn0058002
Taldo	FBgn0023477	3	FALSE	-	-	MechSD3, MechSD6, MechSD12	Peak=20, log2b=1.233, qval=0.5894	0.742	0.587	0.605	qval=0.1536	qval=0.7345	qval=0.5117	FBgn0023477
CG13339	FBgn0033871	3	FALSE	-	-	MechSD3, MechSD6, MechSD12	Peak=20, log2b=1.0, qval=0.6629	0.538	0.801	0.682	qval=0.3557	qval=0.6136	qval=1.0	FBgn0033871
epsilonCOP	FBgn0027496	3	FALSE	-	-	MechSD3, MechSD6, MechSD12	Peak=20, log2b=0.909, qval=0.5046	0.628	0.69	0.563	qval=0.5181	0.423	qval=0.9442	FBgn0027496
Hug	FBgn0028374	3	FALSE	-	-	MechSD3, MechSD6, MechSD12	Peak=20, log2b=1.199, qval=0.0861	0.791	1.182	0.903	qval=0.8624	qval=0.2321	qval=0.623	FBgn0028374
CG14483	FBgn0034248	3	TRUE	Baseline	-	MechSD6, MechSD12	Peak=20, log2b=0.514	0.443	0.689	0.518	qval=0.9816	qval=0.2583	qval=0.7275	FBgn0034248
RpS11	FBgn0033699	3	FALSE	-	-	MechSD6, MechSD12, THIP	Peak=20, log2b=0.699, qval=0.2615	0.456	0.782	0.505	qval=0.2829	qval=0.0718	0.514	FBgn0033699
RpS15Aa	FBgn0010198	3	FALSE	-	-	MechSD3, MechSD6, THIP	Peak=20, log2b=0.751, qval=0.3342	0.501	0.81	0.475	qval=0.3797	qval=0.687	0.544	FBgn0010198
RpII18	FBgn0003275	3	FALSE	-	-	MechSD3, MechSD6, MechSD12	Peak=20, log2b=1.143, qval=0.2958	0.636	1.076	0.71	qval=0.6465	qval=0.7126	qval=0.5245	FBgn0003275
ImpE1	FBgn0001253	3	TRUE	Baseline	-	R85C10>TrpA1, R23E10>ChR	Peak=16, log2b=1.384	qval=0.6071	qval=0.5626	qval=0.7051	0.934	1.267	qval=1.0	FBgn0001253
Acbp1	FBgn0031992	3	FALSE	-	-	MechSD3, MechSD6, MechSD12	Peak=20, log2b=1.111, qval=0.3208	0.646	1.062	0.655	qval=0.9974	qval=0.1856	qval=0.6826	FBgn0031992
NPF	FBgn0027109	3	FALSE	-	-	MechSD3, MechSD6, MechSD12	Peak=20, log2b=0.956, qval=0.0543	0.73	0.903	0.818	qval=0.7591	qval=1.0	qval=0.9966	FBgn0027109
RpL10	FBgn0024733	3	TRUE	Baseline	-	MechSD6, THIP	Peak=20, log2b=0.583	0.259	0.518	0.281	qval=0.4061	qval=0.4047	0.601	FBgn0024733
spab	FBgn0033358	3	FALSE	-	-	MechSD3, MechSD6, MechSD12	Peak=20, log2b=0.848, qval=0.3222	0.677	0.703	0.547	qval=0.637	qval=0.053	qval=0.3785	FBgn0033358
ND-B18	FBgn0030605	3	TRUE	Baseline	-	MechSD3, MechSD6	Peak=20, log2b=0.921	0.653	0.569	0.465	qval=0.8744	qval=0.1463	qval=0.4541	FBgn0030605
Npc2b	FBgn0038198	3	TRUE	Baseline	-	MechSD3, MechSD6	Peak=12, log2b=1.668	0.966	1.566	qval=0.3067	qval=0.1891	qval=0.9843	qval=0.7275	FBgn0038198
SelG	FBgn0030350	3	FALSE	-	-	MechSD3, MechSD6, MechSD12	Peak=20, log2b=0.929, qval=0.0673	0.711	0.749	0.532	qval=0.7429	qval=0.6136	qval=0.6851	FBgn0030350
RpL36A	FBgn0031980	3	FALSE	-	-	MechSD3, MechSD6, MechSD12	Peak=20, log2b=0.761, qval=0.068	0.507	0.928	0.541	qval=0.6774	qval=0.1006	qval=0.0921	FBgn0031980
COX7C	FBgn0040773	3	FALSE	-	-	MechSD3, MechSD6, MechSD12	Peak=20, log2b=0.975, qval=0.6935	0.715	0.778	0.557	qval=0.7797	qval=0.8882	qval=1.0	FBgn0040773
Dpck	FBgn0037469	3	FALSE	-	-	MechSD3, MechSD6, MechSD12	Peak=20, log2b=1.209, qval=0.574	0.709	0.899	0.67	qval=0.7699	qval=0.2503	qval=0.9716	FBgn0037469
RpS12	FBgn0286213	3	FALSE	-	-	MechSD3, MechSD6, THIP	Peak=20, log2b=0.733, qval=0.1065	0.543	0.7	0.419	qval=0.3513	0.46	0.52	FBgn0286213
EMC5	FBgn0032732	3	FALSE	-	-	MechSD3, MechSD6, MechSD12	Peak=20, log2b=1.335, qval=0.2348	0.696	1.098	0.542	qval=0.5915	qval=1.0	qval=0.8608	FBgn0032732
CG6617	FBgn0030944	3	FALSE	-	-	MechSD3, MechSD6, MechSD12	Peak=20, log2b=0.875, qval=0.1493	0.57	0.946	0.658	qval=0.4182	0.48	qval=0.9177	FBgn0030944
Fkbp12	FBgn0013954	3	TRUE	Baseline	-	MechSD3, MechSD6	Peak=20, log2b=0.716	0.508	0.547	0.322	qval=0.8433	qval=0.1414	qval=0.361	FBgn0013954
RpS10b	FBgn0285947	3	FALSE	-	-	MechSD3, MechSD6, MechSD12	Peak=20, log2b=1.02, qval=0.1546	0.699	0.906	0.558	qval=0.3682	qval=0.1121	qval=0.1238	FBgn0285947
CG9205	FBgn0035181	3	TRUE	Baseline	-	MechSD3, MechSD6	Peak=20, log2b=0.919	0.504	0.665	0.388	qval=0.455	qval=0.0901	qval=1.0	FBgn0035181
robl	FBgn0024196	3	FALSE	-	-	MechSD3, MechSD6, MechSD12	Peak=20, log2b=1.164, qval=0.1902	0.8	1.337	0.868	qval=0.3539	qval=0.4321	qval=0.8961	FBgn0024196
mt:ND3	FBgn0013681	3	FALSE	-	-	MechSD3, MechSD6, MechSD12	Peak=20, log2b=2.796, qval=0.2662	1.787	2.176	1.519	qval=0.2862	-	-	FBgn0013681
cer	FBgn0034443	3	FALSE	-	-	MechSD3, MechSD6, MechSD12	Peak=20, log2b=1.088, qval=0.0671	1.163	1.364	0.953	qval=0.3403	qval=0.0514	qval=0.0534	FBgn0034443
mRpL27	FBgn0053002	3	FALSE	-	-	MechSD3, MechSD6, MechSD12	Peak=20, log2b=1.374, qval=0.5046	0.772	0.798	0.65	qval=0.4389	qval=0.2032	qval=1.0	FBgn0053002
ND-B14.5A	FBgn0025839	3	FALSE	-	-	MechSD3, MechSD6, MechSD12	Peak=20, log2b=1.738, qval=0.1871	1.104	1.136	0.977	qval=0.7968	qval=0.6573	qval=1.0	FBgn0025839
RpL26	FBgn0036825	3	TRUE	Baseline	-	MechSD3, MechSD6	Peak=20, log2b=0.774	0.596	0.761	0.498	qval=0.7624	qval=0.0589	qval=0.0753	FBgn0036825
SNRPG	FBgn0261791	3	TRUE	Baseline	-	MechSD3, MechSD6	Peak=20, log2b=1.033	0.63	1.086	qval=0.1515	qval=0.1169	qval=0.3643	qval=1.0	FBgn0261791
mt:ATPase6	FBgn0013672	3	FALSE	-	-	MechSD3, MechSD6, MechSD12	Peak=20, log2b=2.321, qval=0.4037	1.043	1.703	1.013	qval=0.9987	-	-	FBgn0013672
CG17065	FBgn0031099	3	FALSE	-	-	MechSD3, MechSD6, MechSD12	Peak=20, log2b=0.815, qval=0.2509	0.557	0.738	0.545	qval=0.2579	0.296	qval=1.0	FBgn0031099
CG6180	FBgn0032453	3	FALSE	-	-	MechSD3, MechSD6, MechSD12	Peak=20, log2b=1.174, qval=0.1406	0.756	0.833	0.539	qval=0.2132	qval=0.4226	qval=0.554	FBgn0032453
mRpL34	FBgn0083983	3	FALSE	-	-	MechSD3, MechSD6, MechSD12	Peak=20, log2b=1.535, qval=0.2905	0.741	1.428	1.132	qval=0.7513	qval=0.6136	qval=1.0	FBgn0083983
ND-B14.5B	FBgn0031505	3	FALSE	-	-	MechSD3, MechSD6, MechSD12	Peak=20, log2b=1.339, qval=0.3342	0.96	1.033	0.776	qval=0.4432	qval=0.2184	qval=1.0	FBgn0031505
CG43346	FBgn0263051	3	FALSE	-	-	MechSD3, MechSD6, MechSD12	Peak=20, log2b=1.4, qval=0.0662	0.766	1.122	0.808	qval=0.9441	qval=1.0	qval=1.0	FBgn0263051
CG33170	FBgn0053170	3	FALSE	-	-	MechSD3, MechSD6, MechSD12	Peak=20, log2b=0.876, qval=0.6935	0.541	0.825	0.615	qval=0.9623	qval=0.9414	qval=1.0	FBgn0053170
RpL8	FBgn0261602	3	FALSE	-	-	MechSD3, MechSD6, MechSD12	Peak=20, log2b=0.977, qval=0.1546	0.645	0.834	0.515	qval=0.477	0.487	qval=0.1616	FBgn0261602
ND-MWFE	FBgn0085468	3	TRUE	Baseline	-	MechSD3, MechSD6	Peak=20, log2b=1.018	0.876	1.119	qval=0.0534	qval=0.4713	qval=1.0	qval=0.934	FBgn0085468
RpL27A	FBgn0285948	3	FALSE	-	-	MechSD3, MechSD6, R23E10>ChR	Peak=20, log2b=0.817, qval=0.6705	0.621	0.55	0.397	qval=0.6863	0.536	qval=0.0534	FBgn0285948
UQCR-C2	FBgn0250814	3	FALSE	-	-	MechSD3, MechSD6, MechSD12	Peak=20, log2b=1.011, qval=0.0543	0.761	0.727	0.546	qval=0.7476	qval=0.2539	qval=0.7475	FBgn0250814
RpL17	FBgn0029897	3	FALSE	-	-	MechSD3, MechSD6, R23E10>ChR	Peak=20, log2b=0.881, qval=0.1024	0.603	0.668	0.433	qval=0.6186	0.546	qval=0.2498	FBgn0029897
CG7772	FBgn0030883	3	FALSE	-	-	MechSD3, MechSD6, MechSD12	Peak=20, log2b=1.256, qval=0.0673	0.514	0.955	0.526	qval=0.9777	qval=0.9936	qval=1.0	FBgn0030883
Tpi	FBgn0086355	3	FALSE	-	-	MechSD3, MechSD6, MechSD12	Peak=20, log2b=0.931, qval=0.4409	0.811	0.713	0.621	qval=0.7587	qval=0.2338	qval=0.7275	FBgn0086355
CG5532	FBgn0034902	3	FALSE	-	-	MechSD3, MechSD6, MechSD12	Peak=20, log2b=1.117, qval=0.6935	0.809	0.986	0.723	qval=0.3658	qval=0.3048	qval=0.8503	FBgn0034902
Sirup	FBgn0031971	3	FALSE	-	-	MechSD3, MechSD6, MechSD12	Peak=20, log2b=1.308, qval=0.6935	1.148	1.299	0.647	qval=0.2972	qval=0.0597	qval=1.0	FBgn0031971
levy	FBgn0034877	3	FALSE	-	-	MechSD3, MechSD6, MechSD12	Peak=20, log2b=1.225, qval=0.0543	1.01	0.927	0.793	qval=0.637	qval=0.1739	qval=0.8574	FBgn0034877
Ms	FBgn0011581	3	FALSE	-	-	MechSD3, MechSD6, MechSD12	Peak=20, log2b=1.55, qval=0.4619	0.762	1.144	0.849	qval=0.4972	qval=0.7491	qval=0.3775	FBgn0011581
Trissin	FBgn0038343	3	FALSE	-	-	MechSD3, MechSD6, MechSD12	Peak=20, log2b=1.339, qval=0.3944	0.557	0.987	0.726	qval=0.8319	qval=0.5995	qval=0.6802	FBgn0038343
RpS23	FBgn0033912	3	FALSE	-	-	MechSD6, R23E10>ChR, THIP	Peak=20, log2b=0.848, qval=0.2662	0.477	0.706	0.423	qval=0.3494	0.548	0.749	FBgn0033912
RPA3	FBgn0288833	3	TRUE	Baseline	-	MechSD6, MechSD12	Peak=20, log2b=1.367	qval=0.194	1.091	0.65	qval=0.5225	qval=1.0	qval=0.8822	FBgn0288833
CG11999	FBgn0037312	3	FALSE	-	-	MechSD3, MechSD6, MechSD12	Peak=20, log2b=0.923, qval=0.0852	0.621	1.172	0.56	qval=0.1891	qval=0.7687	qval=0.8822	FBgn0037312
Rpb12	FBgn0262954	3	TRUE	Baseline	-	MechSD3, MechSD6	Peak=20, log2b=1.263	0.51	1.139	qval=0.2972	qval=0.1922	qval=0.8205	qval=0.7194	FBgn0262954
mRpL52	FBgn0033208	3	TRUE	Baseline	-	MechSD6, MechSD12	Peak=20, log2b=1.096	qval=0.1618	0.93	0.738	qval=0.8292	qval=0.9101	qval=0.8822	FBgn0033208
CG30285	FBgn0050285	3	FALSE	-	-	MechSD3, MechSD6, MechSD12	Peak=20, log2b=1.797, qval=0.1902	0.818	1.554	0.978	qval=0.2079	qval=1.0	qval=0.4123	FBgn0050285
Vps25	FBgn0022027	3	TRUE	Baseline	-	MechSD6, MechSD12	Peak=20, log2b=1.231	0.495	0.909	0.575	qval=0.4262	qval=0.0692	qval=0.89	FBgn0022027
RpS26	FBgn0261597	3	FALSE	-	-	MechSD3, MechSD6, R23E10>ChR	Peak=20, log2b=0.667, qval=0.0543	0.532	0.79	0.478	qval=0.9397	0.528	qval=0.112	FBgn0261597
CG13364	FBgn0026879	3	FALSE	-	-	MechSD6, MechSD12, R23E10>ChR	Peak=20, log2b=0.547, qval=0.0752	0.284	0.797	0.566	qval=0.6958	0.729	qval=0.7738	FBgn0026879
CG7860	FBgn0030653	3	TRUE	Baseline	-	MechSD6, MechSD12	Peak=20, log2b=1.859	qval=0.2951	1.344	0.721	qval=0.9938	qval=0.1891	qval=0.7351	FBgn0030653
CG14464	FBgn0033000	3	TRUE	Baseline	-	MechSD3, MechSD6	Peak=20, log2b=1.358	0.504	1.43	qval=0.1346	-0.38	qval=0.264	qval=1.0	FBgn0033000
Roc2	FBgn0044020	3	FALSE	-	-	MechSD3, MechSD6, MechSD12	Peak=20, log2b=1.344, qval=0.0861	0.741	1.005	0.754	qval=0.4527	0.321	qval=1.0	FBgn0044020
SdhC	FBgn0037873	3	FALSE	-	-	MechSD3, MechSD6, MechSD12	Peak=20, log2b=0.969, qval=0.0671	0.668	0.808	0.552	qval=0.3457	qval=0.1586	qval=0.4869	FBgn0037873
REPTOR-BP	FBgn0032202	3	FALSE	-	-	MechSD6, MechSD12, R23E10>ChR	Peak=20, log2b=0.794, qval=1.0	0.344	0.818	0.537	qval=0.3561	0.596	qval=0.711	FBgn0032202
CG9649	FBgn0038211	3	TRUE	Baseline	-	MechSD3, THIP	Peak=20, log2b=2.531	0.665	qval=0.1094	qval=0.0788	qval=0.882	qval=0.8125	0.787	FBgn0038211
RpL12	FBgn0034968	3	FALSE	-	-	MechSD3, MechSD6, THIP	Peak=20, log2b=0.876, qval=0.1902	0.622	0.848	0.482	qval=0.3909	0.434	0.589	FBgn0034968
RpS30	FBgn0038834	3	FALSE	-	-	MechSD3, MechSD6, R23E10>ChR	Peak=20, log2b=0.709, qval=0.4409	0.528	0.758	0.493	qval=0.6175	0.593	qval=0.138	FBgn0038834
RpL35	FBgn0029785	3	FALSE	-	-	MechSD6, R23E10>ChR, THIP	Peak=20, log2b=0.475, qval=0.2193	0.303	0.615	qval=0.1359	qval=0.7349	0.501	0.632	FBgn0029785
Pex19	FBgn0032407	3	FALSE	-	-	MechSD3, MechSD6, MechSD12	Peak=20, log2b=0.948, qval=0.1546	0.598	0.729	0.577	qval=0.6656	qval=0.0571	qval=0.7739	FBgn0032407
Prosbeta3	FBgn0026380	3	TRUE	Baseline	-	MechSD3, MechSD6	Peak=20, log2b=0.889	0.546	0.661	0.351	qval=0.3622	qval=0.2532	qval=1.0	FBgn0026380
Gs1l	FBgn0019982	3	FALSE	-	-	MechSD3, MechSD6, MechSD12	Peak=20, log2b=0.837, qval=0.1065	0.587	0.778	0.52	qval=0.669	qval=0.0506	qval=0.9863	FBgn0019982
CG3566	FBgn0029854	3	TRUE	Baseline	-	MechSD3, MechSD6	Peak=20, log2b=0.949	0.659	0.731	0.478	qval=0.4144	qval=0.0603	qval=1.0	FBgn0029854
Prosbeta1	FBgn0010590	3	FALSE	-	-	MechSD3, MechSD6, MechSD12	Peak=20, log2b=1.134, qval=0.4409	0.73	0.831	0.56	qval=0.3495	qval=0.3386	qval=1.0	FBgn0010590
LSm7	FBgn0261068	3	FALSE	-	-	MechSD3, MechSD6, MechSD12	Peak=20, log2b=1.068, qval=0.0543	0.864	0.973	0.582	qval=0.3984	qval=0.4778	qval=1.0	FBgn0261068
euc	FBgn0038665	3	TRUE	Baseline	-	MechSD6, R23E10>ChR	Peak=20, log2b=1.337	qval=0.2843	0.695	qval=0.3941	qval=0.5565	0.565	qval=0.2131	FBgn0038665
ND-B14.7	FBgn0034576	3	FALSE	-	-	MechSD3, MechSD6, MechSD12	Peak=20, log2b=0.99, qval=0.0895	0.687	0.828	0.591	qval=0.8714	qval=0.1634	qval=1.0	FBgn0034576
EMC4	FBgn0037199	3	FALSE	-	-	MechSD3, MechSD6, MechSD12	Peak=20, log2b=1.152, qval=0.2288	0.785	1.013	0.733	qval=0.8133	qval=0.7716	qval=1.0	FBgn0037199
RpLP1	FBgn0002593	3	FALSE	-	-	MechSD3, MechSD6, THIP	Peak=20, log2b=0.874, qval=0.0543	0.544	0.77	0.495	qval=0.3445	qval=0.0985	0.829	FBgn0002593
RpL11	FBgn0013325	3	FALSE	-	-	MechSD3, MechSD6, MechSD12	Peak=20, log2b=1.142, qval=0.4409	0.823	1.03	0.704	qval=0.5179	0.477	qval=0.0534	FBgn0013325
CG34132	FBgn0083968	3	FALSE	-	-	MechSD3, MechSD6, MechSD12	Peak=20, log2b=1.203, qval=0.2015	0.624	0.932	0.827	qval=0.766	qval=0.7782	qval=0.8992	FBgn0083968
RpS2	FBgn0004867	3	FALSE	-	-	MechSD3, MechSD6, THIP	Peak=20, log2b=0.807, qval=0.7465	0.518	0.662	0.383	qval=0.5198	0.453	0.58	FBgn0004867
Sodh-2	FBgn0022359	3	FALSE	-	-	MechSD3, MechSD6, MechSD12	Peak=20, log2b=1.101, qval=0.1731	0.576	0.868	0.539	qval=0.2132	qval=0.2147	qval=1.0	FBgn0022359
sun	FBgn0014391	3	TRUE	Baseline	-	MechSD3, MechSD6	Peak=20, log2b=0.898	0.53	0.926	qval=0.0681	qval=0.2312	qval=1.0	qval=1.0	FBgn0014391
CG32069	FBgn0052069	2	FALSE	-	-	MechSD3, MechSD6	Peak=20, log2b=1.967, qval=0.3208	0.797	1.449	qval=0.0584	qval=0.6453	qval=1.0	qval=0.6234	FBgn0052069
CG2147	FBgn0030025	2	FALSE	-	-	MechSD6, R23E10>ChR	Peak=20, log2b=0.964, qval=0.496	qval=0.1073	0.642	qval=0.1341	qval=0.4667	0.644	qval=0.8905	FBgn0030025
Det	FBgn0264291	2	FALSE	-	-	MechSD6, MechSD12	Peak=20, log2b=1.214, qval=0.0799	qval=0.1622	1.055	0.759	qval=0.3088	qval=1.0	qval=1.0	FBgn0264291
CG9067	FBgn0033605	2	FALSE	-	-	MechSD3, MechSD6	Peak=20, log2b=1.225, qval=0.1173	0.602	1.078	qval=0.1085	qval=0.8187	qval=0.3207	qval=1.0	FBgn0033605
mRpS26	FBgn0036774	2	FALSE	-	-	MechSD3, MechSD6	Peak=20, log2b=0.861, qval=0.0997	0.506	0.561	0.399	qval=0.6768	qval=0.2663	qval=1.0	FBgn0036774
CG10731	FBgn0034081	2	FALSE	-	-	MechSD3, MechSD6	Peak=20, log2b=1.033, qval=0.6692	0.727	0.555	qval=0.1106	qval=0.5303	qval=0.347	qval=0.7275	FBgn0034081
Pop5	FBgn0036696	2	FALSE	-	-	MechSD6, MechSD12	Peak=20, log2b=2.283, qval=0.0815	qval=0.0576	1.432	1.193	qval=0.6744	qval=0.9892	qval=0.7544	FBgn0036696
RpL35A	FBgn0037328	2	FALSE	-	-	MechSD6, R23E10>ChR	Peak=20, log2b=0.488, qval=0.0214	0.459	0.638	0.291	qval=0.9957	0.545	qval=0.1686	FBgn0037328
CG7484	FBgn0036745	2	FALSE	-	-	MechSD3, MechSD6	Peak=20, log2b=0.992, qval=0.0851	0.63	0.745	0.35	qval=0.6525	qval=0.9393	qval=1.0	FBgn0036745
CG5339	FBgn0034925	2	FALSE	-	-	MechSD3, MechSD6	Peak=20, log2b=1.072, qval=0.1844	0.693	0.734	qval=0.0982	qval=0.1257	qval=0.4258	qval=0.4358	FBgn0034925
CG4866	FBgn0034232	2	FALSE	-	-	MechSD6, MechSD12	Peak=20, log2b=1.166, qval=0.0637	qval=0.265	0.552	0.655	qval=0.4688	qval=0.2475	qval=0.9875	FBgn0034232
CG7420	FBgn0031344	2	FALSE	-	-	MechSD3, MechSD6	Peak=20, log2b=1.089, qval=0.6935	0.597	0.725	qval=0.2659	qval=0.9472	qval=0.9914	qval=1.0	FBgn0031344
CG12321	FBgn0038577	2	TRUE	Baseline	-	MechSD6	Peak=20, log2b=0.67	qval=0.0834	0.738	qval=0.3967	qval=0.3393	qval=0.6136	qval=1.0	FBgn0038577
Sry-beta	FBgn0003511	2	TRUE	Baseline	-	MechSD6	Peak=20, log2b=0.806	0.36	0.666	qval=0.2085	qval=0.5756	qval=0.4007	qval=1.0	FBgn0003511
CG8142	FBgn0030871	2	FALSE	-	-	MechSD3, MechSD6	Peak=20, log2b=1.51, qval=1.0	0.902	1.093	qval=0.2348	qval=0.5133	qval=0.7834	qval=0.85	FBgn0030871
mRpL13	FBgn0032720	2	TRUE	Baseline	-	MechSD6	Peak=20, log2b=0.619	0.454	0.678	0.405	qval=0.1736	qval=0.1765	qval=0.9567	FBgn0032720
spn-A	FBgn0003479	2	FALSE	-	-	MechSD3, MechSD6	Peak=8, log2b=0.936, qval=0.5022	0.506	0.57	qval=0.1707	qval=0.3495	qval=0.4612	qval=1.0	FBgn0003479
mldr	FBgn0029858	2	TRUE	Baseline	-	MechSD6	Peak=20, log2b=0.945	qval=0.4489	0.768	qval=0.8599	qval=0.2327	qval=0.1105	qval=0.7275	FBgn0029858
CG9547	FBgn0031824	2	TRUE	Baseline	-	MechSD6	Peak=20, log2b=1.652	qval=0.1603	0.836	qval=0.2393	qval=0.6407	qval=0.2715	qval=1.0	FBgn0031824
CG15082	FBgn0034397	2	TRUE	Baseline	-	MechSD6	Peak=8, log2b=0.632	0.463	0.607	qval=0.4637	qval=0.5123	qval=0.938	qval=1.0	FBgn0034397
CG8320	FBgn0034059	2	FALSE	-	-	MechSD6, MechSD12	Peak=20, log2b=0.835, qval=1.0	qval=0.0562	0.623	0.513	qval=0.3622	qval=1.0	qval=0.7194	FBgn0034059
Poc1	FBgn0036354	2	FALSE	-	-	MechSD6, MechSD12	Peak=16, log2b=1.874, qval=0.1024	qval=0.0608	1.619	1.2	qval=0.88	qval=0.6867	qval=1.0	FBgn0036354
CG9928	FBgn0032472	2	FALSE	-	-	MechSD3, THIP	Peak=20, log2b=4.46, qval=0.9205	2.393	qval=0.2303	qval=0.1376	qval=0.5603	qval=0.9393	1.883	FBgn0032472
Jafrac2	FBgn0040308	2	FALSE	-	-	MechSD3, MechSD6	Peak=20, log2b=1.282, qval=0.5112	0.68	0.938	qval=0.0992	qval=0.6863	qval=0.9952	qval=0.8822	FBgn0040308
Psf3	FBgn0030196	2	TRUE	Baseline	-	MechSD6	Peak=20, log2b=0.946	qval=0.068	0.791	qval=0.414	qval=0.7476	qval=1.0	qval=0.6229	FBgn0030196
CG12106	FBgn0030100	2	TRUE	Baseline	-	MechSD6	Peak=20, log2b=0.932	qval=0.0526	0.504	qval=0.6075	qval=0.8361	qval=1.0	qval=0.7496	FBgn0030100
CG33502	FBgn0053502	2	FALSE	-	-	MechSD3, MechSD6	Peak=20, log2b=2.299, qval=0.797	0.71	0.788	qval=0.0911	qval=0.9943	qval=1.0	qval=1.0	FBgn0053502
Pfdn6	FBgn0036918	2	FALSE	-	-	MechSD3, MechSD6	Peak=20, log2b=0.835, qval=0.6581	0.519	0.783	qval=0.0518	qval=0.0998	qval=0.9395	qval=1.0	FBgn0036918
cag	FBgn0017414	2	TRUE	Baseline	-	MechSD6	Peak=20, log2b=1.015	qval=0.468	0.616	qval=0.1213	qval=0.7415	qval=0.9893	qval=1.0	FBgn0017414
Ak6	FBgn0033754	2	TRUE	Baseline	-	MechSD6	Peak=20, log2b=1.425	qval=0.8147	0.78	qval=0.3255	qval=0.3989	qval=0.672	qval=0.4896	FBgn0033754
ea	FBgn0000533	2	FALSE	-	-	MechSD3, MechSD6	Peak=20, log2b=1.828, qval=0.4799	1.374	1.022	qval=0.11	qval=0.3203	qval=1.0	qval=1.0	FBgn0000533
Tmem18	FBgn0050051	2	TRUE	Baseline	-	MechSD6	Peak=20, log2b=0.911	qval=0.2915	0.816	qval=0.4398	qval=0.0745	qval=1.0	qval=1.0	FBgn0050051
CG43107	FBgn0262567	2	TRUE	Baseline	-	MechSD6	Peak=20, log2b=2.505	qval=0.2378	1.545	qval=0.3933	qval=0.5053	qval=0.7166	qval=0.7275	FBgn0262567
Cbp20	FBgn0022943	2	FALSE	-	-	MechSD3, MechSD6	Peak=20, log2b=1.359, qval=0.0557	0.674	0.911	qval=0.0532	qval=0.354	qval=0.206	qval=1.0	FBgn0022943
Pen	FBgn0287720	2	TRUE	Baseline	-	THIP	Peak=12, log2b=3.068	-	-	-	-	qval=0.8221	3.067	FBgn0287720
CG14812	FBgn0026090	2	TRUE	Baseline	-	MechSD6	Peak=20, log2b=0.61	qval=0.3852	0.783	qval=0.1902	qval=0.7285	qval=0.859	qval=1.0	FBgn0026090
ImpL2	FBgn0001257	2	FALSE	-	-	MechSD3, MechSD12	Peak=20, log2b=1.459, qval=0.0671	0.788	qval=0.1846	0.723	-0.472	qval=0.7003	qval=0.3676	FBgn0001257
Thor	FBgn0261560	2	FALSE	-	-	MechSD3, MechSD6	Peak=12, log2b=1.643, qval=0.0513	1.312	1.059	qval=0.0715	qval=0.9966	qval=0.0933	qval=1.0	FBgn0261560
CG10383	FBgn0032699	2	TRUE	Baseline	-	MechSD6	Peak=8, log2b=0.789	0.36	0.633	qval=0.3411	qval=0.5529	qval=1.0	qval=1.0	FBgn0032699
Cyp4g1	FBgn0010019	2	FALSE	-	-	MechSD6, R23E10>ChR	Peak=20, log2b=NA, qval=0.3645	qval=0.6566	3.313	-	qval=0.9635	4.619	qval=1.0	FBgn0010019
Alg14	FBgn0030645	2	FALSE	-	-	MechSD3, MechSD6	Peak=20, log2b=1.352, qval=0.8305	0.769	1.257	qval=0.1423	qval=0.7968	qval=0.9468	qval=0.5098	FBgn0030645
CG1673	FBgn0030482	2	TRUE	Baseline	-	MechSD6	Peak=20, log2b=2.455	qval=0.7512	0.792	qval=0.8322	qval=0.1922	qval=1.0	qval=1.0	FBgn0030482
CG11655	FBgn0030638	2	FALSE	-	-	MechSD3, MechSD6	Peak=16, log2b=1.472, qval=0.326	0.841	0.812	qval=0.7251	qval=0.7226	qval=0.673	qval=1.0	FBgn0030638
Prosbeta7	FBgn0250746	2	TRUE	Baseline	-	MechSD6	Peak=20, log2b=0.839	0.446	0.639	0.412	qval=0.6455	qval=0.4662	qval=1.0	FBgn0250746
Tapdelta	FBgn0021795	2	FALSE	-	-	MechSD3, MechSD6	Peak=20, log2b=0.94, qval=0.3222	0.552	0.866	0.46	qval=0.3082	qval=0.5048	qval=0.2815	FBgn0021795
l(2)35Be	FBgn0261881	2	FALSE	-	-	MechSD6, MechSD12	Peak=20, log2b=0.909, qval=1.0	qval=0.5839	0.685	0.631	qval=0.4114	qval=0.4298	qval=0.7275	FBgn0261881
RpS13	FBgn0010265	2	FALSE	-	-	MechSD6, THIP	Peak=20, log2b=0.627, qval=0.3224	0.374	0.611	qval=0.0842	qval=0.845	qval=0.0931	0.677	FBgn0010265
CG2540	FBgn0030411	2	FALSE	-	-	MechSD6, MechSD12	Peak=20, log2b=0.822, qval=1.0	0.404	0.691	0.533	qval=0.4858	qval=0.3651	qval=0.5192	FBgn0030411
AIMP1	FBgn0033351	2	FALSE	-	-	MechSD3, MechSD6	Peak=20, log2b=1.093, qval=1.0	0.604	0.685	qval=0.3211	qval=0.362	qval=0.0646	qval=1.0	FBgn0033351
CG7130	FBgn0037151	2	FALSE	-	-	MechSD6, MechSD12	Peak=0, log2b=1.277, qval=0.8566	qval=0.5996	1.375	1.165	qval=0.2746	qval=1.0	qval=0.8822	FBgn0037151
Whamy	FBgn0037750	2	TRUE	Baseline	-	MechSD6	Peak=20, log2b=0.944	qval=0.4961	0.68	qval=0.6324	qval=0.2169	qval=0.7844	qval=0.9194	FBgn0037750
mRpS7	FBgn0032236	2	TRUE	Baseline	-	MechSD6	Peak=20, log2b=0.878	0.47	0.718	qval=0.2244	qval=0.0538	qval=0.5328	qval=1.0	FBgn0032236
RpL7-like	FBgn0032404	2	TRUE	Baseline	-	MechSD6	Peak=20, log2b=0.808	0.466	0.552	0.457	qval=0.6205	qval=1.0	qval=1.0	FBgn0032404
Dgp-1	FBgn0027836	2	FALSE	-	-	MechSD6, MechSD12	Peak=12, log2b=0.706, qval=0.637	qval=0.1497	0.835	1.033	qval=0.6282	-0.463	qval=0.9388	FBgn0027836
RpL5	FBgn0064225	2	TRUE	Baseline	-	THIP	Peak=20, log2b=0.566	0.165	0.483	0.233	qval=0.4581	qval=0.0931	0.516	FBgn0064225
CG5382	FBgn0038950	2	FALSE	-	-	MechSD3, MechSD6	Peak=20, log2b=0.908, qval=0.1871	0.718	0.799	0.498	qval=0.2107	qval=0.3893	qval=0.8526	FBgn0038950
CG6769	FBgn0030878	2	FALSE	-	-	MechSD3, MechSD6	Peak=20, log2b=0.601, qval=0.4354	0.505	0.598	qval=0.0585	qval=0.3439	qval=0.4405	qval=1.0	FBgn0030878
BomS1	FBgn0034329	2	FALSE	-	-	MechSD6, MechSD12	Peak=20, log2b=NA, qval=0.3648	qval=0.3757	3.736	4.181	-	qval=0.6304	qval=0.4635	FBgn0034329
mRpL24	FBgn0031651	2	TRUE	Baseline	-	MechSD6	Peak=20, log2b=0.571	qval=0.0571	0.536	0.322	qval=0.6947	qval=0.5499	qval=1.0	FBgn0031651
shf	FBgn0003390	2	FALSE	-	-	MechSD3, THIP	Peak=20, log2b=0.983, qval=0.1075	0.537	qval=0.5988	qval=0.646	qval=0.7825	qval=0.9864	1.351	FBgn0003390
CG14906	FBgn0015351	2	TRUE	Baseline	-	MechSD6	Peak=16, log2b=1.548	qval=0.4821	0.765	qval=0.5136	qval=0.8103	qval=1.0	qval=1.0	FBgn0015351
Treh	FBgn0003748	2	TRUE	Baseline	-	R85C10>TrpA1	Peak=0, log2b=0.63	0.252	0.442	0.372	0.526	qval=0.6057	qval=0.8376	FBgn0003748
CG12343	FBgn0033556	2	TRUE	Baseline	-	MechSD6	Peak=20, log2b=0.59	0.352	0.649	qval=0.2307	qval=0.2238	0.485	qval=0.9741	FBgn0033556
CG34134	FBgn0083970	2	TRUE	Baseline	-	R23E10>ChR	Peak=20, log2b=2.146	qval=0.544	qval=0.8554	qval=0.609	qval=0.6244	0.823	qval=1.0	FBgn0083970
mip130	FBgn0023509	2	TRUE	Baseline	-	R23E10>ChR	Peak=8, log2b=0.516	qval=0.7153	qval=0.5234	qval=0.5962	qval=0.7618	0.503	qval=1.0	FBgn0023509
angel	FBgn0016762	2	FALSE	-	-	MechSD6, R23E10>ChR	Peak=20, log2b=0.646, qval=0.7497	qval=0.8811	0.503	qval=0.7556	qval=0.9582	0.564	qval=0.9882	FBgn0016762
arg	FBgn0023535	2	TRUE	Baseline	-	MechSD6	Peak=16, log2b=1.559	qval=0.6036	1.333	qval=0.6138	qval=0.7797	qval=0.5715	qval=0.9777	FBgn0023535
CR41597	FBgn0085810	2	TRUE	Baseline	-	MechSD6	Peak=20, log2b=1.058	qval=0.619	0.79	0.415	qval=0.3953	-	-	FBgn0085810
CG14439	FBgn0029898	2	TRUE	Baseline	-	R85C10>TrpA1	Peak=4, log2b=1.851	qval=0.7694	qval=0.5931	qval=0.8175	1.08	qval=0.2103	qval=1.0	FBgn0029898
smt3	FBgn0264922	2	TRUE	Baseline	-	MechSD6	Peak=20, log2b=0.662	0.266	0.707	0.416	qval=0.1564	qval=0.5184	qval=0.7275	FBgn0264922
Vti1b	FBgn0264751	2	FALSE	-	-	MechSD3, MechSD6	Peak=20, log2b=1.074, qval=0.1461	0.565	0.619	qval=0.0658	qval=0.6465	qval=0.2423	qval=1.0	FBgn0264751
CG1943	FBgn0037468	2	TRUE	Baseline	-	MechSD6	Peak=12, log2b=0.542	0.261	0.575	0.312	qval=0.6455	qval=0.0637	qval=0.7275	FBgn0037468
ORMDL	FBgn0037110	2	FALSE	-	-	MechSD6, MechSD12	Peak=20, log2b=0.869, qval=0.2702	0.463	0.835	0.518	qval=0.9284	qval=0.9075	qval=1.0	FBgn0037110
CNMa	FBgn0035282	2	TRUE	Baseline	-	MechSD3	Peak=16, log2b=2.932	0.995	qval=0.4208	qval=0.5395	qval=0.5663	qval=0.7359	qval=1.0	FBgn0035282
CG13919	FBgn0035248	2	TRUE	Baseline	-	MechSD6	Peak=20, log2b=1.535	qval=0.14	1.097	qval=0.266	qval=0.305	qval=1.0	qval=1.0	FBgn0035248
CG10681	FBgn0036291	2	FALSE	-	-	MechSD3, MechSD6	Peak=20, log2b=1.297, qval=0.1516	0.577	0.833	qval=0.2139	qval=0.4123	qval=0.3979	qval=0.8925	FBgn0036291
CG14130	FBgn0036210	2	FALSE	-	-	MechSD3, MechSD6	Peak=20, log2b=0.63, qval=1.0	0.512	0.662	qval=0.3376	qval=0.7191	qval=0.0661	qval=0.9732	FBgn0036210
path	FBgn0036007	2	TRUE	Baseline	-	R85C10>TrpA1	Peak=8, log2b=0.597	qval=0.9552	qval=0.2911	0.248	0.547	qval=0.2448	qval=0.7145	FBgn0036007
elgi	FBgn0283649	2	TRUE	Baseline	-	MechSD6	Peak=20, log2b=0.634	qval=0.1104	0.526	qval=0.0581	qval=0.8382	qval=1.0	qval=1.0	FBgn0283649
wuho	FBgn0029857	2	FALSE	-	-	MechSD3, MechSD6	Peak=20, log2b=0.764, qval=1.0	0.527	0.591	qval=0.1065	qval=0.7407	qval=0.0848	qval=1.0	FBgn0029857
Nnf1a	FBgn0034523	2	TRUE	Baseline	-	MechSD6	Peak=20, log2b=2.454	qval=0.5133	0.98	qval=0.3072	qval=0.3645	qval=0.9566	qval=1.0	FBgn0034523
mRpS23	FBgn0260407	2	TRUE	Baseline	-	MechSD6	Peak=20, log2b=0.786	0.403	0.692	qval=0.1019	qval=0.7811	qval=0.0572	qval=0.5072	FBgn0260407
SIFa	FBgn0053527	2	FALSE	-	-	MechSD3, MechSD6	Peak=20, log2b=1.279, qval=0.496	0.52	0.515	qval=0.3994	qval=0.6546	qval=0.9647	qval=1.0	FBgn0053527
Ilp3	FBgn0044050	2	FALSE	-	-	MechSD6, MechSD12	Peak=12, log2b=1.106, qval=0.1939	qval=0.1269	0.564	0.907	qval=0.2533	qval=0.2663	qval=0.4893	FBgn0044050
CG31855	FBgn0051855	2	TRUE	Baseline	-	MechSD6	Peak=20, log2b=0.686	qval=0.4383	0.601	qval=0.1849	qval=0.3622	qval=1.0	qval=1.0	FBgn0051855
CG11523	FBgn0037156	2	TRUE	Baseline	-	MechSD6	Peak=16, log2b=0.62	qval=0.3929	0.528	qval=0.1455	qval=0.2376	qval=0.2155	qval=0.6229	FBgn0037156
FASN1	FBgn0283427	2	TRUE	Baseline	-	THIP	Peak=4, log2b=1.061	qval=0.5097	-0.347	qval=0.9244	0.413	-0.29	0.951	FBgn0283427
IP3K2	FBgn0283680	2	TRUE	Baseline	-	MechSD3	Peak=12, log2b=1.536	0.626	qval=0.072	qval=0.3861	qval=0.8204	qval=0.7801	qval=0.9567	FBgn0283680
CG1239	FBgn0037368	2	TRUE	Baseline	-	MechSD6	Peak=20, log2b=1.013	qval=0.7405	0.712	qval=0.5804	qval=0.7086	qval=0.7716	qval=0.7512	FBgn0037368
CG13999	FBgn0031753	2	FALSE	-	-	MechSD6, MechSD12	Peak=4, log2b=0.596, qval=0.5336	0.379	0.699	0.612	qval=0.2533	qval=1.0	qval=0.89	FBgn0031753
CG7646	FBgn0036926	2	TRUE	Baseline	-	MechSD6	Peak=20, log2b=0.703	qval=0.2911	0.535	qval=0.3096	qval=0.3513	qval=0.072	qval=0.8822	FBgn0036926
CG8043	FBgn0037610	2	FALSE	-	-	MechSD3, MechSD6	Peak=20, log2b=0.802, qval=0.129	0.71	0.629	qval=0.1883	qval=0.2559	qval=0.5809	qval=1.0	FBgn0037610
axo	FBgn0262870	2	TRUE	Baseline	-	R23E10>ChR	Peak=12, log2b=0.555	-0.247	-0.4	qval=0.0923	0.352	0.558	qval=0.4469	FBgn0262870
IM14	FBgn0067905	2	FALSE	-	-	MechSD3, MechSD12	Peak=16, log2b=NA, qval=0.0366	4.544	qval=0.3967	3.849	-	qval=0.9629	qval=0.2227	FBgn0067905
Nle	FBgn0021874	2	FALSE	-	-	MechSD6, R23E10>ChR	Peak=20, log2b=0.72, qval=0.2419	0.41	0.58	qval=0.0834	qval=0.0736	0.658	qval=1.0	FBgn0021874
CG30094	FBgn0050094	2	FALSE	-	-	MechSD3, R23E10>ChR	Peak=20, log2b=1.106, qval=1.0	0.576	qval=0.271	qval=0.4048	qval=0.3974	0.619	qval=0.919	FBgn0050094
MED7	FBgn0051390	2	FALSE	-	-	MechSD6, MechSD12	Peak=20, log2b=0.743, qval=0.0647	0.315	0.719	0.51	qval=0.2069	qval=0.1579	qval=0.8811	FBgn0051390
CG13255	FBgn0040636	2	TRUE	Baseline	-	MechSD3	Peak=20, log2b=1.216	0.577	qval=0.4841	qval=0.9826	qval=0.2428	qval=0.602	qval=1.0	FBgn0040636
CG1628	FBgn0030218	2	FALSE	-	-	MechSD6, THIP	Peak=16, log2b=1.887, qval=0.0647	qval=0.7577	0.842	qval=0.5612	qval=0.2533	qval=0.5863	1.335	FBgn0030218
CG32857	FBgn0052857	2	FALSE	-	-	MechSD3, MechSD6	Peak=20, log2b=1.981, qval=0.6935	0.533	0.675	qval=0.0971	qval=0.4485	qval=1.0	qval=1.0	FBgn0052857
Tgt	FBgn0031321	2	FALSE	-	-	MechSD3, MechSD6	Peak=20, log2b=0.794, qval=0.3944	0.689	0.707	qval=0.1848	qval=0.4321	qval=0.825	qval=0.7318	FBgn0031321
CG2611	FBgn0032871	2	TRUE	Baseline	-	MechSD6	Peak=20, log2b=0.888	qval=0.9302	0.555	qval=0.9198	qval=0.6852	qval=0.636	qval=0.7867	FBgn0032871
Mpp6	FBgn0032921	2	TRUE	Baseline	-	MechSD6	Peak=20, log2b=0.986	qval=0.7344	0.967	qval=0.5416	qval=0.8364	qval=0.6434	qval=1.0	FBgn0032921
Arc2	FBgn0033928	2	FALSE	-	-	MechSD6, R23E10>ChR	Peak=12, log2b=0.82, qval=0.311	qval=0.5986	1.079	qval=0.3393	qval=0.3	0.737	qval=0.6395	FBgn0033928
Vps29	FBgn0031310	2	FALSE	-	-	MechSD3, MechSD6	Peak=20, log2b=0.846, qval=0.3742	0.501	0.599	qval=0.3607	qval=0.7968	qval=0.6224	qval=0.943	FBgn0031310
nkt	FBgn0036146	2	TRUE	Baseline	-	R23E10>ChR	Peak=20, log2b=0.901	qval=0.0994	0.426	qval=0.2494	qval=0.8596	0.954	qval=0.8784	FBgn0036146
Sirt6	FBgn0037802	2	FALSE	-	-	MechSD6, MechSD12	Peak=20, log2b=1.46, qval=0.3837	qval=0.1202	0.912	0.664	qval=0.8875	qval=1.0	qval=1.0	FBgn0037802
CG10395	FBgn0033019	2	TRUE	Baseline	-	MechSD6	Peak=20, log2b=0.567	qval=0.8517	0.574	qval=0.7629	qval=0.261	qval=0.2689	qval=1.0	FBgn0033019
LSm-4	FBgn0067622	2	FALSE	-	-	MechSD6, MechSD12	Peak=20, log2b=0.982, qval=0.0915	qval=0.0681	1.145	0.781	qval=0.7035	qval=1.0	qval=1.0	FBgn0067622
CG33635	FBgn0053635	2	TRUE	Baseline	-	MechSD6	Peak=20, log2b=1.158	qval=0.6446	0.701	qval=0.2069	qval=0.9591	qval=0.4023	qval=1.0	FBgn0053635
CG5110	FBgn0032642	2	TRUE	Baseline	-	MechSD6	Peak=20, log2b=0.576	qval=0.3195	0.74	qval=0.1728	qval=0.8968	qval=0.4474	qval=1.0	FBgn0032642
wac	FBgn0035120	2	TRUE	Baseline	-	MechSD6	Peak=20, log2b=1.961	qval=0.3112	1.212	qval=0.6651	qval=0.9974	qval=1.0	qval=1.0	FBgn0035120
BORCS6	FBgn0035140	2	TRUE	Baseline	-	MechSD6	Peak=20, log2b=0.774	qval=0.1666	0.534	qval=0.0518	qval=0.3459	qval=0.083	qval=0.7275	FBgn0035140
HLH3B	FBgn0011276	2	TRUE	Baseline	-	MechSD6	Peak=20, log2b=0.937	qval=0.2742	0.698	qval=0.2012	qval=0.5163	qval=1.0	qval=0.9567	FBgn0011276
Rcd4	FBgn0032034	2	FALSE	-	-	MechSD3, MechSD6	Peak=12, log2b=1.478, qval=0.4352	0.702	1.034	qval=0.2444	qval=0.5962	qval=0.6426	qval=1.0	FBgn0032034
CG4577	FBgn0031306	2	TRUE	Baseline	-	MechSD12	Peak=4, log2b=0.59	0.362	0.451	0.52	qval=0.1166	qval=0.692	qval=0.7275	FBgn0031306
Rpb8	FBgn0037121	2	FALSE	-	-	MechSD6, MechSD12	Peak=20, log2b=1.392, qval=0.1173	0.481	0.996	0.593	qval=0.2041	qval=0.6136	qval=0.8822	FBgn0037121
CG12795	FBgn0031535	2	FALSE	-	-	MechSD3, MechSD6	Peak=20, log2b=0.719, qval=0.1173	0.506	0.619	qval=0.3069	qval=0.3327	qval=0.4759	qval=1.0	FBgn0031535
CG11539	FBgn0039859	2	TRUE	Baseline	-	R23E10>ChR	Peak=20, log2b=1.47	qval=0.2618	qval=0.983	qval=0.594	qval=0.7908	0.737	qval=1.0	FBgn0039859
CG5412	FBgn0038806	2	FALSE	-	-	MechSD6, MechSD12	Peak=20, log2b=0.752, qval=0.0662	0.495	0.753	0.539	qval=0.4888	qval=0.2539	qval=1.0	FBgn0038806
CG12948	FBgn0037739	2	FALSE	-	-	MechSD3, MechSD6	Peak=20, log2b=0.914, qval=0.1265	0.516	0.543	qval=0.0557	qval=0.2327	qval=0.7088	qval=1.0	FBgn0037739
CG10514	FBgn0039312	2	TRUE	Baseline	-	R23E10>ChR	Peak=20, log2b=1.28	qval=0.8769	qval=0.2534	qval=0.9218	qval=0.5651	0.819	qval=1.0	FBgn0039312
l(2)k14505	FBgn0021856	2	TRUE	Baseline	-	MechSD6	Peak=20, log2b=0.731	0.434	0.678	0.41	qval=0.6115	qval=0.558	qval=1.0	FBgn0021856
CG33785	FBgn0061362	2	FALSE	-	-	MechSD6, MechSD12	Peak=20, log2b=0.674, qval=0.2193	qval=0.3199	1.13	0.751	qval=0.2526	qval=1.0	qval=1.0	FBgn0061362
CG33786	FBgn0061361	2	FALSE	-	-	MechSD6, MechSD12	Peak=20, log2b=0.674, qval=0.2193	qval=0.3199	1.13	0.751	qval=0.2526	qval=1.0	qval=1.0	FBgn0061361
Est-Q	FBgn0037090	2	FALSE	-	-	R85C10>TrpA1, THIP	Peak=4, log2b=1.365, qval=0.4409	qval=0.9684	qval=0.9143	qval=0.9745	0.729	qval=0.9951	1.551	FBgn0037090
CG15525	FBgn0039732	2	TRUE	Baseline	-	MechSD6	Peak=20, log2b=0.872	qval=0.4607	0.584	qval=0.7346	qval=0.3081	qval=0.1817	qval=0.7023	FBgn0039732
CG8617	FBgn0033925	2	TRUE	Baseline	-	MechSD6	Peak=20, log2b=0.527	qval=0.2979	0.543	0.359	qval=0.8292	qval=1.0	qval=1.0	FBgn0033925
CG2846	FBgn0014930	2	TRUE	Baseline	-	MechSD3	Peak=20, log2b=1.048	0.551	0.486	qval=0.5726	qval=0.8907	qval=1.0	qval=0.8822	FBgn0014930
GILT3	FBgn0039098	2	FALSE	-	-	MechSD6, R85C10>TrpA1	Peak=20, log2b=0.985, qval=1.0	0.386	0.788	qval=0.2016	1.249	qval=0.2074	qval=1.0	FBgn0039098
CG42568	FBgn0260770	2	TRUE	Baseline	-	MechSD6	Peak=20, log2b=0.68	qval=0.194	0.574	0.383	qval=0.4632	qval=1.0	qval=1.0	FBgn0260770
Fdx1	FBgn0011769	2	TRUE	Baseline	-	MechSD6	Peak=20, log2b=0.837	qval=0.8154	0.664	qval=0.2154	qval=0.2814	qval=0.8012	qval=0.7275	FBgn0011769
mRpS35	FBgn0035374	2	TRUE	Baseline	-	MechSD6	Peak=20, log2b=0.784	0.325	0.595	0.363	qval=0.354	qval=0.0925	qval=0.8417	FBgn0035374
NHP2	FBgn0029148	2	FALSE	-	-	MechSD6, MechSD12	Peak=20, log2b=1.477, qval=0.6692	qval=0.3465	0.821	0.605	qval=0.2009	qval=0.9597	qval=0.0546	FBgn0029148
Srlp	FBgn0038049	2	FALSE	-	-	MechSD3, MechSD6	Peak=20, log2b=0.915, qval=0.4299	0.537	0.659	0.438	qval=0.2065	0.495	qval=1.0	FBgn0038049
Spase25	FBgn0030306	2	FALSE	-	-	MechSD3, MechSD6	Peak=20, log2b=0.608, qval=0.1583	0.502	0.666	0.37	qval=0.2878	qval=0.3951	qval=1.0	FBgn0030306
CG10465	FBgn0033017	2	TRUE	Baseline	-	MechSD6	Peak=20, log2b=0.621	qval=0.2472	0.619	0.375	qval=0.7666	-0.466	qval=1.0	FBgn0033017
CG8490	FBgn0033715	2	FALSE	-	-	MechSD6, R23E10>ChR	Peak=16, log2b=0.435, qval=1.0	qval=0.165	0.575	qval=0.4567	qval=0.6649	0.614	qval=1.0	FBgn0033715
Pcd	FBgn0024841	2	FALSE	-	-	MechSD3, MechSD6	Peak=20, log2b=1.003, qval=0.1902	0.554	0.811	0.498	qval=0.669	qval=0.081	qval=1.0	FBgn0024841
Trs31	FBgn0266723	2	FALSE	-	-	MechSD6, MechSD12	Peak=20, log2b=0.827, qval=0.2624	qval=0.0813	0.764	0.579	qval=0.3658	qval=0.1037	qval=1.0	FBgn0266723
Acbp2	FBgn0010387	2	FALSE	-	-	MechSD6, MechSD12	Peak=20, log2b=2.655, qval=0.4354	qval=0.1445	0.952	0.817	qval=0.0891	qval=0.3951	qval=0.1908	FBgn0010387
CG18081	FBgn0036537	2	TRUE	Baseline	-	MechSD6	Peak=16, log2b=0.568	qval=0.42	0.505	0.381	qval=0.6175	qval=1.0	qval=1.0	FBgn0036537
Dlc90F	FBgn0024432	2	TRUE	Baseline	-	MechSD6	Peak=20, log2b=0.503	0.42	0.543	0.337	qval=0.7282	qval=0.3198	qval=0.8836	FBgn0024432
CG9016	FBgn0031751	2	FALSE	-	-	MechSD3, MechSD6	Peak=12, log2b=0.866, qval=0.324	0.831	1.121	qval=0.1304	qval=0.8699	qval=0.2807	qval=0.3579	FBgn0031751
CG13994	FBgn0031772	2	FALSE	-	-	MechSD3, MechSD6	Peak=12, log2b=0.809, qval=1.0	0.531	0.736	qval=0.1235	qval=0.8813	qval=1.0	qval=1.0	FBgn0031772
CG8675	FBgn0030834	2	FALSE	-	-	MechSD3, MechSD6	Peak=20, log2b=0.655, qval=0.0514	0.551	0.618	0.471	qval=0.2358	qval=0.099	qval=1.0	FBgn0030834
CG15715	FBgn0036538	2	TRUE	Baseline	-	MechSD6	Peak=20, log2b=0.533	qval=0.5742	0.529	qval=0.2272	qval=0.3902	qval=0.9539	qval=0.9476	FBgn0036538
Mes4	FBgn0034726	2	TRUE	Baseline	-	MechSD6	Peak=20, log2b=0.703	qval=0.5148	0.81	qval=0.2405	qval=0.9441	qval=0.0876	qval=1.0	FBgn0034726
Mtpbeta	FBgn0025352	2	FALSE	-	-	MechSD3, MechSD6	Peak=20, log2b=0.931, qval=0.4409	0.653	0.575	qval=0.2579	qval=0.3485	qval=0.7845	qval=0.7968	FBgn0025352
bigmax	FBgn0039509	2	FALSE	-	-	MechSD6, R23E10>ChR	Peak=16, log2b=0.702, qval=0.1406	0.409	0.574	0.372	qval=0.7485	0.558	qval=0.8822	FBgn0039509
CG34163	FBgn0085192	2	TRUE	Baseline	-	MechSD6	Peak=20, log2b=2.432	qval=0.3429	1.466	qval=0.1871	qval=0.1037	qval=1.0	qval=0.2027	FBgn0085192
CG17141	FBgn0039020	2	FALSE	-	-	MechSD6, MechSD12	Peak=20, log2b=0.822, qval=1.0	qval=0.2235	0.667	0.607	qval=0.5354	qval=0.135	qval=0.9113	FBgn0039020
snRNP-U1-C	FBgn0261792	2	FALSE	-	-	MechSD6, MechSD12	Peak=20, log2b=0.903, qval=0.5112	qval=0.094	0.895	0.583	qval=0.2815	qval=0.4662	qval=1.0	FBgn0261792
CG2021	FBgn0035271	2	FALSE	-	-	MechSD3, MechSD6	Peak=20, log2b=1.277, qval=1.0	0.909	0.982	qval=0.1404	qval=0.669	qval=1.0	qval=1.0	FBgn0035271
CG31360	FBgn0051360	2	FALSE	-	-	MechSD3, MechSD6	Peak=20, log2b=1.104, qval=0.0539	0.567	0.886	qval=0.069	qval=0.4097	qval=0.2539	qval=0.8937	FBgn0051360
hoip	FBgn0286786	2	FALSE	-	-	MechSD3, MechSD6	Peak=20, log2b=0.936, qval=0.9609	0.619	0.755	qval=0.7906	qval=0.4902	qval=0.445	qval=0.2184	FBgn0286786
CG31922	FBgn0051922	2	TRUE	Baseline	-	MechSD6	Peak=20, log2b=1.052	qval=0.9969	0.925	qval=0.921	qval=0.6653	qval=1.0	qval=0.7997	FBgn0051922
ubl	FBgn0022224	2	FALSE	-	-	MechSD3, MechSD6	Peak=20, log2b=1.763, qval=0.2662	0.698	1.344	qval=0.0861	qval=0.4533	qval=0.4203	qval=0.4282	FBgn0022224
CG31457	FBgn0051457	2	FALSE	-	-	MechSD3, MechSD6	Peak=20, log2b=0.892, qval=0.0997	0.628	0.512	qval=0.1259	qval=0.291	qval=0.4638	qval=0.7275	FBgn0051457
CG42394	FBgn0259740	2	FALSE	-	-	MechSD3, MechSD6	Peak=20, log2b=0.892, qval=0.6935	0.607	1.067	qval=0.0928	qval=0.872	qval=0.348	qval=1.0	FBgn0259740
GstE2	FBgn0063498	2	TRUE	Baseline	-	R23E10>ChR	Peak=0, log2b=1.107	qval=0.4647	0.416	qval=0.9587	qval=0.73	0.543	qval=0.5783	FBgn0063498
Rab18	FBgn0015794	2	FALSE	-	-	MechSD6, MechSD12	Peak=20, log2b=0.966, qval=0.4777	0.488	0.844	0.581	qval=0.6628	qval=0.2519	qval=0.5228	FBgn0015794
ND-20	FBgn0030718	2	TRUE	Baseline	-	MechSD6	Peak=20, log2b=0.728	0.399	0.568	0.366	qval=0.9511	qval=0.2483	qval=0.9408	FBgn0030718
Arp10	FBgn0031050	2	FALSE	-	-	MechSD3, MechSD6	Peak=20, log2b=0.982, qval=0.4311	0.759	0.877	0.402	qval=0.4548	qval=0.1897	qval=1.0	FBgn0031050
CG17768	FBgn0032240	2	FALSE	-	-	MechSD6, MechSD12	Peak=20, log2b=0.909, qval=0.797	0.386	0.573	0.52	qval=0.5763	qval=1.0	qval=1.0	FBgn0032240
CG6195	FBgn0038723	2	FALSE	-	-	MechSD3, MechSD6	Peak=20, log2b=0.992, qval=0.8491	0.606	0.512	0.371	qval=0.3895	qval=1.0	qval=1.0	FBgn0038723
HSPC300	FBgn0061198	2	FALSE	-	-	MechSD6, MechSD12	Peak=20, log2b=1.279, qval=0.3648	qval=0.0546	1.313	0.893	qval=0.5779	qval=0.1156	qval=0.951	FBgn0061198
AANATL2	FBgn0031791	2	TRUE	Baseline	-	R23E10>ChR	Peak=20, log2b=1.632	qval=0.6272	qval=0.4501	qval=0.8169	qval=0.3976	0.804	qval=1.0	FBgn0031791
mt:CoII	FBgn0013675	2	FALSE	-	-	MechSD3, MechSD6	Peak=20, log2b=2.101, qval=0.574	0.922	1.585	qval=0.0616	qval=0.9472	-	-	FBgn0013675
CG5254	FBgn0040383	2	TRUE	Baseline	-	MechSD6	Peak=20, log2b=1.736	0.388	0.511	qval=0.226	qval=0.9224	0.385	qval=0.8422	FBgn0040383
mt:ND1	FBgn0013679	2	FALSE	-	-	MechSD3, MechSD6	Peak=20, log2b=1.66, qval=0.1902	0.679	1.253	qval=0.0944	qval=0.7893	-	-	FBgn0013679
ND-B16.6	FBgn0029868	2	FALSE	-	-	MechSD3, MechSD6	Peak=20, log2b=0.703, qval=0.0871	0.51	0.62	0.386	qval=0.7062	qval=0.2508	qval=0.6412	FBgn0029868
RpL9	FBgn0015756	2	FALSE	-	-	MechSD6, THIP	Peak=20, log2b=0.696, qval=0.0732	0.337	0.592	0.267	qval=0.4994	qval=0.0794	0.646	FBgn0015756
CG17059	FBgn0040754	2	FALSE	-	-	MechSD3, MechSD6	Peak=20, log2b=0.877, qval=0.0513	0.741	1.008	qval=0.1565	qval=0.4389	qval=0.1411	qval=0.5613	FBgn0040754
CG18428	FBgn0039149	2	FALSE	-	-	MechSD3, MechSD6	Peak=20, log2b=2.33, qval=0.311	0.986	1.094	qval=0.2812	qval=0.9436	qval=0.5244	qval=0.9673	FBgn0039149
mRpL55	FBgn0038678	2	FALSE	-	-	MechSD3, MechSD6	Peak=20, log2b=1.248, qval=0.0503	0.937	1.157	qval=0.1831	qval=0.8591	qval=0.8083	qval=1.0	FBgn0038678
CG8369	FBgn0040532	2	FALSE	-	-	MechSD6, R23E10>ChR	Peak=20, log2b=1.262, qval=0.3742	qval=0.16	1.012	qval=0.4195	qval=0.2006	0.78	qval=1.0	FBgn0040532
CG13585	FBgn0035020	2	TRUE	Baseline	-	MechSD6	Peak=20, log2b=0.578	0.41	0.708	0.45	qval=0.723	qval=0.7111	qval=0.9567	FBgn0035020
CG5903	FBgn0038400	2	TRUE	Baseline	-	MechSD6	Peak=20, log2b=0.771	0.467	0.593	0.437	qval=0.6885	0.379	qval=0.8984	FBgn0038400
ND-30	FBgn0266582	2	TRUE	Baseline	-	MechSD3	Peak=20, log2b=0.81	0.572	0.463	0.474	qval=0.5021	qval=0.262	qval=0.8721	FBgn0266582
ATPsynCF6	FBgn0016119	2	FALSE	-	-	MechSD3, MechSD6	Peak=20, log2b=0.824, qval=0.0682	0.678	0.665	0.459	qval=0.8122	qval=0.1318	qval=1.0	FBgn0016119
sPLA2	FBgn0033170	2	TRUE	Baseline	-	MechSD6	Peak=12, log2b=0.629	0.387	0.506	0.426	qval=0.7822	qval=0.6136	qval=0.2017	FBgn0033170
mt:ND2	FBgn0013680	2	FALSE	-	-	MechSD3, MechSD6	Peak=20, log2b=2.85, qval=0.0637	0.875	1.541	qval=0.5818	qval=0.9626	-	-	FBgn0013680
SmE	FBgn0261790	2	FALSE	-	-	MechSD6, R23E10>ChR	Peak=20, log2b=0.878, qval=1.0	qval=0.5376	0.748	qval=0.6006	qval=0.9309	0.506	qval=1.0	FBgn0261790
slv	FBgn0025469	2	TRUE	Baseline	-	MechSD3	Peak=20, log2b=0.795	0.507	qval=0.4715	qval=0.7863	qval=0.843	qval=0.9384	qval=0.9795	FBgn0025469
CG31717	FBgn0051717	2	TRUE	Baseline	-	MechSD6	Peak=20, log2b=1.211	0.455	0.658	qval=0.2585	qval=0.3417	qval=0.6245	qval=1.0	FBgn0051717
CG11406	FBgn0034990	2	TRUE	Baseline	-	MechSD6	Peak=8, log2b=1.185	qval=0.1376	0.688	qval=0.0757	qval=0.7935	qval=0.9439	qval=0.4783	FBgn0034990
CG3663	FBgn0035044	2	FALSE	-	-	MechSD3, MechSD6	Peak=20, log2b=2.486, qval=0.1065	1.764	1.532	qval=0.2405	qval=0.9479	qval=0.6873	qval=0.5228	FBgn0035044
Rpe	FBgn0050499	2	FALSE	-	-	MechSD3, MechSD6	Peak=20, log2b=1.546, qval=0.347	0.661	0.774	qval=0.1614	qval=0.3462	qval=1.0	qval=0.6333	FBgn0050499
ND-MNLL	FBgn0029971	2	TRUE	Baseline	-	MechSD6	Peak=20, log2b=0.736	0.477	0.697	qval=0.0771	qval=0.5753	qval=1.0	qval=1.0	FBgn0029971
SsRbeta	FBgn0011016	2	FALSE	-	-	MechSD3, MechSD6	Peak=20, log2b=0.78, qval=0.1065	0.533	0.859	0.382	qval=0.5042	qval=1.0	qval=0.4229	FBgn0011016
RpL13	FBgn0011272	2	FALSE	-	-	MechSD6, R23E10>ChR	Peak=20, log2b=0.597, qval=0.1065	0.476	0.543	0.277	qval=0.8682	0.58	qval=0.2726	FBgn0011272
Cyp4ac3	FBgn0031695	2	FALSE	-	-	MechSD6, R85C10>TrpA1	Peak=4, log2b=1.822, qval=0.909	qval=0.5434	1.127	qval=0.3667	1.203	qval=1.0	qval=0.5228	FBgn0031695
Crz	FBgn0013767	2	FALSE	-	-	MechSD3, MechSD6	Peak=20, log2b=0.775, qval=0.4409	0.519	0.805	0.402	qval=0.6136	qval=0.3538	qval=1.0	FBgn0013767
ND-B17.2	FBgn0031436	2	TRUE	Baseline	-	MechSD6	Peak=20, log2b=0.652	0.392	0.503	0.402	qval=0.7893	qval=0.3194	qval=0.8245	FBgn0031436
CG4101	FBgn0025558	2	TRUE	Baseline	-	MechSD6	Peak=20, log2b=0.977	qval=0.1057	0.885	qval=0.381	qval=0.95	qval=1.0	qval=1.0	FBgn0025558
CG6723	FBgn0037895	2	TRUE	Baseline	-	R23E10>ChR	Peak=20, log2b=0.787	qval=0.6878	qval=0.7915	qval=0.9339	qval=0.846	0.742	qval=1.0	FBgn0037895
CG3609	FBgn0031418	2	FALSE	-	-	MechSD3, MechSD6	Peak=4, log2b=0.933, qval=1.0	0.718	0.555	qval=0.694	qval=0.9935	qval=0.1038	qval=0.8076	FBgn0031418
CG5590	FBgn0039537	2	FALSE	-	-	MechSD3, MechSD6	Peak=16, log2b=1.184, qval=0.2388	0.689	0.594	qval=0.6948	qval=0.5119	qval=0.7898	qval=0.5228	FBgn0039537
RpS3A	FBgn0017545	2	FALSE	-	-	MechSD3, MechSD6	Peak=20, log2b=1.026, qval=0.5022	0.569	0.732	0.457	qval=0.8056	qval=1.0	0.405	FBgn0017545
CG5934	FBgn0039505	2	FALSE	-	-	MechSD3, MechSD6	Peak=20, log2b=0.625, qval=0.1683	0.53	0.711	0.425	qval=0.6007	qval=0.4639	qval=0.3316	FBgn0039505
Nca	FBgn0013303	2	TRUE	Baseline	-	MechSD6	Peak=20, log2b=0.74	0.217	0.643	qval=0.2052	qval=0.7033	qval=0.9952	qval=0.9384	FBgn0013303
CG6218	FBgn0038321	2	FALSE	-	-	MechSD6, R85C10>TrpA1	Peak=20, log2b=1.436, qval=0.347	qval=0.3722	0.505	qval=0.3989	0.625	0.482	qval=1.0	FBgn0038321
CG17996	FBgn0032595	2	FALSE	-	-	MechSD6, R23E10>ChR	Peak=20, log2b=1.364, qval=0.0621	qval=0.1379	0.932	qval=0.0538	qval=0.7872	0.585	qval=1.0	FBgn0032595
CG13623	FBgn0039205	2	FALSE	-	-	MechSD3, MechSD6	Peak=20, log2b=1.317, qval=0.2248	0.597	0.79	0.448	qval=0.8611	0.457	qval=0.7275	FBgn0039205
Orcokinin	FBgn0034935	2	FALSE	-	-	MechSD6, MechSD12	Peak=20, log2b=1.558, qval=1.0	qval=0.1773	0.845	0.91	qval=0.6721	qval=0.3762	qval=1.0	FBgn0034935
CCHa2	FBgn0038147	2	FALSE	-	-	MechSD6, THIP	Peak=20, log2b=0.663, qval=0.7197	0.381	0.661	qval=0.4539	qval=0.9899	qval=0.7245	1.202	FBgn0038147
cathD	FBgn0029093	2	FALSE	-	-	MechSD3, MechSD6	Peak=20, log2b=0.738, qval=0.0671	0.53	0.592	0.416	qval=0.248	qval=0.6136	qval=1.0	FBgn0029093
Sod3	FBgn0033631	2	TRUE	Baseline	-	R85C10>TrpA1	Peak=4, log2b=1.497	qval=0.6848	0.401	qval=0.8606	1.436	qval=0.165	qval=1.0	FBgn0033631
MED4	FBgn0035754	2	FALSE	-	-	MechSD3, MechSD6	Peak=20, log2b=1.123, qval=0.5995	0.632	1.057	qval=0.0904	qval=0.414	qval=0.1192	qval=1.0	FBgn0035754
Fdh	FBgn0011768	2	FALSE	-	-	MechSD3, MechSD6	Peak=20, log2b=1.053, qval=0.2563	0.587	0.624	qval=0.1288	qval=0.6218	qval=0.6176	qval=0.6071	FBgn0011768
COX4	FBgn0032833	2	FALSE	-	-	MechSD3, MechSD6	Peak=20, log2b=0.791, qval=0.0861	0.615	0.553	0.462	qval=0.5759	qval=0.0938	qval=1.0	FBgn0032833
CG12177	FBgn0030510	2	TRUE	Baseline	-	R23E10>ChR	Peak=20, log2b=1.402	0.245	qval=0.5765	qval=0.831	qval=0.8681	0.615	qval=1.0	FBgn0030510
Nepl5	FBgn0031808	2	FALSE	-	-	R85C10>TrpA1, R23E10>ChR	Peak=20, log2b=1.129, qval=0.1024	qval=0.1566	qval=0.1421	qval=0.4426	0.55	0.84	qval=0.8822	FBgn0031808
RpS25	FBgn0086472	2	FALSE	-	-	MechSD6, R23E10>ChR	Peak=20, log2b=0.616, qval=0.0647	0.473	0.766	0.493	qval=0.8894	0.589	qval=0.085	FBgn0086472
RpS7	FBgn0039757	2	FALSE	-	-	MechSD3, MechSD6	Peak=20, log2b=0.846, qval=0.129	0.547	0.683	0.428	qval=0.6543	qval=0.0587	qval=0.0695	FBgn0039757
RpS27A	FBgn0003942	2	FALSE	-	-	MechSD6, THIP	Peak=20, log2b=0.831, qval=0.1988	0.458	0.71	0.348	qval=0.5729	0.408	0.62	FBgn0003942
mt:CoIII	FBgn0013676	2	FALSE	-	-	MechSD3, MechSD6	Peak=20, log2b=1.696, qval=0.4799	0.834	1.432	qval=0.0579	qval=0.8406	-	-	FBgn0013676
mt:Cyt-b	FBgn0013678	2	FALSE	-	-	MechSD3, MechSD6	Peak=20, log2b=1.709, qval=0.2302	0.605	1.374	qval=0.161	qval=0.8318	-	-	FBgn0013678
mt:ND4L	FBgn0013683	2	FALSE	-	-	MechSD3, MechSD6	Peak=20, log2b=2.164, qval=0.0871	0.57	1.827	qval=0.1379	qval=0.6516	-	-	FBgn0013683
CG15201	FBgn0030272	2	FALSE	-	-	MechSD6, R85C10>TrpA1	Peak=20, log2b=1.63, qval=0.6692	qval=0.2946	0.741	qval=0.6049	1.33	0.499	qval=1.0	FBgn0030272
prim	FBgn0034103	2	FALSE	-	-	MechSD6, R23E10>ChR	Peak=20, log2b=1.291, qval=0.7821	qval=0.1512	0.74	qval=0.059	qval=0.4632	0.529	qval=0.3954	FBgn0034103
CG12170	FBgn0037356	2	FALSE	-	-	MechSD3, MechSD6	Peak=20, log2b=1.032, qval=0.3805	0.701	0.704	0.352	qval=0.4331	qval=0.069	qval=0.8822	FBgn0037356
CG34125	FBgn0083961	2	FALSE	-	-	MechSD6, R23E10>ChR	Peak=20, log2b=0.787, qval=0.4299	0.432	0.741	0.496	qval=0.9472	0.528	qval=1.0	FBgn0083961
Tom20	FBgn0036928	2	FALSE	-	-	MechSD3, MechSD6	Peak=20, log2b=0.733, qval=0.0524	0.528	0.708	0.464	qval=0.6616	0.297	qval=1.0	FBgn0036928
CG5955	FBgn0036997	2	TRUE	Baseline	-	MechSD6	Peak=20, log2b=1.952	qval=0.1576	0.641	qval=0.769	qval=0.7893	qval=1.0	qval=0.5204	FBgn0036997
HmgZ	FBgn0010228	2	TRUE	Baseline	-	MechSD6	Peak=20, log2b=0.502	qval=0.3855	0.545	qval=0.1277	qval=0.3616	0.263	qval=0.5171	FBgn0010228
CG12279	FBgn0038080	2	FALSE	-	-	MechSD3, MechSD6	Peak=20, log2b=1.196, qval=0.1048	0.554	0.977	qval=0.1642	qval=0.8713	qval=0.0595	qval=1.0	FBgn0038080
CG14270	FBgn0029665	2	FALSE	-	-	MechSD6, MechSD12	Peak=20, log2b=0.923, qval=0.2248	0.403	0.577	0.538	qval=0.0857	qval=0.0585	qval=1.0	FBgn0029665
GstE1	FBgn0034335	2	TRUE	Baseline	-	R23E10>ChR	Peak=20, log2b=1.449	qval=0.8393	qval=0.3188	qval=0.7095	qval=0.1922	0.616	qval=1.0	FBgn0034335
COX5A	FBgn0019624	2	FALSE	-	-	MechSD3, MechSD6	Peak=20, log2b=0.915, qval=0.0524	0.526	0.661	0.465	qval=0.5648	qval=0.1046	qval=0.8822	FBgn0019624
ATPsynB	FBgn0019644	2	FALSE	-	-	MechSD3, MechSD6	Peak=20, log2b=0.858, qval=0.2662	0.559	0.509	0.358	qval=0.8626	qval=0.256	qval=0.7869	FBgn0019644
ATPsynE	FBgn0038224	2	TRUE	Baseline	-	MechSD6	Peak=20, log2b=0.614	0.364	0.581	0.33	qval=0.6906	qval=0.1651	qval=1.0	FBgn0038224
CG14777	FBgn0026872	2	FALSE	-	-	MechSD3, MechSD6	Peak=20, log2b=0.983, qval=0.2029	0.517	0.575	0.483	qval=0.491	0.317	qval=0.9567	FBgn0026872
CG40228	FBgn0063670	2	FALSE	-	-	MechSD3, MechSD6	Peak=20, log2b=1.208, qval=0.574	0.569	1.143	qval=0.0832	qval=0.4114	-0.491	qval=1.0	FBgn0063670
scu	FBgn0021765	2	FALSE	-	-	MechSD3, MechSD6	Peak=20, log2b=1.551, qval=0.1546	0.693	0.569	qval=0.0507	qval=0.8907	qval=0.6527	qval=1.0	FBgn0021765
awd	FBgn0000150	2	FALSE	-	-	MechSD3, MechSD6	Peak=20, log2b=0.861, qval=0.1902	0.57	0.627	0.435	qval=0.7714	qval=0.4442	qval=0.4263	FBgn0000150
kraken	FBgn0020545	2	FALSE	-	-	MechSD3, MechSD6	Peak=20, log2b=0.813, qval=0.5532	0.666	0.854	0.499	qval=0.3937	qval=1.0	qval=1.0	FBgn0020545
GstE12	FBgn0027590	2	FALSE	-	-	MechSD3, MechSD6	Peak=20, log2b=1.27, qval=0.3805	0.657	0.546	0.395	qval=0.2944	qval=0.0638	qval=0.5721	FBgn0027590
CG30392	FBgn0050392	2	TRUE	Baseline	-	MechSD6	Peak=20, log2b=0.662	qval=0.2539	0.648	0.341	qval=0.2817	qval=0.8802	qval=1.0	FBgn0050392
dj-1beta	FBgn0039802	2	FALSE	-	-	MechSD3, MechSD6	Peak=20, log2b=0.913, qval=0.3648	0.65	0.666	0.372	qval=0.2607	0.423	qval=0.7695	FBgn0039802
CG10581	FBgn0037046	2	FALSE	-	-	MechSD6, R23E10>ChR	Peak=8, log2b=1.226, qval=0.6289	qval=0.1526	0.975	qval=0.3081	qval=0.7745	0.848	qval=1.0	FBgn0037046
CG1537	FBgn0030260	2	FALSE	-	-	MechSD6, R23E10>ChR	Peak=20, log2b=0.732, qval=0.2569	qval=0.4867	0.516	qval=0.2843	qval=0.2556	0.573	qval=1.0	FBgn0030260
Cks85A	FBgn0037613	2	FALSE	-	-	MechSD3, MechSD6	Peak=20, log2b=1.402, qval=0.2702	0.678	1.246	qval=0.0725	qval=0.526	qval=0.891	qval=0.9777	FBgn0037613
sta	FBgn0003517	2	FALSE	-	-	MechSD6, THIP	Peak=20, log2b=0.647, qval=0.0682	0.418	0.835	0.412	qval=0.3591	qval=0.0928	0.62	FBgn0003517
Jheh1	FBgn0010053	2	TRUE	Baseline	-	R85C10>TrpA1	Peak=20, log2b=1.65	qval=0.6567	qval=0.1497	qval=0.817	0.754	qval=1.0	qval=1.0	FBgn0010053
Cisd2	FBgn0062442	2	FALSE	-	-	MechSD3, MechSD6	Peak=20, log2b=1.043, qval=0.1065	0.627	0.621	0.494	qval=0.1911	qval=0.2503	qval=0.7275	FBgn0062442
CG12107	FBgn0033209	2	TRUE	Baseline	-	MechSD6	Peak=20, log2b=0.717	0.307	0.611	qval=0.0514	qval=0.368	qval=0.0522	qval=1.0	FBgn0033209
CG1265	FBgn0035517	2	TRUE	Baseline	-	MechSD6	Peak=20, log2b=0.556	qval=0.0756	0.617	0.385	qval=0.8896	qval=0.5077	qval=0.4931	FBgn0035517
CG30109	FBgn0050109	2	FALSE	-	-	MechSD6, MechSD12	Peak=20, log2b=1.152, qval=0.3222	qval=0.0822	0.946	0.811	qval=0.5255	-0.475	qval=1.0	FBgn0050109
CG30172	FBgn0050172	2	FALSE	-	-	MechSD6, MechSD12	Peak=20, log2b=0.914, qval=0.0852	0.401	0.939	0.576	qval=0.8283	qval=0.8316	qval=0.296	FBgn0050172
Vha36-1	FBgn0022097	2	FALSE	-	-	MechSD3, MechSD6	Peak=20, log2b=0.866, qval=0.4246	0.612	0.616	0.453	qval=0.8426	0.299	qval=0.9604	FBgn0022097
ATPsynG	FBgn0010612	2	FALSE	-	-	MechSD3, MechSD6	Peak=20, log2b=0.748, qval=0.2288	0.516	0.584	qval=0.0719	qval=0.669	qval=0.6129	qval=1.0	FBgn0010612
RpL21	FBgn0032987	2	FALSE	-	-	MechSD6, MechSD12	Peak=20, log2b=0.676, qval=0.347	0.495	0.906	0.546	qval=0.887	qval=0.0703	0.436	FBgn0032987
eEF5	FBgn0285952	2	FALSE	-	-	MechSD6, THIP	Peak=20, log2b=0.774, qval=0.7293	0.335	0.661	qval=0.4006	qval=0.4852	qval=1.0	0.662	FBgn0285952
GLaz	FBgn0033799	2	FALSE	-	-	MechSD3, MechSD6	Peak=20, log2b=1.022, qval=0.6935	0.652	0.571	qval=0.1379	qval=0.8456	qval=1.0	qval=0.7884	FBgn0033799
CG7824	FBgn0039711	2	FALSE	-	-	MechSD3, MechSD6	Peak=20, log2b=0.833, qval=0.9328	0.526	0.519	qval=0.1245	qval=0.5004	qval=0.1104	qval=0.8822	FBgn0039711
SmB	FBgn0262601	2	FALSE	-	-	MechSD3, MechSD6	Peak=20, log2b=1.639, qval=0.6542	0.678	1.172	qval=0.0795	qval=0.3974	qval=0.6498	qval=0.6286	FBgn0262601
CG30424	FBgn0050424	2	FALSE	-	-	MechSD6, MechSD12	Peak=20, log2b=1.109, qval=0.1902	qval=0.0955	0.734	0.653	qval=0.7116	qval=0.6136	qval=1.0	FBgn0050424
ave	FBgn0050476	2	FALSE	-	-	MechSD6, MechSD12	Peak=20, log2b=1.175, qval=0.1962	qval=0.0663	1.045	0.78	qval=0.3913	qval=0.6237	qval=1.0	FBgn0050476
Tango4	FBgn0030365	2	FALSE	-	-	MechSD3, MechSD6	Peak=20, log2b=0.884, qval=0.2361	0.711	0.821	qval=0.0728	qval=0.4097	qval=0.6913	qval=0.9651	FBgn0030365
CG32808	FBgn0052808	2	FALSE	-	-	MechSD6, MechSD12	Peak=20, log2b=1.056, qval=1.0	qval=0.5771	0.559	0.54	qval=0.6046	qval=1.0	qval=1.0	FBgn0052808
CG34039	FBgn0054039	2	FALSE	-	-	MechSD3, MechSD6	Peak=20, log2b=0.591, qval=1.0	0.519	0.538	qval=0.3457	qval=0.8174	qval=1.0	qval=1.0	FBgn0054039
CG32803	FBgn0052803	2	FALSE	-	-	MechSD3, MechSD6	Peak=20, log2b=0.883, qval=0.4311	0.55	0.635	qval=0.0907	qval=0.2121	qval=1.0	qval=0.9524	FBgn0052803
MED18	FBgn0026873	2	TRUE	Baseline	-	MechSD6	Peak=20, log2b=0.621	qval=0.2254	0.514	qval=0.4185	qval=0.9309	qval=0.4406	qval=1.0	FBgn0026873
CG17333	FBgn0030239	2	FALSE	-	-	MechSD3, MechSD6	Peak=20, log2b=1.809, qval=0.1882	0.98	0.817	qval=0.2727	qval=0.1895	qval=0.4495	qval=0.8822	FBgn0030239
CG13315	FBgn0040827	2	FALSE	-	-	MechSD3, THIP	Peak=16, log2b=3.389, qval=0.347	1.685	qval=0.0817	qval=0.5466	qval=0.185	qval=1.0	1.504	FBgn0040827
CG32109	FBgn0052109	2	TRUE	Baseline	-	MechSD6	Peak=20, log2b=1.008	qval=0.4523	0.678	qval=0.6322	qval=0.0767	qval=0.3663	qval=0.9426	FBgn0052109
CG9577	FBgn0031092	2	FALSE	-	-	MechSD3, MechSD6	Peak=20, log2b=0.902, qval=0.4409	0.588	0.727	qval=0.5297	qval=0.9916	qval=0.6136	qval=0.8822	FBgn0031092
CG32850	FBgn0052850	2	TRUE	Baseline	-	MechSD6	Peak=20, log2b=0.846	0.178	0.685	qval=0.0993	qval=0.7941	qval=0.1651	qval=0.8937	FBgn0052850
CG14210	FBgn0031040	2	FALSE	-	-	MechSD3, MechSD6	Peak=20, log2b=1.518, qval=0.3563	0.687	1.173	qval=0.2269	qval=0.1381	qval=0.76	qval=1.0	FBgn0031040
gammaSnap2	FBgn0266721	2	TRUE	Baseline	-	MechSD6	Peak=20, log2b=0.839	qval=0.8727	0.529	qval=0.2784	qval=0.8106	qval=0.9327	qval=1.0	FBgn0266721
CG5885	FBgn0025700	2	FALSE	-	-	MechSD3, MechSD6	Peak=20, log2b=1.185, qval=0.1488	0.674	1.035	0.439	qval=0.491	qval=1.0	qval=0.4832	FBgn0025700
Ufm1	FBgn0085220	2	FALSE	-	-	MechSD3, MechSD6	Peak=20, log2b=2.088, qval=0.1578	0.895	1.338	qval=0.1228	qval=0.3539	qval=1.0	qval=0.9863	FBgn0085220
Acyp2	FBgn0038363	2	TRUE	Baseline	-	MechSD6	Peak=20, log2b=1.057	qval=0.1274	1.028	qval=0.3609	qval=0.2112	qval=0.7987	qval=0.8273	FBgn0038363
CG17777	FBgn0040900	2	TRUE	Baseline	-	MechSD6	Peak=0, log2b=2.791	qval=0.905	0.61	qval=0.9922	qval=0.8526	qval=0.6213	qval=0.4263	FBgn0040900
GXIVsPLA2	FBgn0036545	2	FALSE	-	-	MechSD6, MechSD12	Peak=20, log2b=1.158, qval=0.2288	0.336	0.875	0.519	qval=0.5082	qval=0.4599	qval=0.7452	FBgn0036545
Inx3	FBgn0265274	2	TRUE	Baseline	-	R85C10>TrpA1	Peak=20, log2b=0.947	-0.356	qval=0.5513	-0.376	0.566	qval=0.0722	qval=0.7275	FBgn0265274
CG32856	FBgn0052856	2	FALSE	-	-	MechSD3, MechSD6	Peak=20, log2b=1.299, qval=0.187	0.615	1.041	qval=0.063	qval=0.3495	qval=0.7859	qval=0.7275	FBgn0052856
pen-2	FBgn0053198	2	FALSE	-	-	MechSD6, MechSD12	Peak=20, log2b=1.164, qval=0.1639	qval=0.4105	1.168	0.673	qval=0.4833	qval=0.636	qval=0.9029	FBgn0053198
CG31100	FBgn0051100	2	TRUE	Baseline	-	R85C10>TrpA1	Peak=20, log2b=2.171	qval=0.9333	qval=0.3644	qval=0.8429	1.042	qval=0.7131	qval=0.937	FBgn0051100
CG30423	FBgn0050423	2	FALSE	-	-	MechSD6, MechSD12	Peak=20, log2b=0.8, qval=0.5112	0.46	0.89	0.515	qval=0.4962	qval=0.7747	qval=1.0	FBgn0050423
mRpS17	FBgn0034986	2	FALSE	-	-	MechSD3, MechSD6	Peak=20, log2b=0.879, qval=0.1236	0.582	0.805	qval=0.0532	qval=0.7407	qval=0.24	qval=0.7031	FBgn0034986
dUTPase	FBgn0250837	2	FALSE	-	-	MechSD3, MechSD6	Peak=20, log2b=1.466, qval=0.2248	0.677	1.179	qval=0.0526	qval=0.4888	qval=0.3997	qval=0.5228	FBgn0250837
CG14312	FBgn0038596	2	FALSE	-	-	MechSD3, MechSD6	Peak=20, log2b=0.816, qval=0.5093	0.598	0.912	qval=0.303	qval=0.6058	qval=0.4037	qval=0.3803	FBgn0038596
CG5793	FBgn0038858	2	TRUE	Baseline	-	MechSD3	Peak=20, log2b=1.643	0.532	0.433	qval=0.0916	qval=0.9608	qval=1.0	qval=0.4271	FBgn0038858
Ssb-c31a	FBgn0015299	2	FALSE	-	-	MechSD3, MechSD6	Peak=20, log2b=1.238, qval=0.1902	0.785	1.21	qval=0.069	qval=0.2814	qval=0.0716	qval=0.7275	FBgn0015299
CG14903	FBgn0038446	2	FALSE	-	-	MechSD3, MechSD6	Peak=20, log2b=1.317, qval=0.0513	0.655	1.151	qval=0.294	qval=0.4253	qval=0.2807	qval=0.7787	FBgn0038446
E(spl)m3-HLH	FBgn0002609	2	TRUE	Baseline	-	MechSD6	Peak=16, log2b=2.572	qval=0.6285	0.886	qval=0.6499	qval=0.5217	qval=0.6136	qval=1.0	FBgn0002609
28SrRNA-Psi:CR45851	FBgn0267511	2	FALSE	-	-	MechSD3, MechSD6	Peak=20, log2b=3.92, qval=0.5112	1.852	1.336	qval=0.0686	qval=0.3682	-	-	FBgn0267511
E(spl)mbeta-HLH	FBgn0002733	2	FALSE	-	-	MechSD6, R23E10>ChR	Peak=20, log2b=1.167, qval=0.6935	qval=0.372	0.595	qval=0.7554	qval=0.3288	0.594	qval=1.0	FBgn0002733
Arl1	FBgn0000115	2	FALSE	-	-	MechSD3, MechSD6	Peak=20, log2b=0.826, qval=0.3414	0.506	0.689	qval=0.0984	qval=0.5644	qval=1.0	qval=1.0	FBgn0000115
r-l	FBgn0003257	2	TRUE	Baseline	-	MechSD3	Peak=16, log2b=1.659	0.504	qval=0.0699	qval=0.6054	qval=0.953	qval=0.972	qval=1.0	FBgn0003257
CG6999	FBgn0030085	2	FALSE	-	-	MechSD6, R23E10>ChR	Peak=16, log2b=0.822, qval=0.9773	qval=0.3849	0.608	0.438	qval=0.734	1.031	qval=1.0	FBgn0030085
Cyp6w1	FBgn0033065	2	TRUE	Baseline	-	R85C10>TrpA1	Peak=8, log2b=1.599	qval=0.8016	0.456	qval=0.837	2.647	qval=1.0	qval=0.475	FBgn0033065
RpL18A	FBgn0010409	2	FALSE	-	-	R23E10>ChR, THIP	Peak=20, log2b=0.57, qval=0.1957	0.256	0.5	qval=0.0744	qval=0.8361	0.503	0.609	FBgn0010409
CG15237	FBgn0033104	2	FALSE	-	-	MechSD6, R23E10>ChR	Peak=20, log2b=0.688, qval=0.1978	qval=0.3692	0.557	0.478	qval=0.4146	0.507	qval=0.2379	FBgn0033104
SmD1	FBgn0261933	2	TRUE	Baseline	-	MechSD6	Peak=20, log2b=1.201	qval=0.1597	0.73	qval=0.1571	qval=0.4119	qval=0.7798	qval=0.8076	FBgn0261933
Pgd	FBgn0004654	2	FALSE	-	-	MechSD6, MechSD12	Peak=12, log2b=1.739, qval=1.0	qval=0.0891	0.561	0.746	qval=0.9915	qval=0.9952	qval=0.9863	FBgn0004654
CG14671	FBgn0037340	2	FALSE	-	-	MechSD3, MechSD6	Peak=20, log2b=1.269, qval=0.797	0.624	0.814	qval=0.1564	qval=0.744	qval=0.3139	qval=1.0	FBgn0037340
eIF3f1	FBgn0037270	2	FALSE	-	-	MechSD3, MechSD6	Peak=20, log2b=0.748, qval=0.1173	0.546	0.776	0.475	qval=0.3891	0.261	qval=0.9217	FBgn0037270
LSm3	FBgn0051184	2	TRUE	Baseline	-	MechSD6	Peak=20, log2b=0.971	qval=0.3692	0.766	qval=0.2816	qval=0.4484	qval=0.2291	qval=1.0	FBgn0051184
PMP34	FBgn0052250	2	FALSE	-	-	MechSD3, MechSD6	Peak=20, log2b=0.778, qval=0.4619	0.504	0.703	0.395	qval=0.6961	qval=1.0	qval=0.9024	FBgn0052250
Tsp42Ef	FBgn0033127	2	TRUE	Baseline	-	MechSD6	Peak=20, log2b=1.605	0.499	0.565	qval=0.2085	qval=0.7373	qval=0.6136	qval=1.0	FBgn0033127
FucTC	FBgn0044872	2	FALSE	-	-	MechSD3, MechSD6	Peak=20, log2b=0.666, qval=0.7821	0.506	0.543	qval=0.1116	qval=0.4321	qval=0.6136	qval=1.0	FBgn0044872
CG10418	FBgn0036277	2	FALSE	-	-	MechSD3, MechSD6	Peak=20, log2b=1.193, qval=0.1582	0.657	0.928	qval=0.2018	qval=0.524	qval=0.8012	qval=0.9374	FBgn0036277
SPARC	FBgn0026562	2	FALSE	-	-	MechSD3, R23E10>ChR	Peak=20, log2b=1.224, qval=1.0	0.586	qval=0.2178	qval=0.7259	qval=0.4069	0.539	qval=0.711	FBgn0026562
DnaJ-60	FBgn0260775	2	FALSE	-	-	MechSD6, MechSD12	Peak=20, log2b=0.853, qval=0.9234	qval=0.0747	0.948	0.529	qval=0.3745	qval=1.0	qval=1.0	FBgn0260775
His3.3A	FBgn0014857	2	FALSE	-	-	MechSD3, MechSD6	Peak=20, log2b=0.665, qval=0.1236	0.562	0.587	0.439	qval=0.2451	0.296	qval=0.4879	FBgn0014857
Dak1	FBgn0022709	2	FALSE	-	-	MechSD3, MechSD6	Peak=20, log2b=0.524, qval=0.9609	0.544	0.68	0.443	qval=0.6355	qval=1.0	qval=1.0	FBgn0022709
mRpL2	FBgn0036135	2	FALSE	-	-	MechSD3, MechSD6	Peak=20, log2b=1.026, qval=0.0513	0.54	0.789	0.452	qval=0.1463	qval=0.6136	qval=0.8822	FBgn0036135
CG11885	FBgn0031253	2	TRUE	Baseline	-	MechSD6	Peak=20, log2b=1.492	qval=0.0822	1.037	qval=0.4771	qval=0.4485	qval=1.0	qval=0.9111	FBgn0031253
Prosalpha7	FBgn0023175	2	FALSE	-	-	MechSD6, MechSD12	Peak=20, log2b=0.886, qval=0.1617	0.44	0.692	0.548	qval=0.4289	qval=0.1341	qval=1.0	FBgn0023175
CG11444	FBgn0029715	2	TRUE	Baseline	-	MechSD6	Peak=20, log2b=1.042	0.381	0.638	0.415	qval=0.5404	qval=0.0655	qval=1.0	FBgn0029715
Pdf	FBgn0023178	2	FALSE	-	-	MechSD3, MechSD6	Peak=20, log2b=0.968, qval=0.7229	0.546	0.829	qval=0.0526	qval=0.2327	-0.378	qval=0.3044	FBgn0023178
NC2beta	FBgn0028926	2	FALSE	-	-	MechSD6, R23E10>ChR	Peak=20, log2b=0.952, qval=0.496	qval=0.054	0.638	qval=0.065	qval=0.7252	0.655	qval=1.0	FBgn0028926
eIF1	FBgn0035423	2	FALSE	-	-	MechSD6, MechSD12	Peak=20, log2b=0.807, qval=0.2248	0.436	0.816	0.543	qval=0.1148	qval=0.1065	qval=0.8716	FBgn0035423
CG12056	FBgn0030099	2	FALSE	-	-	MechSD3, MechSD6	Peak=20, log2b=0.885, qval=0.2702	0.776	0.768	0.417	qval=0.6652	qval=0.0749	qval=0.9285	FBgn0030099
CG9686	FBgn0030158	2	FALSE	-	-	MechSD6, R23E10>ChR	Peak=4, log2b=1.57, qval=1.0	qval=0.694	0.905	qval=0.6611	qval=0.8383	0.553	qval=0.6467	FBgn0030158
RpL15	FBgn0028697	2	FALSE	-	-	MechSD6, THIP	Peak=20, log2b=0.816, qval=0.0852	0.406	0.905	qval=0.0713	qval=0.5179	qval=0.8159	0.55	FBgn0028697
RpS14a	FBgn0004403	2	FALSE	-	-	MechSD6, THIP	Peak=20, log2b=0.707, qval=0.3224	0.444	0.605	0.447	qval=0.5354	qval=0.1432	0.514	FBgn0004403
CG33774	FBgn0053774	2	TRUE	Baseline	-	MechSD6	Peak=20, log2b=1.573	qval=0.2516	1.47	qval=0.3702	qval=0.4578	qval=0.2076	qval=0.6286	FBgn0053774
CG3184	FBgn0029892	2	TRUE	Baseline	-	MechSD6	Peak=20, log2b=1.126	qval=0.0558	0.806	qval=0.1584	qval=0.6867	qval=0.1525	qval=0.9875	FBgn0029892
CG4409	FBgn0034128	2	FALSE	-	-	MechSD6, R23E10>ChR	Peak=4, log2b=0.534, qval=0.909	qval=0.1317	0.527	0.262	qval=0.6543	0.78	qval=0.3945	FBgn0034128
pdgy	FBgn0027601	2	TRUE	Baseline	-	R85C10>TrpA1	Peak=20, log2b=1.308	qval=0.3617	qval=0.8302	qval=0.5117	0.645	qval=0.7218	qval=1.0	FBgn0027601
CAH1	FBgn0027844	2	TRUE	Baseline	-	MechSD6	Peak=20, log2b=0.795	0.38	0.512	0.261	qval=0.9003	0.423	qval=1.0	FBgn0027844
CG8745	FBgn0036381	2	FALSE	-	-	R85C10>TrpA1, R23E10>ChR	Peak=8, log2b=0.406, qval=0.0444	0.212	0.377	0.315	1.15	0.566	qval=0.7031	FBgn0036381
NP15.6	FBgn0027785	2	FALSE	-	-	MechSD3, MechSD6	Peak=20, log2b=0.988, qval=0.0662	0.627	0.523	0.483	qval=0.7715	qval=0.1925	qval=0.8919	FBgn0027785
CG1890	FBgn0039869	2	FALSE	-	-	MechSD6, MechSD12	Peak=20, log2b=1.005, qval=0.9205	qval=0.0533	0.764	0.608	qval=0.133	qval=0.124	qval=1.0	FBgn0039869
CG7789	FBgn0039698	2	TRUE	Baseline	-	MechSD6	Peak=20, log2b=0.783	0.442	0.529	qval=0.0976	qval=0.4531	0.376	qval=0.9219	FBgn0039698
BI-1	FBgn0035871	2	FALSE	-	-	MechSD6, MechSD12	Peak=20, log2b=0.776, qval=0.3805	0.474	0.799	0.511	qval=0.423	qval=0.1832	qval=0.8627	FBgn0035871
Prosalpha5	FBgn0016697	2	FALSE	-	-	MechSD3, MechSD6	Peak=20, log2b=1.143, qval=0.0656	0.584	0.952	0.461	qval=0.2012	qval=0.4407	qval=0.5339	FBgn0016697
Rpb4	FBgn0263757	2	FALSE	-	-	MechSD3, MechSD6	Peak=20, log2b=1.541, qval=0.4385	0.787	0.839	qval=0.3018	qval=0.2199	qval=1.0	qval=1.0	FBgn0263757
CG34117	FBgn0083953	2	FALSE	-	-	MechSD3, MechSD6	Peak=20, log2b=1.327, qval=0.1065	0.871	1.001	qval=0.0579	qval=0.6992	qval=0.2291	qval=0.9309	FBgn0083953
Urm1	FBgn0053276	2	FALSE	-	-	MechSD6, MechSD12	Peak=20, log2b=1.444, qval=0.0834	qval=0.2732	0.834	0.687	qval=0.5196	qval=0.345	qval=1.0	FBgn0053276
CG10778	FBgn0029980	2	FALSE	-	-	MechSD3, MechSD6	Peak=20, log2b=0.896, qval=0.6935	0.586	0.771	qval=0.1397	qval=0.2381	qval=0.1562	qval=1.0	FBgn0029980
St3	FBgn0265052	2	TRUE	Baseline	-	MechSD6	Peak=8, log2b=0.667	0.437	0.528	0.44	qval=0.5663	qval=0.9518	qval=0.8822	FBgn0265052
Echs1	FBgn0033879	2	FALSE	-	-	MechSD3, MechSD6	Peak=20, log2b=1.587, qval=0.3165	0.618	1.04	qval=0.1304	qval=0.8719	qval=0.6683	qval=0.85	FBgn0033879
CG31937	FBgn0031360	2	FALSE	-	-	MechSD3, MechSD6	Peak=12, log2b=0.812, qval=1.0	0.502	0.711	qval=0.1552	qval=0.3895	qval=0.6136	qval=0.8822	FBgn0031360
CG42376	FBgn0259722	2	TRUE	Baseline	-	MechSD6	Peak=20, log2b=0.96	0.425	0.926	qval=0.3175	qval=0.2451	qval=0.3655	qval=1.0	FBgn0259722
mRpL14	FBgn0040389	2	FALSE	-	-	MechSD3, MechSD6	Peak=20, log2b=1.19, qval=0.3342	0.585	0.604	0.497	qval=0.3462	qval=0.1257	qval=1.0	FBgn0040389
CG10365	FBgn0039109	2	TRUE	Baseline	-	MechSD6	Peak=20, log2b=0.906	qval=0.1057	0.679	qval=0.1127	qval=0.9868	qval=0.4512	qval=1.0	FBgn0039109
RpL27	FBgn0039359	2	FALSE	-	-	MechSD6, THIP	Peak=20, log2b=0.621, qval=0.1199	0.344	0.565	0.29	qval=0.6649	qval=0.0785	0.619	FBgn0039359
CHOp24	FBgn0029709	2	FALSE	-	-	MechSD6, MechSD12	Peak=20, log2b=0.956, qval=0.151	0.498	0.809	0.512	qval=0.5068	qval=0.1925	qval=0.8822	FBgn0029709
CG2310	FBgn0039665	2	FALSE	-	-	MechSD3, MechSD6	Peak=20, log2b=1.703, qval=0.6311	1.03	1.055	qval=0.2193	qval=0.5603	qval=0.8328	qval=0.7723	FBgn0039665
DENR	FBgn0030802	2	TRUE	Baseline	-	MechSD6	Peak=20, log2b=0.749	0.403	0.621	qval=0.1543	qval=0.5663	qval=0.6136	qval=1.0	FBgn0030802
CG13631	FBgn0040600	2	TRUE	Baseline	-	R85C10>TrpA1	Peak=20, log2b=1.237	0.389	0.303	0.275	0.563	qval=0.6746	qval=0.2776	FBgn0040600
MED28	FBgn0039337	2	FALSE	-	-	MechSD3, MechSD6	Peak=20, log2b=1.34, qval=0.5874	0.61	1.084	qval=0.1284	qval=0.2961	qval=0.1591	qval=0.7213	FBgn0039337
Pcyt2	FBgn0035231	2	TRUE	Baseline	-	R85C10>TrpA1	Peak=4, log2b=1.924	qval=0.5952	qval=0.2182	qval=0.8753	0.817	0.435	qval=0.6437	FBgn0035231
MED21	FBgn0040020	2	FALSE	-	-	MechSD3, MechSD6	Peak=20, log2b=1.035, qval=0.2736	0.502	1.112	qval=0.0639	qval=0.3462	qval=0.4985	qval=1.0	FBgn0040020
mRpL16	FBgn0023519	2	FALSE	-	-	MechSD6, MechSD12	Peak=20, log2b=0.784, qval=0.1744	0.495	0.801	0.532	qval=0.3682	qval=1.0	qval=0.7662	FBgn0023519
spt4	FBgn0028683	2	TRUE	Baseline	-	MechSD6	Peak=20, log2b=1.372	qval=0.6449	0.977	qval=0.1672	qval=0.2557	qval=1.0	qval=1.0	FBgn0028683
CR43697	FBgn0263835	2	FALSE	-	-	MechSD6, MechSD12	Peak=20, log2b=4.248, qval=0.4715	qval=0.0526	2.999	1.788	qval=0.9833	-	-	FBgn0263835

## Sheet: Wake gene list FC1 Table
Descriptor: Consistent wake-upregulated gene list at high-amplitude threshold (log2FC >= 1.0), excluding genes classified as sleep-upregulated.
ext_gene	gene_id	frequency	is_cycling	ZT_cyclers	sleep_corr_exps	wake_corr_exps	Baseline	MechSD3	MechSD6	MechSD12	R85C10>TrpA1	R23E10>ChR	THIP	flybase_gene_id
ND-B12	FBgn0034645	4	TRUE	Baseline	-	MechSD3, MechSD6, MechSD12	Peak=20, log2b=1.348	1.146	1.168	1.001	qval=0.5363	0.411	qval=0.9528	FBgn0034645
5.8SrRNA-Psi:CR45854	FBgn0267514	4	TRUE	Baseline	-	MechSD3, MechSD6, MechSD12	Peak=20, log2b=2.274	1.433	2.195	1.494	qval=0.8388	-	-	FBgn0267514
RpL39	FBgn0023170	4	TRUE	Baseline	-	MechSD3, MechSD6, MechSD12	Peak=20, log2b=1.361	1.02	1.483	1.035	qval=0.9233	0.406	0.949	FBgn0023170
mRpS21	FBgn0044511	4	TRUE	Baseline	-	MechSD3, MechSD6, MechSD12	Peak=20, log2b=1.696	1.03	1.807	1.001	qval=0.2382	qval=1.0	qval=0.7031	FBgn0044511
RpL41	FBgn0066084	4	TRUE	Baseline	-	MechSD3, MechSD6, MechSD12	Peak=20, log2b=1.676	1.153	1.553	1.085	qval=0.8516	qval=0.0872	0.843	FBgn0066084
CG41128	FBgn0069923	4	TRUE	Baseline	-	MechSD3, MechSD6, MechSD12	Peak=20, log2b=1.699	1.057	1.768	1.216	qval=0.095	qval=0.9905	qval=1.0	FBgn0069923
mRpL33	FBgn0040907	4	TRUE	Baseline	-	MechSD3, MechSD6, MechSD12	Peak=20, log2b=1.483	1.058	1.546	1.076	qval=0.6421	qval=0.3136	qval=0.7579	FBgn0040907
CG9377	FBgn0032507	3	TRUE	Baseline	-	R85C10>TrpA1, THIP	Peak=4, log2b=1.812	qval=0.4655	qval=0.2424	qval=0.1346	4.28	qval=0.0708	1.607	FBgn0032507
COX8	FBgn0263911	3	TRUE	Baseline	-	MechSD3, MechSD6	Peak=20, log2b=1.617	1.085	1.421	0.954	qval=0.9909	qval=0.3585	qval=1.0	FBgn0263911
Ldh	FBgn0001258	3	TRUE	Baseline	-	MechSD6, MechSD12	Peak=12, log2b=1.966	qval=0.3507	2.108	1.911	qval=0.1251	qval=1.0	qval=1.0	FBgn0001258
CG33926	FBgn0053926	3	FALSE	-	-	MechSD3, MechSD6, R23E10>ChR	Peak=8, log2b=4.438, qval=0.9205	1.644	1.606	qval=0.9633	-	2.826	qval=0.4801	FBgn0053926
ND-B15	FBgn0033961	3	TRUE	Baseline	-	MechSD3, MechSD6	Peak=20, log2b=1.58	1.083	1.424	0.871	qval=0.669	qval=0.0829	qval=1.0	FBgn0033961
CG33655	FBgn0250824	3	FALSE	-	-	MechSD3, MechSD6, MechSD12	Peak=12, log2b=NA, qval=1.0	4.253	5.399	5.028	qval=0.8821	qval=1.0	qval=1.0	FBgn0250824
BomS2	FBgn0025583	3	TRUE	Baseline	-	MechSD3, MechSD12	Peak=16, log2b=4.59	3.615	qval=0.0895	3.273	-	qval=0.8374	qval=0.2633	FBgn0025583
MFS3	FBgn0031307	3	TRUE	Baseline	-	MechSD6, MechSD12	Peak=8, log2b=1.358	qval=0.2864	1.27	1.201	qval=0.8617	qval=0.9987	qval=0.5978	FBgn0031307
CG7637	FBgn0033548	3	TRUE	Baseline	-	MechSD3, MechSD6	Peak=20, log2b=1.465	1.037	1.294	qval=0.1785	qval=0.8875	qval=0.195	qval=0.6957	FBgn0033548
BomBc2	FBgn0034331	3	FALSE	-	-	MechSD3, MechSD6, MechSD12	Peak=16, log2b=4.426, qval=0.1108	2.831	1.624	2.295	-	qval=1.0	qval=0.1781	FBgn0034331
CG9034	FBgn0040931	3	TRUE	Baseline	-	MechSD3, MechSD6	Peak=20, log2b=1.267	1.065	1.199	0.775	qval=0.7572	qval=0.1475	qval=0.83	FBgn0040931
CG30197	FBgn0050197	3	TRUE	Baseline	-	MechSD3, MechSD6	Peak=20, log2b=1.43	1.138	1.448	0.794	qval=0.1827	qval=0.6487	qval=0.9325	FBgn0050197
mt:ND3	FBgn0013681	3	FALSE	-	-	MechSD3, MechSD6, MechSD12	Peak=20, log2b=2.796, qval=0.2662	1.787	2.176	1.519	qval=0.2862	-	-	FBgn0013681
mt:ATPase6	FBgn0013672	3	FALSE	-	-	MechSD3, MechSD6, MechSD12	Peak=20, log2b=2.321, qval=0.4037	1.043	1.703	1.013	qval=0.9987	-	-	FBgn0013672
CG14439	FBgn0029898	2	TRUE	Baseline	-	R85C10>TrpA1	Peak=4, log2b=1.851	qval=0.7694	qval=0.5931	qval=0.8175	1.08	qval=0.2103	qval=1.0	FBgn0029898
Pen	FBgn0287720	2	TRUE	Baseline	-	THIP	Peak=12, log2b=3.068	-	-	-	-	qval=0.8221	3.067	FBgn0287720
QIL1	FBgn0036726	2	TRUE	Baseline	-	MechSD6	Peak=20, log2b=1.207	0.711	1.154	0.775	qval=0.6608	qval=0.3692	qval=1.0	FBgn0036726
CG1738	FBgn0030291	2	FALSE	-	-	MechSD6, MechSD12	Peak=20, log2b=1.361, qval=0.2288	0.853	1.199	1.081	qval=0.6455	qval=1.0	qval=1.0	FBgn0030291
CG4186	FBgn0040634	2	TRUE	Baseline	-	MechSD6	Peak=20, log2b=1.555	qval=0.5122	1.545	0.901	qval=0.8714	qval=0.636	qval=1.0	FBgn0040634
ImpE1	FBgn0001253	2	TRUE	Baseline	-	R23E10>ChR	Peak=16, log2b=1.384	qval=0.6071	qval=0.5626	qval=0.7051	0.934	1.267	qval=1.0	FBgn0001253
ND-MWFE	FBgn0085468	2	TRUE	Baseline	-	MechSD6	Peak=20, log2b=1.018	0.876	1.119	qval=0.0534	qval=0.4713	qval=1.0	qval=0.934	FBgn0085468
Spase12	FBgn0040623	2	TRUE	Baseline	-	MechSD6	Peak=20, log2b=1.291	0.994	1.321	0.911	qval=0.6885	qval=0.0848	qval=0.8836	FBgn0040623
Acyp2	FBgn0038363	2	TRUE	Baseline	-	MechSD6	Peak=20, log2b=1.057	qval=0.1274	1.028	qval=0.3609	qval=0.2112	qval=0.7987	qval=0.8273	FBgn0038363
Ilp5	FBgn0044048	2	FALSE	-	-	MechSD3, MechSD6	Peak=20, log2b=1.413, qval=0.5046	1.011	1.264	0.918	qval=0.1905	qval=1.0	qval=0.89	FBgn0044048
Pomp	FBgn0032884	2	TRUE	Baseline	-	MechSD6	Peak=20, log2b=1.051	0.779	1.085	0.744	qval=0.3904	qval=1.0	qval=0.9314	FBgn0032884
ox	FBgn0011227	2	TRUE	Baseline	-	MechSD6	Peak=20, log2b=1.228	0.775	1.064	qval=0.1541	qval=0.7872	qval=0.8619	qval=1.0	FBgn0011227
Rpb11	FBgn0032634	2	TRUE	Baseline	-	MechSD6	Peak=20, log2b=1.054	0.543	1.052	0.531	qval=0.5796	qval=0.6137	qval=0.9489	FBgn0032634
CG2310	FBgn0039665	2	FALSE	-	-	MechSD3, MechSD6	Peak=20, log2b=1.703, qval=0.6311	1.03	1.055	qval=0.2193	qval=0.5603	qval=0.8328	qval=0.7723	FBgn0039665
CR43697	FBgn0263835	2	FALSE	-	-	MechSD6, MechSD12	Peak=20, log2b=4.248, qval=0.4715	qval=0.0526	2.999	1.788	qval=0.9833	-	-	FBgn0263835
Thor	FBgn0261560	2	FALSE	-	-	MechSD3, MechSD6	Peak=12, log2b=1.643, qval=0.0513	1.312	1.059	qval=0.0715	qval=0.9966	qval=0.0933	qval=1.0	FBgn0261560
Pop5	FBgn0036696	2	FALSE	-	-	MechSD6, MechSD12	Peak=20, log2b=2.283, qval=0.0815	qval=0.0576	1.432	1.193	qval=0.6744	qval=0.9892	qval=0.7544	FBgn0036696
Poc1	FBgn0036354	2	FALSE	-	-	MechSD6, MechSD12	Peak=16, log2b=1.874, qval=0.1024	qval=0.0608	1.619	1.2	qval=0.88	qval=0.6867	qval=1.0	FBgn0036354
CG11279	FBgn0036342	2	TRUE	Baseline	-	MechSD6	Peak=20, log2b=1.623	0.658	1.535	0.933	qval=0.3622	qval=0.9704	qval=0.7228	FBgn0036342
Sod3	FBgn0033631	2	TRUE	Baseline	-	R85C10>TrpA1	Peak=4, log2b=1.497	qval=0.6848	0.401	qval=0.8606	1.436	qval=0.165	qval=1.0	FBgn0033631
wac	FBgn0035120	2	TRUE	Baseline	-	MechSD6	Peak=20, log2b=1.961	qval=0.3112	1.212	qval=0.6651	qval=0.9974	qval=1.0	qval=1.0	FBgn0035120
CG13919	FBgn0035248	2	TRUE	Baseline	-	MechSD6	Peak=20, log2b=1.535	qval=0.14	1.097	qval=0.266	qval=0.305	qval=1.0	qval=1.0	FBgn0035248
CG8860	FBgn0033691	2	TRUE	Baseline	-	MechSD6	Peak=20, log2b=1.028	0.589	1.161	qval=0.0517	qval=0.8668	qval=0.4573	qval=0.2578	FBgn0033691
BomS1	FBgn0034329	2	FALSE	-	-	MechSD6, MechSD12	Peak=20, log2b=NA, qval=0.3648	qval=0.3757	3.736	4.181	-	qval=0.6304	qval=0.4635	FBgn0034329
CG5013	FBgn0038396	2	FALSE	-	-	MechSD6, MechSD12	Peak=20, log2b=1.51, qval=0.1718	0.848	1.275	1.141	qval=0.4349	qval=1.0	qval=1.0	FBgn0038396
CG13012	FBgn0030769	2	TRUE	Baseline	-	MechSD6	Peak=4, log2b=2.626	0.9	1.281	qval=0.8081	qval=0.7872	qval=0.1925	qval=1.0	FBgn0030769
CG4390	FBgn0038771	2	TRUE	Baseline	-	MechSD6	Peak=20, log2b=1.097	0.617	1.043	0.628	qval=0.624	qval=0.0602	qval=0.7803	FBgn0038771
Cyp6w1	FBgn0033065	2	TRUE	Baseline	-	R85C10>TrpA1	Peak=8, log2b=1.599	qval=0.8016	0.456	qval=0.837	2.647	qval=1.0	qval=0.475	FBgn0033065
CG42495	FBgn0260027	2	FALSE	-	-	MechSD6, MechSD12	Peak=20, log2b=1.842, qval=0.4988	0.768	1.242	1.092	qval=0.2764	qval=0.7589	qval=0.9323	FBgn0260027
wdp	FBgn0034718	2	TRUE	Baseline	-	R85C10>TrpA1	Peak=4, log2b=1.296	-0.792	-0.781	-0.497	1.194	qval=0.1895	qval=0.4829	FBgn0034718
Fs	FBgn0259878	2	TRUE	Baseline	-	R85C10>TrpA1	Peak=4, log2b=1.447	qval=0.7558	-0.613	qval=0.695	1.215	-0.345	qval=0.7508	FBgn0259878
CG11752	FBgn0030292	2	TRUE	Baseline	-	MechSD6	Peak=20, log2b=1.25	0.983	1.038	0.773	qval=0.8554	qval=0.2114	qval=0.7275	FBgn0030292
IM14	FBgn0067905	2	FALSE	-	-	MechSD3, MechSD12	Peak=16, log2b=NA, qval=0.0366	4.544	qval=0.3967	3.849	-	qval=0.9629	qval=0.2227	FBgn0067905
arg	FBgn0023535	2	TRUE	Baseline	-	MechSD6	Peak=16, log2b=1.559	qval=0.6036	1.333	qval=0.6138	qval=0.7797	qval=0.5715	qval=0.9777	FBgn0023535
CG7130	FBgn0037151	2	FALSE	-	-	MechSD6, MechSD12	Peak=0, log2b=1.277, qval=0.8566	qval=0.5996	1.375	1.165	qval=0.2746	qval=1.0	qval=0.8822	FBgn0037151
mRpL36	FBgn0042112	2	TRUE	Baseline	-	MechSD6	Peak=20, log2b=1.174	0.882	1.025	0.861	qval=0.305	qval=0.2155	qval=0.9156	FBgn0042112
18SrRNA-Psi:CR45861	FBgn0267521	2	FALSE	-	-	MechSD3, MechSD6	Peak=20, log2b=4.249, qval=0.4409	2.044	1.324	0.94	qval=0.4246	-	-	FBgn0267521
CG11885	FBgn0031253	2	TRUE	Baseline	-	MechSD6	Peak=20, log2b=1.492	qval=0.0822	1.037	qval=0.4771	qval=0.4485	qval=1.0	qval=0.9111	FBgn0031253
CG31706	FBgn0051706	2	TRUE	Baseline	-	R23E10>ChR	Peak=20, log2b=1.045	0.339	0.546	0.379	qval=0.5342	1.014	qval=0.6802	FBgn0051706
Cyp4ac3	FBgn0031695	2	FALSE	-	-	MechSD6, R85C10>TrpA1	Peak=4, log2b=1.822, qval=0.909	qval=0.5434	1.127	qval=0.3667	1.203	qval=1.0	qval=0.5228	FBgn0031695
CG14464	FBgn0033000	2	TRUE	Baseline	-	MechSD6	Peak=20, log2b=1.358	0.504	1.43	qval=0.1346	-0.38	qval=0.264	qval=1.0	FBgn0033000
CG40439	FBgn0058439	2	TRUE	Baseline	-	MechSD6	Peak=20, log2b=1.535	0.76	1.741	0.94	qval=0.2834	qval=1.0	qval=1.0	FBgn0058439
28SrRNA-Psi:CR45851	FBgn0267511	2	FALSE	-	-	MechSD3, MechSD6	Peak=20, log2b=3.92, qval=0.5112	1.852	1.336	qval=0.0686	qval=0.3682	-	-	FBgn0267511
Npc2b	FBgn0038198	2	TRUE	Baseline	-	MechSD6	Peak=12, log2b=1.668	0.966	1.566	qval=0.3067	qval=0.1891	qval=0.9843	qval=0.7275	FBgn0038198
cer	FBgn0034443	2	FALSE	-	-	MechSD3, MechSD6	Peak=20, log2b=1.088, qval=0.0671	1.163	1.364	0.953	qval=0.3403	qval=0.0514	qval=0.0534	FBgn0034443
CG33774	FBgn0053774	2	TRUE	Baseline	-	MechSD6	Peak=20, log2b=1.573	qval=0.2516	1.47	qval=0.3702	qval=0.4578	qval=0.2076	qval=0.6286	FBgn0053774
RpL24	FBgn0032518	2	TRUE	Baseline	-	MechSD6	Peak=20, log2b=1.196	0.959	1.26	0.958	qval=0.5769	qval=0.0577	qval=0.3696	FBgn0032518
CG3663	FBgn0035044	2	FALSE	-	-	MechSD3, MechSD6	Peak=20, log2b=2.486, qval=0.1065	1.764	1.532	qval=0.2405	qval=0.9479	qval=0.6873	qval=0.5228	FBgn0035044
UQCR-11	FBgn0260008	2	TRUE	Baseline	-	MechSD6	Peak=20, log2b=1.589	0.745	1.323	0.822	qval=0.5814	-	-	FBgn0260008
ND-MLRQ	FBgn0052230	2	TRUE	Baseline	-	MechSD6	Peak=20, log2b=1.384	0.861	1.441	0.927	qval=0.8104	qval=0.9899	qval=0.9362	FBgn0052230
MtnA	FBgn0002868	2	FALSE	-	-	MechSD3, MechSD6	Peak=20, log2b=1.674, qval=0.2248	1.037	1.396	0.94	qval=0.5979	qval=0.0672	0.611	FBgn0002868
Sirup	FBgn0031971	2	FALSE	-	-	MechSD3, MechSD6	Peak=20, log2b=1.308, qval=0.6935	1.148	1.299	0.647	qval=0.2972	qval=0.0597	qval=1.0	FBgn0031971
ND-B14.5A	FBgn0025839	2	FALSE	-	-	MechSD3, MechSD6	Peak=20, log2b=1.738, qval=0.1871	1.104	1.136	0.977	qval=0.7968	qval=0.6573	qval=1.0	FBgn0025839
RpL23	FBgn0010078	2	TRUE	Baseline	-	MechSD6	Peak=20, log2b=1.221	0.974	1.147	0.818	qval=0.563	0.518	0.663	FBgn0010078
CG7860	FBgn0030653	2	TRUE	Baseline	-	MechSD6	Peak=20, log2b=1.859	qval=0.2951	1.344	0.721	qval=0.9938	qval=0.1891	qval=0.7351	FBgn0030653
RpLP2	FBgn0003274	2	FALSE	-	-	MechSD3, MechSD6	Peak=20, log2b=1.55, qval=0.5112	1.033	1.298	0.782	qval=0.3805	qval=0.0596	0.805	FBgn0003274
CG13315	FBgn0040827	2	FALSE	-	-	MechSD3, THIP	Peak=16, log2b=3.389, qval=0.347	1.685	qval=0.0817	qval=0.5466	qval=0.185	qval=1.0	1.504	FBgn0040827
Pfdn4	FBgn0035603	2	TRUE	Baseline	-	MechSD6	Peak=20, log2b=1.32	0.893	1.205	0.84	qval=0.2639	qval=0.1786	qval=0.8822	FBgn0035603
RpS21	FBgn0015521	2	TRUE	Baseline	-	MechSD6	Peak=20, log2b=1.127	0.963	1.313	0.824	qval=0.7196	qval=0.0675	0.735	FBgn0015521
UQCR-6.4	FBgn0034245	2	TRUE	Baseline	-	MechSD6	Peak=20, log2b=1.297	0.928	1.143	0.896	qval=0.705	qval=0.1096	qval=1.0	FBgn0034245
SNRPG	FBgn0261791	2	TRUE	Baseline	-	MechSD6	Peak=20, log2b=1.033	0.63	1.086	qval=0.1515	qval=0.1169	qval=0.3643	qval=1.0	FBgn0261791
CG34163	FBgn0085192	2	TRUE	Baseline	-	MechSD6	Peak=20, log2b=2.432	qval=0.3429	1.466	qval=0.1871	qval=0.1037	qval=1.0	qval=0.2027	FBgn0085192
CG34250	FBgn0085279	2	TRUE	Baseline	-	MechSD6	Peak=20, log2b=1.592	0.89	1.386	qval=0.113	qval=0.9345	qval=1.0	qval=1.0	FBgn0085279
CG34242	FBgn0085271	2	TRUE	Baseline	-	MechSD6	Peak=20, log2b=1.8	0.806	1.173	0.861	qval=0.6226	qval=0.595	qval=1.0	FBgn0085271
RPA3	FBgn0288833	2	TRUE	Baseline	-	MechSD6	Peak=20, log2b=1.367	qval=0.194	1.091	0.65	qval=0.5225	qval=1.0	qval=0.8822	FBgn0288833
mRpL34	FBgn0083983	2	FALSE	-	-	MechSD6, MechSD12	Peak=20, log2b=1.535, qval=0.2905	0.741	1.428	1.132	qval=0.7513	qval=0.6136	qval=1.0	FBgn0083983
ea	FBgn0000533	2	FALSE	-	-	MechSD3, MechSD6	Peak=20, log2b=1.828, qval=0.4799	1.374	1.022	qval=0.11	qval=0.3203	qval=1.0	qval=1.0	FBgn0000533
RpL32	FBgn0002626	2	TRUE	Baseline	-	MechSD6	Peak=20, log2b=1.011	0.843	1.082	0.724	qval=0.6455	qval=0.0553	qval=0.0647	FBgn0002626
CG15784	FBgn0029766	2	TRUE	Baseline	-	MechSD6	Peak=12, log2b=3.332	0.745	1.777	qval=0.0532	qval=0.3974	qval=1.0	qval=1.0	FBgn0029766
CG9928	FBgn0032472	2	FALSE	-	-	MechSD3, THIP	Peak=20, log2b=4.46, qval=0.9205	2.393	qval=0.2303	qval=0.1376	qval=0.5603	qval=0.9393	1.883	FBgn0032472
Rpb12	FBgn0262954	2	TRUE	Baseline	-	MechSD6	Peak=20, log2b=1.263	0.51	1.139	qval=0.2972	qval=0.1922	qval=0.8205	qval=0.7194	FBgn0262954
RpS19a	FBgn0010412	2	TRUE	Baseline	-	MechSD6	Peak=20, log2b=1.122	0.786	1.144	0.7	qval=0.6546	qval=0.1019	qval=0.0624	FBgn0010412
CG43107	FBgn0262567	2	TRUE	Baseline	-	MechSD6	Peak=20, log2b=2.505	qval=0.2378	1.545	qval=0.3933	qval=0.5053	qval=0.7166	qval=0.7275	FBgn0262567
CG31100	FBgn0051100	2	TRUE	Baseline	-	R85C10>TrpA1	Peak=20, log2b=2.171	qval=0.9333	qval=0.3644	qval=0.8429	1.042	qval=0.7131	qval=0.937	FBgn0051100
Cyp4g1	FBgn0010019	2	FALSE	-	-	MechSD6, R23E10>ChR	Peak=20, log2b=NA, qval=0.3645	qval=0.6566	3.313	-	qval=0.9635	4.619	qval=1.0	FBgn0010019
CG13018	FBgn0040751	2	TRUE	Baseline	-	MechSD6	Peak=20, log2b=1.53	qval=0.0567	1.335	0.862	qval=0.7666	qval=0.599	qval=0.8822	FBgn0040751
Phf5a	FBgn0031822	2	TRUE	Baseline	-	MechSD6	Peak=20, log2b=1.243	0.878	1.089	qval=0.0578	qval=0.637	qval=1.0	qval=0.8822	FBgn0031822
