# Supplementary material for: Brain Transcriptomics Across Diverse Sleep-Wake Manipulations Reveals Multiple Homeostatic Pathways in Drosophila
Source: bioRxiv. 2026 Mar 3:2026.02.28.708752. Preprint. [Version 1] doi: 10.64898/2026.02.28.708752 (PMC13001341; doi:10.64898/2026.02.28.708752)
Supplement: Supplement 3 [file media-3.xlsx]

## Sheet: index
sheet_name	descriptor
flai Sleep FC0.5 Table - Class	LLM-assisted sleep/circadian classification for low-amplitude sleep-upregulated genes; 46/141 genes were assigned sleep, circadian, or both categories.
flai Sleep FC0.5 Table - Refs	Supporting publications for LLM-assisted sleep/circadian classification of low-amplitude sleep-upregulated genes; 188 references total.
flai Sleep FC1 Table - Class	LLM-assisted sleep/circadian classification for high-amplitude sleep-upregulated genes; 6/16 genes were assigned sleep, circadian, or both categories.
flai Sleep FC1 Table - Refs	Supporting publications for LLM-assisted sleep/circadian classification of high-amplitude sleep-upregulated genes; 21 references total.
flai Wake FC0.5 Table - Class	LLM-assisted sleep/circadian classification for low-amplitude wake-upregulated genes; 170/647 genes were assigned sleep, circadian, or both categories.
flai Wake FC0.5 Table - Refs	Supporting publications for LLM-assisted sleep/circadian classification of low-amplitude wake-upregulated genes; 467 references total.
flai Wake FC1 Table - Class	LLM-assisted sleep/circadian classification for high-amplitude wake-upregulated genes; 30/98 genes were assigned sleep, circadian, or both categories.
flai Wake FC1 Table - Refs	Supporting publications for LLM-assisted sleep/circadian classification of high-amplitude wake-upregulated genes; 84 references total.

## Sheet: flai Sleep FC0.5 Table - Class
Descriptor: LLM-assisted sleep/circadian classification for low-amplitude sleep-upregulated genes; 46/141 genes were assigned sleep, circadian, or both categories.
Fly_Gene_symbol	FlyBase_ID	Category	Confidence	Rationale	Supporting_Refs	Papers_w_full_text	Queried_PMCIDs
Top1	FBgn0004924	circadian	95	Top1 is described as a circadian rhythm–related aging transcript; CLOCK-BMAL1 drives TOP1 transcription and Top1 mRNA/protein show circadian rhythms with modelled clock-regulated degradation.	PMC11561671;PMC5394920	PMC11561671;PMC5394920;PMC9038958	PMC11561671;PMC5394920;PMC9038958
Ncc69	FBgn0036279	circadian	95	Ncc69/NKCC activity in sLNv pacemaker neurons controls morning intracellular Cl−, and loss-of-function abolishes morning anticipation and lengthens circadian period; glial or LNv knockdown also weakens rhythmicity.	PMC8972083;PMC7842748;PMC5177635	PMC8972083;PMC7842748;PMC5177635	PMC8972083;PMC7842748;PMC5177635
norpA	FBgn0262738	circadian	95	norpA (PLC-β) modulates light and temperature entrainment of the circadian clock via thermo-sensitive per 3' UTR splicing, alters morning/evening locomotor phase and affects re-entrainment and PER oscillations, indicating clear circadian roles.	PMC7345481;PMC5988559;PMC5339748;PMC5127355;PMC4405110;PMC1413497	PMC7345481;PMC5988559;PMC5339748;PMC5127355;PMC4405110;PMC1413497	PMC7345481;PMC5988559;PMC5339748;PMC5127355;PMC4405110;PMC1413497
Mmp1	FBgn0035049	circadian	95	Multiple entries state Mmp1 processes PDF, modulates PDF levels and daily remodeling of sLNv terminals, is a CLOCK target, and its manipulation alters circadian locomotor rhythmicity — strong circadian evidence.	PMC11298679;PMC11527286;PMC10052349;PMC8791498;PMC4214601;PMC3180232	PMC11298679;PMC11527286;PMC10052349;PMC8791498;PMC4214601;PMC3180232;PMC1899475	PMC11298679;PMC11527286;PMC10052349;PMC8791498;PMC4214601;PMC3180232;PMC1899475
Mnt	FBgn0023215	circadian	95	Mnt is a direct CLOCK target with isoform-specific CLK binding and Mnt mRNA shows robust circadian oscillation; loss of dMnt rescues arrhythmicity in dMyc-hypomorphic flies, indicating a role in the circadian clock.	PMC6910219;PMC5352145;PMC3222903;PMC10338342;PMC7289903;PMC9661353	PMC6910219;PMC5352145;PMC3222903;PMC10338342;PMC7289903;PMC9661353	PMC6910219;PMC5352145;PMC3222903;PMC10338342;PMC7289903;PMC9661353
Atpalpha	FBgn0002921	circadian	95	Multiple studies report Atpalpha mRNA and protein cycle in LD and persist in DD, with rhythms abolished in per/tim mutants and modulated by CRY, PDF and ITP, indicating clock-controlled circadian regulation.	PMC9109596;PMC9174495;PMC6025963;PMC4569741;PMC3769360;PMC2721802	PMC9109596;PMC9174495;PMC6025963;PMC4569741;PMC3769360;PMC2721802	PMC9109596;PMC9174495;PMC6025963;PMC4569741;PMC3769360;PMC2721802
unc80	FBgn0039536	circadian	95	Multiple reports show UNC80 functions in pacemaker neurons and mutants/RNAi exhibit severe defects in circadian locomotor rhythmicity; mushroom-body-specific knockdown did not alter sleep, arguing against a direct sleep role.	PMC8496288;PMC5237213;PMC4374177;PMC4537776;PMC3818319;PMC7143536	PMC8496288;PMC7148577;PMC5237213;PMC5459923;PMC4374177;PMC4537776;PMC3818319;PMC7143536	PMC8496288;PMC7148577;PMC5237213;PMC5459923;PMC4374177;PMC4537776;PMC3818319;PMC7143536
ctrip	FBgn0260794	circadian	95	Multiple studies in the provided text show CTRIP is an E3 ubiquitin ligase that regulates CLOCK (and PERIOD/TIM/CRY) stability and that CTRIP knockdown/loss lengthens circadian period and alters PER/TIM/CRY cycling, indicating a clear role in circadian rhythm regulation.	PMC10860567;PMC8511158;PMC7140804;PMC4133166;PMC3128276;PMC2418588	PMC10860567;PMC8511158;PMC7140804;PMC4374177;PMC4133166;PMC3128276;PMC2418588;PMC10705542	PMC10860567;PMC8511158;PMC7140804;PMC4374177;PMC4133166;PMC3128276;PMC2418588;PMC10705542
gol	FBgn0004919	circadian	95	Multiple studies identify gol as a direct CLOCK/CYCLE (CLK/CYC) target with circadian cycling of mRNA (tissue-specific, CLK-dependent regulation), supporting a role in circadian regulation.	PMC11648895;PMC8390771;PMC5002980;PMC3557077;PMC3222903;PMC12790415	PMC12410877;PMC10620068;PMC11648895;PMC11728359;PMC9732085;PMC8390771;PMC5002980;PMC3557077;PMC3222903;PMC12790415	PMC12410877;PMC10620068;PMC11648895;PMC11728359;PMC9732085;PMC8390771;PMC5002980;PMC3557077;PMC3222903;PMC12790415
nrm	FBgn0262509	circadian	95	nrm (MAN1) influences core clock components (promotes BMAL1 transcription, alters cyc and tim mRNA) and alters behavioral circadian period and rhythm amplitude in Drosophila when overexpressed or knocked down.	PMC4150126	PMC10569592;PMC4335507;PMC12507676;PMC4150126;PMC4479072;PMC8430758	PMC10569592;PMC4335507;PMC12507676;PMC4150126;PMC4479072;PMC8430758
scf	FBgn0025682	circadian	95	SCF complexes with FBXL3/FBXL21 ubiquitinate CRY proteins and promote their degradation, directly regulating circadian rhythmicity and period; mutations in FBXL3/FBXL21 alter circadian period.	PMC7424028	PMC11805992;PMC12084006;PMC10505171;PMC9508268;PMC7369354;PMC3787007;PMC3413713;PMC2789323;PMC2486307;PMC10400755;PMC10628946;PMC10931572;PMC11131715;PMC11430399;PMC11505486;PMC11511944;PMC11734646;PMC11850569;PMC11852889;PMC12221385;PMC12417491;PMC202367;PMC3618506;PMC6357737;PMC6373471;PMC6466001;PMC6483598;PMC6974404;PMC7066326;PMC7245125;PMC7289903;PMC7424028;PMC7425780;PMC7667820;PMC7726318;…	PMC11805992;PMC12084006;PMC10505171;PMC9508268;PMC7369354;PMC3787007;PMC3413713;PMC2789323;PMC2486307;PMC10400755;PMC10628946;PMC10931572;PMC11131715;PMC11430399;PMC11505486;PMC11511944;PMC11734646;PMC11850569;PMC11852889;PMC12221385;PMC12417491;PMC202367;PMC3618506;PMC6357737;PMC6373471;PMC6466001;PMC6483598;PMC6974404;PMC7066326;PMC7245125;PMC7289903;PMC7424028;PMC7425780;PMC7667820;PMC7726318;…
CG44195	FBgn0265084	circadian	90	Identified as one of the two most rhythmic transcripts with a dominant 24-hour Fourier component and robust 24-hour rhythmic expression in young flies, indicating circadian regulation.	PMC9733130	PMC9733130	PMC9733130
Achl	FBgn0033936	circadian	90	Multiple entries state Achl (CG17386) is a clock-controlled/clock-driven gene with rhythmic (circadian) mRNA expression in heads/brain and is regulated downstream of CLK; sleep is reported as largely unaffected.	PMC5316375;PMC2922133;PMC1413497;PMC123180;PMC6758054;PMC12822383	PMC5316375;PMC2922133;PMC1413497;PMC123180;PMC6758054;PMC12822383	PMC5316375;PMC2922133;PMC1413497;PMC123180;PMC6758054;PMC12822383
sas	FBgn0002306	circadian	90	The text explicitly states sas is a rhythmic fat body gene with peak expression at ZT5-8 and that its rhythm persists with disrupted CLK, indicating circadian regulation; listed as a FOXO-associated cycling gene supports this.	PMC5881511;PMC5204352;PMC3152999	PMC11828923;PMC11868735;PMC11912869;PMC12343865;PMC11075538;PMC11168935;PMC10411607;PMC9911060;PMC9074282;PMC9710044;PMC8341641;PMC8454933;PMC7056969;PMC7485117;PMC7735403;PMC6581257;PMC5881511;PMC5916307;PMC5352145;PMC5408790;PMC5499145;PMC5730107;PMC5204352;PMC4374177;PMC3972082;PMC4194033;PMC4236401;PMC3702611;PMC3352887;PMC3152999;PMC2871268;PMC2890571;PMC10526072;PMC10719892;PMC11082990;PMC1…	PMC11828923;PMC11868735;PMC11912869;PMC12343865;PMC11075538;PMC11168935;PMC10411607;PMC9911060;PMC9074282;PMC9710044;PMC8341641;PMC8454933;PMC7056969;PMC7485117;PMC7735403;PMC6581257;PMC5881511;PMC5916307;PMC5352145;PMC5408790;PMC5499145;PMC5730107;PMC5204352;PMC4374177;PMC3972082;PMC4194033;PMC4236401;PMC3702611;PMC3352887;PMC3152999;PMC2871268;PMC2890571;PMC10526072;PMC10719892;PMC11082990;PMC1…
CG13054	FBgn0036584	circadian	90	Multiple entries state CG13054 is enriched in clock/circadian neurons (LNvs, LNds, DN1s), cycles in LNvs and LNds, and is among top LNv‑enriched RNAs, indicating a circadian role.	PMC5325595;PMC5148613;PMC3878269	PMC5325595;PMC5148613;PMC3878269	PMC5325595;PMC5148613;PMC3878269
Lgr4	FBgn0085440	circadian	90	Text lists LGR4 as one of eight circadian clock-related genes and states it influences circadian regulation of metabolism and energy expenditure.	PMC311076;PMC11647044;PMC12611280;PMC9190282	PMC9891730;PMC9407311;PMC7209998;PMC5352145;PMC311076;PMC11647044;PMC12611280;PMC9190282	PMC9891730;PMC9407311;PMC7209998;PMC5352145;PMC311076;PMC11647044;PMC12611280;PMC9190282
trx	FBgn0003862	circadian	90	trx (Trithorax) promotes CLK-CYC transcription via H3K4 methylation, affects circadian light sensitivity and locomotor phase, and its homolog MLL1 is required for circadian transcription, indicating a role in circadian regulation.	PMC9733130;PMC4521455;PMC2329912;PMC11082990;PMC12804414;PMC6501791	PMC10170216;PMC9733130;PMC7876342;PMC4521455;PMC3766815;PMC3864454;PMC3222903;PMC2789323;PMC2329912;PMC11082990;PMC11390425;PMC11968842;PMC12254753;PMC12282849;PMC12507031;PMC12804414;PMC6501791	PMC10170216;PMC9733130;PMC7876342;PMC4521455;PMC3766815;PMC3864454;PMC3222903;PMC2789323;PMC2329912;PMC11082990;PMC11390425;PMC11968842;PMC12254753;PMC12282849;PMC12507031;PMC12804414;PMC6501791
Hipk	FBgn0035142	circadian	90	HIPK2 is explicitly described as a clock-controlled gene and linked to clock-related pathway dysregulation; no evidence in the text links Hipk to sleep phenotypes.	PMC10070655;PMC11734646;PMC5374408	PMC10070655;PMC11734646;PMC5374408;PMC6357737;PMC7198032	PMC10070655;PMC11734646;PMC5374408;PMC6357737;PMC7198032
CG14186	FBgn0036935	circadian	85	Reported to be rhythmically expressed in multiple Drosophila clock neuron clusters with varying peak phases and upregulated in the morning in R5 ellipsoid body neurons, indicating circadian regulation.	PMC11698076;PMC9270026;PMC5148613	PMC11698076;PMC9270026;PMC9733130;PMC5148613;PMC1413497	PMC11698076;PMC9270026;PMC9733130;PMC5148613;PMC1413497
crb	FBgn0259685	circadian	85	CHLOROPLAST RNA BINDING (CRB) is reported to alter circadian rhythms via chloroplast function and can associate with the evening complex (ELF3/ELF4), and is light-induced—supporting a circadian role.	PMC3400566;PMC4762519;PMC5909038;PMC6054784	PMC3482935;PMC3400566;PMC4762519;PMC5909038;PMC6054784;PMC7536859	PMC3482935;PMC3400566;PMC4762519;PMC5909038;PMC6054784;PMC7536859
Jarid2	FBgn0036004	circadian	85	The text reports Jarid2 shows rhythmic association with PRC2-EZH1 components during the circadian cycle, indicating involvement in circadian regulation; no sleep-related evidence is provided.	PMC8430797;PMC11612306;PMC7514099	PMC8430797;PMC11612306;PMC7514099	PMC8430797;PMC11612306;PMC7514099
rno	FBgn0035106	circadian	75	Annotated as Clockwork orange isoforms and listed among genes under circadian influence in Diaphorina citri, suggesting involvement in circadian rhythm; no evidence linking it to sleep.	PMC5347142;PMC9662589	PMC12280943;PMC10102093;PMC7203018;PMC6194088;PMC5347142;PMC4204809;PMC3398137;PMC3621432;PMC10138862;PMC10299861;PMC11416735;PMC11613518;PMC11791320;PMC11817938;PMC12716789;PMC2561169;PMC2758999;PMC2844431;PMC3039656;PMC3984786;PMC4244043;PMC4263706;PMC4453065;PMC4558521;PMC4663325;PMC4848470;PMC5491900;PMC5555469;PMC5653358;PMC5761097;PMC6377233;PMC6856852;PMC7047498;PMC7456917;PMC7519090;PMC77…	PMC12280943;PMC10102093;PMC7203018;PMC6194088;PMC5347142;PMC4204809;PMC3398137;PMC3621432;PMC10138862;PMC10299861;PMC11416735;PMC11613518;PMC11791320;PMC11817938;PMC12716789;PMC2561169;PMC2758999;PMC2844431;PMC3039656;PMC3984786;PMC4244043;PMC4263706;PMC4453065;PMC4558521;PMC4663325;PMC4848470;PMC5491900;PMC5555469;PMC5653358;PMC5761097;PMC6377233;PMC6856852;PMC7047498;PMC7456917;PMC7519090;PMC77…
Abca3	FBgn0031170	circadian	70	The text states the paper discusses circadian regulation of transporters and reports Abca3 transcript levels are modulated by neuronal activity, implying circadian regulation of Abca3 expression.	PMC12230010	PMC12230010	PMC12230010
VGlut1	FBgn0031424	sleep; circadian	95	VGlut1 knockdown in DN1p/DN1 neurons reduces daily sleep and DN1p→LPN glutamatergic signaling promotes sleep; VGlut1 is enriched in DN1 circadian neurons and modulates s-LNv responses, phase shifts, evening activity and siesta timing.	PMC12361518;PMC12410877;PMC11611155;PMC9407311;PMC5325595;PMC2329912	PMC12361518;PMC12410877;PMC11611155;PMC10052349;PMC9407311;PMC5325595;PMC2329912	PMC12361518;PMC12410877;PMC11611155;PMC10052349;PMC9407311;PMC5325595;PMC2329912
Lar	FBgn0000464	sleep; circadian	95	Lar knockdown/overexpression in mushroom body neurons alters night sleep (knockdown increases sleep, overexpression reduces sleep). Lar mutants/RNAi disrupt sLNv dorsal projections and PDF accumulation and cause arrhythmic or altered circadian locomotor period in constant darkness.	PMC10877950;PMC8390771;PMC5352145;PMC4812141;PMC5144990;PMC3644253	PMC10877950;PMC8390771;PMC5352145;PMC4812141;PMC5144990;PMC3644253	PMC10877950;PMC8390771;PMC5352145;PMC4812141;PMC5144990;PMC3644253
unc79	FBgn0038693	sleep; circadian	95	Loss or knockdown of unc79 increases total sleep, impairs starvation-induced sleep suppression, and acts in mushroom body to regulate sleep; unc79 is also required in pacemaker neurons for robust circadian locomotor rhythms, with mutations causing loss of rhythmicity and reduced anticipatory activity.	PMC8496288;PMC5459923;PMC4537776;PMC3764144;PMC3818319;PMC6283151	PMC8496288;PMC5459923;PMC4537776;PMC3764144;PMC3818319;PMC6283151	PMC8496288;PMC5459923;PMC4537776;PMC3764144;PMC3818319;PMC6283151
Inx2	FBgn0027108	sleep; circadian	90	Inx2 is required for relaying PG clock signals and generating a diurnal BBB permeability rhythm (circadian), and glial Inx2 manipulations alter sleep amount and architecture (sleep).	PMC12598673;PMC7842748;PMC5866247;PMC6596568;PMC7498665	PMC12598673;PMC7842748;PMC5866247;PMC6596568;PMC7498665	PMC12598673;PMC7842748;PMC5866247;PMC6596568;PMC7498665
LRP1	FBgn0053087	sleep; circadian	90	Drosophila Lrp1 knockdown (with Lrp2) increases total sleep and alters sleep architecture, and LRP-1 inhibition abolishes glutamate-induced phase shifts of SCN neuronal rhythms; LRP1 mRNA also changes with sleep.	PMC11789159;PMC10205086;PMC11893543;PMC12136844;PMC12417257;PMC6584685	PMC11789159;PMC10205086;PMC11893543;PMC12136844;PMC12417257;PMC6584685	PMC11789159;PMC10205086;PMC11893543;PMC12136844;PMC12417257;PMC6584685
unc-13	FBgn0025726	sleep; circadian	90	UNC-13 is required for neurotransmitter release that mediates sleep suppression (P1 neurons) and RIS rebound (sleep homeostasis), and is enriched/edited in circadian LNv neurons with editing changes linked to altered circadian motor patterns.	PMC9721493;PMC6025963;PMC5533705;PMC4490253;PMC3048717;PMC7053779	PMC12135902;PMC12443607;PMC9721493;PMC6025963;PMC5533705;PMC4490253;PMC3048717;PMC7053779	PMC12135902;PMC12443607;PMC9721493;PMC6025963;PMC5533705;PMC4490253;PMC3048717;PMC7053779
para	FBgn0285944	sleep; circadian	90	GEFS+ para mutants show clear sleep phenotypes (increased nighttime sleep, altered bout structure, impaired homeostatic rebound). Manipulations of para in clock neurons and para inactivation kinetics alter circadian phase, rhythmicity, and PDF-related outputs, implicating it in circadian regulation.	PMC7842748;PMC7457780;PMC9161705;PMC4345013;PMC4567262;PMC2577701	PMC12307685;PMC11063160;PMC10052349;PMC10348591;PMC9529852;PMC7842748;PMC7314653;PMC7457780;PMC9161705;PMC4345013;PMC4567262;PMC2577701;PMC12656134;PMC12694984	PMC12307685;PMC11063160;PMC10052349;PMC10348591;PMC9529852;PMC7842748;PMC7314653;PMC7457780;PMC9161705;PMC4345013;PMC4567262;PMC2577701;PMC12656134;PMC12694984
Dop1R1	FBgn0011582	sleep; circadian	90	Multiple studies report Dop1R1 modulates sleep and arousal (mutants increase sleep, affect sleep depth/arousal), and it shows light-dependent/circadian cycling and interacts with circadian timing to regulate morning wakefulness.	PMC12343865;PMC11404089;PMC8354181;PMC8467329;PMC5882849;PMC4326961	PMC12343865;PMC11404089;PMC10588218;PMC8354181;PMC8467329;PMC5882849;PMC4326961	PMC12343865;PMC11404089;PMC10588218;PMC8354181;PMC8467329;PMC5882849;PMC4326961
stv	FBgn0086708	sleep; circadian	85	stv is differentially expressed in the morning in R5 ellipsoid body sleep homeostat neurons after sleep deprivation, indicating a morning-specific (circadian) transcriptional response tied to sleep homeostat function.	PMC9270026;PMC3411628;PMC12814433	PMC9270026;PMC3411628;PMC2930866;PMC12814433	PMC9270026;PMC3411628;PMC2930866;PMC12814433
SERCA	FBgn0263006	sleep; circadian	85	Strong evidence for circadian roles (SCN oscillation, clock-neuron PER cycling disruption, arrhythmic locomotor behavior, PTTHn emergence control). Additional evidence links SERCA to sleep regulation via genetic interaction with wfs1 in Dop2R neurons, where knockdown exacerbates short-sleep phenotypes.	PMC10945756;PMC10348591;PMC9173584;PMC9733130;PMC4989149;PMC8144308	PMC10945756;PMC10348591;PMC9173584;PMC9733130;PMC4989149;PMC8144308	PMC10945756;PMC10348591;PMC9173584;PMC9733130;PMC4989149;PMC8144308
Dgk	FBgn0085390	sleep; circadian	80	RNAi knockdown in clock neurons alters circadian period and Dgk is downregulated in LNvs under constant light, implicating it in circadian/light responses. Prior reports indicate persistent DGK-1 signaling in cholinergic neurons prevents sleep, supporting a role in sleep regulation.	PMC6411687;PMC6294312;PMC3562355;PMC5359613;PMC7617803	PMC6411687;PMC6294312;PMC3562355;PMC4273442;PMC5359613;PMC6712207;PMC7617803;PMC9806664	PMC6411687;PMC6294312;PMC3562355;PMC4273442;PMC5359613;PMC6712207;PMC7617803;PMC9806664
B4	FBgn0023407	sleep; circadian	75	Tk (B4) modulates wakefulness and the Tk/TkR99D/AKH pathway modulates sleep after protein feeding. Pc binding of B4 in clock neuron clusters links it to circadian regulation, though direct B4 circadian phenotypes are not reported.	PMC12198013;PMC10620068	PMC11973589;PMC12198013;PMC10620068;PMC6412653;PMC6592559;PMC5882849;PMC5777821;PMC4374177;PMC4140665;PMC3779816;PMC4022047;PMC3519826;PMC2268740;PMC11294593;PMC12254753;PMC12305049;PMC12648774;PMC3027090;PMC3749230;PMC3913041;PMC4430446;PMC5001212;PMC5359613;PMC5398552;PMC6689741;PMC6712016;PMC8547053;PMC8621834;PMC9144835	PMC11973589;PMC12198013;PMC10620068;PMC6412653;PMC6592559;PMC5882849;PMC5777821;PMC4374177;PMC4140665;PMC3779816;PMC4022047;PMC3519826;PMC2268740;PMC11294593;PMC12254753;PMC12305049;PMC12648774;PMC3027090;PMC3749230;PMC3913041;PMC4430446;PMC5001212;PMC5359613;PMC5398552;PMC6689741;PMC6712016;PMC8547053;PMC8621834;PMC9144835
stan	FBgn0024836	sleep; circadian	75	RNAi knockdown of starrynight (Stan) alters sleep homeostasis (reduced rebound after mechanical deprivation) supporting 'sleep'. Stan is also identified as a Pc-binding GPCR within clock neurons, suggesting circadian-network involvement though no Stan-specific circadian phenotypes are reported.	PMC10620068;PMC11178934;PMC4682101	PMC10620068;PMC11178934;PMC10443883;PMC10619980;PMC9407311;PMC4682101;PMC3257305;PMC5001212	PMC10620068;PMC11178934;PMC10443883;PMC10619980;PMC9407311;PMC4682101;PMC3257305;PMC5001212
RhoGAP102A	FBgn0259216	sleep	95	Pan-neuronal RNAi knockdown of RhoGAP102A increases daily sleep amount and it is described as a sleep-relevant gene, indicating a role in sleep/wake regulation.	PMC7541080;PMC4370389	PMC7541080;PMC4370389	PMC7541080;PMC4370389
CG42260	FBgn0259145	sleep	95	Functional validation (MB00428 Minos insertion) significantly reduced night-to-night sleep variability (σ) by 27.87 minutes (FDR < 0.0001), supporting a role in sleep regulation.	PMC6018780	PMC6018780	PMC6018780
SpdS	FBgn0037723	sleep	95	Multiple loss-of-function manipulations (RNAi, CRISPR knockout) increase total and night sleep, sleep consolidation, and reduce sleep latency, indicating SpdS normally promotes wakefulness via polyamine metabolism.	PMC10133188	PMC10133188;PMC1461973	PMC10133188;PMC1461973
gw	FBgn0051992	sleep	95	gw encodes Nowl, a regulator of night-time sleep — loss/knockdown reduces night sleep, fragments bouts, and increases sleep latency (with only weak effects on circadian rhythmicity).	PMC7205319;PMC3629553	PMC7205319;PMC6323780;PMC6317821;PMC5648528;PMC4862751;PMC3629553;PMC12352275;PMC1386696;PMC2265523;PMC3039656;PMC3723912;PMC4016680;PMC4169625;PMC4430294;PMC4762519;PMC5001212;PMC6373471;PMC7397853;PMC7401958;PMC7445846;PMC8610628;PMC8868136;PMC9386889;PMC9828122	PMC7205319;PMC6323780;PMC6317821;PMC5648528;PMC4862751;PMC3629553;PMC12352275;PMC1386696;PMC2265523;PMC3039656;PMC3723912;PMC4016680;PMC4169625;PMC4430294;PMC4762519;PMC5001212;PMC6373471;PMC7397853;PMC7401958;PMC7445846;PMC8610628;PMC8868136;PMC9386889;PMC9828122
Fbp1	FBgn0000639	sleep	90	Directly identified as a THIP sleep gene in the study. Liver expression was reported as non-rhythmic under all diets, providing no support for a circadian role.	PMC10619980;PMC1557390;PMC5440111;PMC7898832;PMC9377612;PMC9426527	PMC10619980;PMC3577759;PMC1557390;PMC5440111;PMC7898832;PMC9377612;PMC9426527	PMC10619980;PMC3577759;PMC1557390;PMC5440111;PMC7898832;PMC9377612;PMC9426527
haf	FBgn0261509	sleep	85	Study shows haf has strong nonlinear expression covariance linked to night sleep duration (ɣ_l = 0.89 in long-sleepers vs ɣ_s = 0.53), implicating it in sleep-related transcriptional networks.	PMC10443883;PMC9585758	PMC11468086;PMC10443883;PMC9585758;PMC6916512;PMC8526826;PMC8983044	PMC11468086;PMC10443883;PMC9585758;PMC6916512;PMC8526826;PMC8983044
RhoGAP100F	FBgn0039883	sleep	85	RhoGAP100F (Syd-1/dSyd-1) modifies sleep phenotypes in inc mutants and its protein levels change after sleep deprivation and recovery, indicating involvement in sleep regulation.	PMC12135902;PMC8355077;PMC6357063;PMC12749007	PMC12135902;PMC8355077;PMC5779612;PMC6357063;PMC12749007	PMC12135902;PMC8355077;PMC5779612;PMC6357063;PMC12749007
na	FBgn0002917	circadian; sleep	95	Strong circadian evidence: NA encodes a sodium leak channel in pacemaker neurons, developmental knockdown or mutants cause severe arrhythmic locomotor behavior and loss of neuronal rhythms, and rescue restores rhythms. Sleep evidence: na loss-of-function mutants show highly fragmented sleep/wake bouts and increased daily sleep, indicating a role in sleep regulation.	PMC5459923;PMC5127355;PMC4537776;PMC3764144;PMC3818319;PMC3385613	PMC10619980;PMC5459923;PMC5127355;PMC4537776;PMC3764144;PMC3818319;PMC3385613	PMC10619980;PMC5459923;PMC5127355;PMC4537776;PMC3764144;PMC3818319;PMC3385613
Hr38	FBgn0014859	circadian; sleep	85	Hr38 is repeatedly described as a CLK target that regulates Pdf transcription and PDF peptide levels, enabling light-driven reconfiguration of the Drosophila circadian clock network. Additionally, Hr38 knockdown in dopaminergic neurons reduces social-environment–dependent daytime sleep, indicating a role in sleep regulation.	PMC10899604;PMC11648895;PMC6456965;PMC6039274;PMC5081397;PMC5148613	PMC10899604;PMC11648895;PMC6456965;PMC6039274;PMC5081397;PMC5148613	PMC10899604;PMC11648895;PMC6456965;PMC6039274;PMC5081397;PMC5148613
shakB	FBgn0085387	circadian; sleep	80	shakB encodes gap junctions mediating electrical coupling in AMA neurons as part of the circadian photoreception circuit (strong circadian evidence); variants are also reported with associations to sleep traits in the DGRP (supporting sleep involvement).	PMC10651484;PMC6185921;PMC4652625;PMC2822739	PMC10052349;PMC10259475;PMC10651484;PMC6185921;PMC4652625;PMC2822739;PMC3873303	PMC10052349;PMC10259475;PMC10651484;PMC6185921;PMC4652625;PMC2822739;PMC3873303
Lasp	FBgn0063485		95	Text only reports Lasp as a CK2-α interactor with a role in cytoskeletal organization and explicitly notes no Lasp-specific phenotypes; no sleep or circadian evidence is provided.	PMC5374408	PMC5374408	PMC5374408
Tie	FBgn0014073		95	No functional data or reported sleep/circadian phenotypes for Tie; only angiogenic/embryonic roles and a mention as a candidate overlapping a sleep GWAS without supporting evidence.	PMC5730107;PMC5504619	PMC10151826;PMC10259475;PMC10443883;PMC10569592;PMC5779612;PMC5730107;PMC4900636;PMC1978534;PMC11330665;PMC12212987;PMC3289401;PMC4925820;PMC5042483;PMC5386142;PMC5504619;PMC6264389;PMC7138585;PMC7433057;PMC7617803;PMC8469157;PMC8868136;PMC9295771;PMC9851103;PMC9853942;PMC9893507;PMC9895045	PMC10151826;PMC10259475;PMC10443883;PMC10569592;PMC5779612;PMC5730107;PMC4900636;PMC1978534;PMC11330665;PMC12212987;PMC3289401;PMC4925820;PMC5042483;PMC5386142;PMC5504619;PMC6264389;PMC7138585;PMC7433057;PMC7617803;PMC8469157;PMC8868136;PMC9295771;PMC9851103;PMC9853942;PMC9893507;PMC9895045
Gyc76C	FBgn0266136		95	Provided text describes immune modulation under salt stress via NPLP1-VQQ and receptor guanylate cyclase activity; no information linking Gyc76C to sleep or circadian processes.	PMC4022047	PMC4022047	PMC4022047
wts	FBgn0011739		95	Provided text describes WTS functions in Hippo signaling, growth, photoreceptor fate, and cell-cycle regulation but contains no evidence linking WTS to sleep or circadian rhythms.	PMC11540324;PMC3873242;PMC12814433;PMC5374408;PMC8909334	PMC11540324;PMC10588218;PMC7017078;PMC3873242;PMC10428131;PMC10839650;PMC11294593;PMC12047791;PMC12814433;PMC4104039;PMC4444252;PMC4842059;PMC5374408;PMC6787346;PMC8699941;PMC8909334;PMC9340162;PMC9950526;PMC9977317	PMC11540324;PMC10588218;PMC7017078;PMC3873242;PMC10428131;PMC10839650;PMC11294593;PMC12047791;PMC12814433;PMC4104039;PMC4444252;PMC4842059;PMC5374408;PMC6787346;PMC8699941;PMC8909334;PMC9340162;PMC9950526;PMC9977317
Sarm	FBgn0262579		95	Text describes Sarm as an injury- and age-responsive marker of olfactory ensheathing glia with no mention of sleep or circadian functions; therefore no evidence supports classification under those categories.	PMC12858066	PMC12858066	PMC12858066
zormin	FBgn0052311		95	All provided text describes adhesion and border cell migration (DE-cadherin coevolution and knockdown phenotypes); there is no mention of sleep or circadian roles.	PMC6375579	PMC6375579	PMC6375579
orb	FBgn0004882		95	The text reports only that Orb is a CPEB-family RNA-binding protein with CK2 phosphorylation promoting activity and explicitly states no Orb-specific phenotypes; no links to sleep or circadian rhythms are provided.	PMC5374408	PMC9805374;PMC10824765;PMC11817938;PMC4257895;PMC5374408;PMC7701298;PMC9709512	PMC9805374;PMC10824765;PMC11817938;PMC4257895;PMC5374408;PMC7701298;PMC9709512
cic	FBgn0262582		95	The provided text states cic was not functionally analyzed and no cic-specific phenotypes or experiments link it to sleep or circadian processes.	PMC6618453;PMC5374408;PMC8702396	PMC6618453;PMC4704833;PMC5374408;PMC8702396	PMC6618453;PMC4704833;PMC5374408;PMC8702396
zip	FBgn0287873		95	zip-2 functions as an immune regulator in PA14 infection and mutants do not show altered PA14-induced quiescence, indicating involvement in immunity rather than sleep/circadian pathways.	PMC11968842	PMC12478940;PMC12501825;PMC10877950;PMC11161047;PMC10013921;PMC10102093;PMC10267751;PMC10714010;PMC9721485;PMC9733130;PMC6939192;PMC7205319;PMC7367490;PMC6476960;PMC6509128;PMC6794074;PMC5595912;PMC6605168;PMC3445662;PMC4019749;PMC2823862;PMC2871760;PMC4234688;PMC2757269;PMC2577423;PMC1828026;PMC2637790;PMC2866010;PMC1304149;PMC11425976;PMC11441039;PMC11594958;PMC11624887;PMC11641815;PMC11668059;…	PMC12478940;PMC12501825;PMC10877950;PMC11161047;PMC10013921;PMC10102093;PMC10267751;PMC10714010;PMC9721485;PMC9733130;PMC6939192;PMC7205319;PMC7367490;PMC6476960;PMC6509128;PMC6794074;PMC5595912;PMC6605168;PMC3445662;PMC4019749;PMC2823862;PMC2871760;PMC4234688;PMC2757269;PMC2577423;PMC1828026;PMC2637790;PMC2866010;PMC1304149;PMC11425976;PMC11441039;PMC11594958;PMC11624887;PMC11641815;PMC11668059;…
elav	FBgn0260400		95	elav is described only as a pan-neuronal marker/driver (elav-GAL4) with no elav-specific phenotypes reported; sleep/circadian effects in the text arise from manipulation of other genes using elav-GAL4.	PMC12343726;PMC12467204;PMC12606933;PMC10588218;PMC4449117;PMC6575742	PMC12343726;PMC12467204;PMC12606933;PMC10588218;PMC4449117;PMC6575742	PMC12343726;PMC12467204;PMC12606933;PMC10588218;PMC4449117;PMC6575742
mv	FBgn0288310		95	Described only as involved in phagocytosis (innate immunity) with no reported organismal phenotypes; no evidence linking mv to sleep or circadian processes in the provided text.	PMC5237213	PMC11790235;PMC11906214;PMC12059024;PMC12443607;PMC12478143;PMC10760965;PMC10877950;PMC10945768;PMC11298679;PMC10235467;PMC10619980;PMC10848952;PMC9721493;PMC7846174;PMC8395451;PMC8617488;PMC7673005;PMC6415939;PMC6476960;PMC6491500;PMC6860455;PMC5955955;PMC6160429;PMC5237213;PMC5469398;PMC4737855;PMC4777415;PMC4673464;PMC10511111;PMC10564971;PMC10567910;PMC10803594;PMC11226556;PMC11390425;PMC1148…	PMC11790235;PMC11906214;PMC12059024;PMC12443607;PMC12478143;PMC10760965;PMC10877950;PMC10945768;PMC11298679;PMC10235467;PMC10619980;PMC10848952;PMC9721493;PMC7846174;PMC8395451;PMC8617488;PMC7673005;PMC6415939;PMC6476960;PMC6491500;PMC6860455;PMC5955955;PMC6160429;PMC5237213;PMC5469398;PMC4737855;PMC4777415;PMC4673464;PMC10511111;PMC10564971;PMC10567910;PMC10803594;PMC11226556;PMC11390425;PMC1148…
snu	FBgn0039594		90	The provided text only describes snu (CG9990) as an ABC transporter tested for Ma549 resistance; there is no mention of sleep or circadian phenotypes or functions.	PMC5352145	PMC5352145	PMC5352145
Pmvk	FBgn0032811		90	Text links Pmvk to mevalonate/juvenile hormone and cholesterol/steroid metabolism with no reported sleep- or circadian-related phenotypes or experiments.	PMC5909909;PMC2758907;PMC9814246	PMC7253064;PMC6540415;PMC6890465;PMC5908959;PMC5909909;PMC5308838;PMC3972082;PMC3754892;PMC11831161;PMC12421383;PMC12611138;PMC12790415;PMC2518617;PMC2758907;PMC3109269;PMC3572085;PMC3747127;PMC3851237;PMC5082370;PMC6028147;PMC6075448;PMC6208433;PMC6547441;PMC7341126;PMC7449961;PMC7733834;PMC8056008;PMC8262944;PMC8299398;PMC8480978;PMC9531794;PMC9814246;PMC9848017	PMC7253064;PMC6540415;PMC6890465;PMC5908959;PMC5909909;PMC5308838;PMC3972082;PMC3754892;PMC11831161;PMC12421383;PMC12611138;PMC12790415;PMC2518617;PMC2758907;PMC3109269;PMC3572085;PMC3747127;PMC3851237;PMC5082370;PMC6028147;PMC6075448;PMC6208433;PMC6547441;PMC7341126;PMC7449961;PMC7733834;PMC8056008;PMC8262944;PMC8299398;PMC8480978;PMC9531794;PMC9814246;PMC9848017
rod	FBgn0003268		90	Text describes rod's role in phototransduction and photoreceptor structure (Rh1 opsin and RDGB) with no mention of circadian rhythms or sleep, so no evidence for those categories.	PMC5339748;PMC4603936	PMC12209854;PMC12319146;PMC10651484;PMC8830735;PMC9099418;PMC9174495;PMC7431659;PMC6581257;PMC5339748;PMC2329912;PMC10024726;PMC10066325;PMC10138862;PMC10298351;PMC10365100;PMC10525998;PMC10584931;PMC10588955;PMC10764811;PMC10828315;PMC10853006;PMC10986788;PMC11011952;PMC11011957;PMC11226496;PMC11253941;PMC11330665;PMC11362059;PMC11601919;PMC11613576;PMC11817702;PMC11852889;PMC11962828;PMC1202372…	PMC12209854;PMC12319146;PMC10651484;PMC8830735;PMC9099418;PMC9174495;PMC7431659;PMC6581257;PMC5339748;PMC2329912;PMC10024726;PMC10066325;PMC10138862;PMC10298351;PMC10365100;PMC10525998;PMC10584931;PMC10588955;PMC10764811;PMC10828315;PMC10853006;PMC10986788;PMC11011952;PMC11011957;PMC11226496;PMC11253941;PMC11330665;PMC11362059;PMC11601919;PMC11613576;PMC11817702;PMC11852889;PMC11962828;PMC1202372…
Dek	FBgn0026533		90	No reported sleep or circadian function or phenotypes in the provided text; only noted as a CK2-α interactor/homeodomain protein, which is insufficient to assign to either category.	PMC5374408	PMC9721485;PMC7485980;PMC10598428;PMC4624983;PMC5374408;PMC8477482	PMC9721485;PMC7485980;PMC10598428;PMC4624983;PMC5374408;PMC8477482
Ac13E	FBgn0022710		90	The provided text gives no direct functional or phenotypic evidence linking Ac13E to sleep or circadian regulation; it was included in screens but not shown to mediate PDF signaling or behavioral rhythms.	PMC3980953;PMC3367976	PMC3980953;PMC3367976	PMC3980953;PMC3367976
CG13055	FBgn0036583		90	Text reports heat induction in dopaminergic neurons and low/insignificant expression in PDF+ neurons; no information links CG13055 to sleep or circadian function.	PMC5148613	PMC5148613	PMC5148613
CG3987	FBgn0038292		90	Provided text reports only infection-induced transcription and predicted signal peptide; no functional or phenotypic links to sleep or circadian rhythm are described.	PMC1298984	PMC1298984	PMC1298984
chif	FBgn0000307		90	Annotated function relates to cell division/cell cycle and the only phenotype is downregulation during swarming; no evidence in the text links chif to sleep or circadian processes.	PMC11521606	PMC11521606	PMC11521606
rhea	FBgn0260442		90	The provided text mentions rhea in development and RNA-editing contexts with no specific links to sleep or circadian functions; no phenotype or assay evidence supports either category.	PMC4200514	PMC4200514	PMC4200514
Dscam3	FBgn0261046		90	Text describes homophilic cell adhesion and association with female re-mating behavior; no mention of sleep or circadian processes in the provided information.	PMC7056969	PMC7056969	PMC7056969
NaCP60E	FBgn0085434		90	Descriptions indicate Na+ channel/ion transport, alternative splicing and RNA editing with stage- or caste-specific expression, but the provided text contains no evidence linking NaCP60E to sleep or circadian functions.	PMC6025963;PMC4200514;PMC5655441	PMC6025963;PMC4402663;PMC3048717;PMC4200514;PMC5655441	PMC6025963;PMC4402663;PMC3048717;PMC4200514;PMC5655441
CG16779	FBgn0037698		90	No gene-specific function or phenotypes are reported for CG16779; sleep-related effects were observed for neuron-derived OCR-Gal4 lines but were not attributed to CG16779.	PMC10971406	PMC10971406;PMC11623933;PMC9891730	PMC10971406;PMC11623933;PMC9891730
NetB	FBgn0015774		85	Disruption of NetB-driven autophagy in epithelial glia did not alter sleep time; differential expression in ventral lateral neurons suggests roles in activity-dependent morphogenesis but no direct circadian evidence in the provided text.	PMC9099418;PMC6294312	PMC9099418;PMC6294312;PMC4682101;PMC3152999	PMC9099418;PMC6294312;PMC4682101;PMC3152999
Ae2	FBgn0036043		70	Reported co-expression with clock genes is suggestive of a circadian link but no direct circadian or sleep function is described; evidence is insufficient to assign either category.	PMC6476986	PMC5730107;PMC4682101;PMC12230010;PMC6476986	PMC5730107;PMC4682101;PMC12230010;PMC6476986
stj	FBgn0261041		30	Evidence is mixed: multiple screens report no circadian phenotype for stj, while one study identified stj downregulation in LNvs as a positive hit affecting circadian locomotor organization; overall ambiguous.	PMC9173584;PMC7842748;PMC7993846;PMC5177635	PMC9173584;PMC9733130;PMC7842748;PMC7993846;PMC5177635;PMC3048717	PMC9173584;PMC9733130;PMC7842748;PMC7993846;PMC5177635;PMC3048717
l(3)80Fg	FBgn0287183		20	l(3)80Fg is reported only as a Nab2/Atx2-associated transcript with no gene-specific phenotypes; circadian effects were attributed to Nab2/Atx2 interactions, so direct linkage to sleep or circadian function is unsupported.	PMC8733473	PMC8733473	PMC8733473
ush	FBgn0003963		20	Only reported as a putative pdf transcription regulator from a yeast one-hybrid screen and as a chorion-associated zinc finger; no functional validation, phenotypes, or direct evidence linking ush to circadian or sleep regulation.	PMC5081397;PMC3330124;PMC5594438	PMC10073699;PMC7805546;PMC8191109;PMC7318870;PMC5081397;PMC3330124;PMC2703806;PMC65508;PMC10362355;PMC10475740;PMC10482045;PMC10940379;PMC11362059;PMC1175950;PMC11848126;PMC11971290;PMC12646304;PMC12692208;PMC3352912;PMC3430658;PMC3618506;PMC4157330;PMC4319391;PMC4357641;PMC5001212;PMC5385564;PMC5594438;PMC5925033;PMC6053093;PMC6378743;PMC7425987;PMC8085298;PMC8336691;PMC8724051;PMC8874938;PMC893…	PMC10073699;PMC7805546;PMC8191109;PMC7318870;PMC5081397;PMC3330124;PMC2703806;PMC65508;PMC10362355;PMC10475740;PMC10482045;PMC10940379;PMC11362059;PMC1175950;PMC11848126;PMC11971290;PMC12646304;PMC12692208;PMC3352912;PMC3430658;PMC3618506;PMC4157330;PMC4319391;PMC4357641;PMC5001212;PMC5385564;PMC5594438;PMC5925033;PMC6053093;PMC6378743;PMC7425987;PMC8085298;PMC8336691;PMC8724051;PMC8874938;PMC893…
salm	FBgn0261648		15	Described as a 'cycling' fat-body transcription factor but no explicit evidence linking it to circadian regulation or sleep phenotypes is provided; data are ambiguous/insufficient.	PMC7846174	PMC7846174;PMC3873242	PMC7846174;PMC3873242
CG45086	FBgn0266487		0	No relevant references found.
mt:ATPase8	FBgn0013673		0	No relevant references found.
kon	FBgn0032683		0	No relevant references found.		PMC12059024;PMC8087402;PMC10765503;PMC12624140;PMC1475272;PMC4035538;PMC5575277;PMC6974521;PMC7566165;PMC7667820;PMC7667876;PMC8144308;PMC8336897;PMC8548592;PMC9122824;PMC9569354;PMC9682437	PMC12059024;PMC8087402;PMC10765503;PMC12624140;PMC1475272;PMC4035538;PMC5575277;PMC6974521;PMC7566165;PMC7667820;PMC7667876;PMC8144308;PMC8336897;PMC8548592;PMC9122824;PMC9569354;PMC9682437
CG46311	FBgn0284227		0	No relevant references found.
GstD9	FBgn0038020		0	No relevant references found.
Ugt35A1	FBgn0026315		0	No relevant references found.
CG43066	FBgn0262476		0	No relevant references found.
gek	FBgn0023081		0	No relevant references found.		PMC9875363	PMC9875363
Pif1A	FBgn0261015		0	No relevant references found.
pcx	FBgn0003048		0	No relevant references found.		PMC11063160;PMC12075274	PMC11063160;PMC12075274
msl-1	FBgn0005617		0	No relevant references found.
CG33229	FBgn0053229		0	No relevant references found.
CG43789	FBgn0264330		0	No relevant references found.
Dhc98D	FBgn0013813		0	No relevant references found.
CG34273	FBgn0085302		0	No relevant references found.
kek3	FBgn0028370		0	No relevant references found.
CG15877	FBgn0035337		0	No relevant references found.
Agl	FBgn0034618		0	No relevant references found.		PMC6547441;PMC6761102;PMC8594070	PMC6547441;PMC6761102;PMC8594070
salr	FBgn0000287		0	No relevant references found.		PMC7837698;PMC4682101	PMC7837698;PMC4682101
CG15186	FBgn0037448		0	No relevant references found.
CG43788	FBgn0264329		0	No relevant references found.
CG32846	FBgn0052846		0	No relevant references found.
Stlk	FBgn0046692		0	No relevant references found.		PMC10428131;PMC12354785;PMC5409706	PMC10428131;PMC12354785;PMC5409706
CG30428	FBgn0050428		0	No relevant references found.
clos	FBgn0261016		0	No relevant references found.
CG3984	FBgn0038291		0	No relevant references found.
Slik	FBgn0035001		0	No relevant references found.
Nepl15	FBgn0039024		0	No relevant references found.		PMC3654681	PMC3654681
CG33234	FBgn0053234		0	No relevant references found.
CG46307	FBgn0284223		0	No relevant references found.
ZnT33D	FBgn0051860		0	No relevant references found.
CG42392	FBgn0259738		0	No relevant references found.
CG13658	FBgn0039315		0	No relevant references found.
Zasp67	FBgn0036044		0	No relevant references found.		PMC8390771	PMC8390771
esc	FBgn0000588		0	No relevant references found.		PMC11298679;PMC3511579;PMC12789597;PMC3040764;PMC6223734;PMC6834241;PMC7288930;PMC8155943;PMC8351835;PMC8620936;PMC8909334;PMC9131279;PMC9346374;PMC9531794	PMC11298679;PMC3511579;PMC12789597;PMC3040764;PMC6223734;PMC6834241;PMC7288930;PMC8155943;PMC8351835;PMC8620936;PMC8909334;PMC9131279;PMC9346374;PMC9531794
Acsx3	FBgn0038733		0	No relevant references found.		PMC11728359;PMC4402663	PMC11728359;PMC4402663
CG42588	FBgn0260965		0	No relevant references found.
Dpp10	FBgn0031835		0	No relevant references found.
kug	FBgn0261574		0	No relevant references found.
Ir62a	FBgn0053971		0	No relevant references found.
RhoGEF2	FBgn0023172		0	No relevant references found.
CG43367	FBgn0263110		0	No relevant references found.
CG11374	FBgn0031214		0	No relevant references found.
MFS17	FBgn0058263		0	No relevant references found.
CG43078	FBgn0262508		0	No relevant references found.
bma	FBgn0085385		0	No relevant references found.		PMC4682101;PMC10826553;PMC9570262	PMC4682101;PMC10826553;PMC9570262
CG31199	FBgn0051199		0	No relevant references found.
CG9902	FBgn0030757		0	No relevant references found.
lectin-46Ca	FBgn0040093		0	No relevant references found.
CG5937	FBgn0029834		0	No relevant references found.
CG15099	FBgn0034400		0	No relevant references found.
CG16825	FBgn0032503		0	No relevant references found.
CG46319	FBgn0284235		0	No relevant references found.
CG34384	FBgn0085413		0	No relevant references found.
CG32333	FBgn0052333		0	No relevant references found.
kek2	FBgn0015400		0	No relevant references found.
Sdb	FBgn0050069		0	No relevant references found.		PMC10051701;PMC10335657;PMC10394094;PMC10452387;PMC10525869;PMC10627929;PMC11430399;PMC2995617;PMC4298066;PMC4981560;PMC7256047;PMC7801436;PMC8096743;PMC8343328;PMC8394596;PMC9275284;PMC9926748	PMC10051701;PMC10335657;PMC10394094;PMC10452387;PMC10525869;PMC10627929;PMC11430399;PMC2995617;PMC4298066;PMC4981560;PMC7256047;PMC7801436;PMC8096743;PMC8343328;PMC8394596;PMC9275284;PMC9926748
Motor	FBgn0261444		0	No relevant references found.		PMC11702927;PMC11967543;PMC12218432;PMC12324162;PMC12343726;PMC12343865;PMC12404682;PMC12410877;PMC12467204;PMC12527942;PMC12606933;PMC10907233;PMC11329114;PMC11330830;PMC11467806;PMC11552080;PMC11668239;PMC11808860;PMC10504343;PMC10505171;PMC10588218;PMC9814192;PMC9877191;PMC10362883;PMC8791498;PMC9585758;PMC9738228;PMC9744560;PMC9758938;PMC7842748;PMC8354181;PMC8580144;PMC8609683;PMC8617458;PMC…	PMC11702927;PMC11967543;PMC12218432;PMC12324162;PMC12343726;PMC12343865;PMC12404682;PMC12410877;PMC12467204;PMC12527942;PMC12606933;PMC10907233;PMC11329114;PMC11330830;PMC11467806;PMC11552080;PMC11668239;PMC11808860;PMC10504343;PMC10505171;PMC10588218;PMC9814192;PMC9877191;PMC10362883;PMC8791498;PMC9585758;PMC9738228;PMC9744560;PMC9758938;PMC7842748;PMC8354181;PMC8580144;PMC8609683;PMC8617458;PMC…
MESR4	FBgn0034240		0	No relevant references found.
Mur2B	FBgn0025390		0	No relevant references found.		PMC10052349	PMC10052349
su(sable)	FBgn0003575		0	No relevant references found.
Ofut1	FBgn0033901		0	No relevant references found.
CG8677	FBgn0026577		0	No relevant references found.
CG17816	FBgn0037525		0	No relevant references found.
CG8958	FBgn0030725		0	No relevant references found.
CG6845	FBgn0035099		0	No relevant references found.

## Sheet: flai Sleep FC0.5 Table - Refs
Descriptor: Supporting publications for LLM-assisted sleep/circadian classification of low-amplitude sleep-upregulated genes; 188 references total.
Gene	Gene_ID	Paper_ID	Title	Year	Journal	Author(s)	Reference Summary	Abstract	Classification	Source
Top1	FBgn0004924	PMC11561671	The circadian rhythm: A key variable in aging?	2024	Aging Cell	Winterhalter PR; Georgevici AI; Gharpure NJ; Szabó G; Simm A	- Function: Top1 (DNA topoisomerase I) is identified as a circadian rhythm–related aging transcript within ME4 in the collective organ aging analysis; the publication does not assign a specific functional annotation to Top1 beyond its inclusion in the CiR-proteostasis axis. - Phenotypes: No Top1-specific phenotypes are described; Top1 is noted as part of aging-associated transcriptional changes w…	The determination of age-related transcriptional changes may contribute to the understanding of health and life expectancy. The broad application of results from age cohorts may have limitations. Altering sample sizes per time point or sex, using a single mouse strain or tissue, a limited number of replicates, or omitting the middle of life can bias the surveys. To achieve higher general validity…	circadian	Europe PMC
Top1	FBgn0004924	PMC5394920	Systems Chronotherapeutics.	2017	Pharmacol Rev	Ballesta A; Innominato PF; Dallmann R; Rand DA; Lévi FA	- Function: Top1 (topoisomerase I) is an enzyme that relaxes supercoiled DNA and participates in essential cell-cycle processes; CLOCK-BMAL1 promotes TOP1 transcription, and Top1 mRNA and protein dynamics were incorporated into a circadian clock model, suggesting Top1 protein degradation is under circadian control. - Phenotypes: Top1 mRNA and cytoplasmic Top1 protein display circadian rhythms in …	Chronotherapeutics aim at treating illnesses according to the endogenous biologic rhythms, which moderate xenobiotic metabolism and cellular drug response. The molecular clocks present in individual cells involve approximately fifteen clock genes interconnected in regulatory feedback loops. They are coordinated by the suprachiasmatic nuclei, a hypothalamic pacemaker, which also adjusts the circad…	circadian	Europe PMC
Ncc69	FBgn0036279	PMC8972083	Chloride oscillation in pacemaker neurons regulates circadian rhythms through a chloride-sensing WNK kinase signaling cascade. PG - 1429-1438.e6 LID - S0960-9822(22)00408-0 [pii] LID - 10.1016/j.cub.2022.03.017 [doi]	2022			- Function: Ncc69 encodes the Drosophila Na+-K+-2Cl− cotransporter NKCC; NKCC activity mediates a morning rise in intracellular Cl− in sLNv pacemaker neurons, restraining the chloride-sensitive WNK–Fray signaling cascade and thereby maintaining normal circadian period and morning anticipation. - Phenotypes: Loss-of-function mutations in Ncc69 produce abnormally low intracellular Cl− in sLNv neuro…	Central pacemaker neurons regulate circadian rhythms and undergo diurnal variation in electrical activity in mammals and flies.(1)(,)(2) Circadian variation in the intracellular chloride concentration of mammalian pacemaker neurons has been proposed to influence the response to GABAergic neurotransmission through GABA(A) receptor chloride channels.(3) However, results have been contradictory,(4-9…	circadian	FlyBase, PubMed
Ncc69	FBgn0036279	PMC7842748	High-Frequency Neuronal Bursting is Essential for Circadian and Sleep Behaviors in Drosophila. PG - 689-710 LID - 10.1523/JNEUROSCI.2322-20.2020 [doi]	2021			- Function: Ncc69 encodes a Na+ K+ Cl- symporter (NKCC). - Phenotypes: Ncc69 downregulation in LNvs is listed as a positive hit in the LNvs ion-channel screen, indicating Ncc69 participates in LNvs circadian function; specific phenotypic details are not provided. - Reagents: Ncc69 RNAi lines include DRSC 28682 (P{y[+t7.7] v[+t1.8]=TRiP.JF03097}attP2; BDSC: 28682; FBst0028682) and VDRC KK 106499.	Circadian rhythms have been extensively studied in Drosophila; however, still little is known about how the electrical properties of clock neurons are specified. We have performed a behavioral genetic screen through the downregulation of candidate ion channels in the lateral ventral neurons (LNvs) and show that the hyperpolarization-activated cation current I(h) is important for the behaviors tha…	circadian	FlyBase
Ncc69	FBgn0036279	PMC5177635	TRAP-seq Profiling and RNAi-Based Genetic Screens Identify Conserved Glial Genes Required for Adult Drosophila Behavior. PG - 146 LID - 10.3389/fnmol.2016.00146 [doi] LID - 146	2016			- Function: Ncc69 encodes a Na+/K+/2Cl− cotransporter (NKCC) and is the Drosophila ortholog of vertebrate NKCC1/2 (SLC12A family), important for sodium, potassium and chloride transport and maintenance of ionic balance in the nervous system; glial knockdown of Ncc69 may disrupt ionic balance and neuronal function; prior work showed glial Ncc69 knockdown causes seizure susceptibility and swelling …	Although, glial cells have well characterized functions in the developing and mature brain, it is only in the past decade that roles for these cells in behavior and plasticity have been delineated. Glial astrocytes and glia-neuron signaling, for example, are now known to have important modulatory functions in sleep, circadian behavior, memory and plasticity. To better understand mechanisms of gli…	circadian	FlyBase, Europe PMC
norpA	FBgn0262738	PMC7345481	Norpa Signalling and the Seasonal Circadian Locomotor Phenotype in Drosophila. LID - 10.3390/biology9060130 [doi] LID - 130	2020			- Function: norpA (also known as NORPA; PLC-β; PI-PLC; PLC, PLC-beta, PLC-β, PLCbeta; CG3620; CdkA; DIP2; MRE18; anon-EST:Posey221; no receptor potential A; nofC; norpA; norpA1; rof; x12; x13; x16; x24) encodes phospholipase C-β in Drosophila; a key enzyme in phototransduction in the eye with expression also in brain tissues, suggesting roles in other signaling pathways; norpA signaling influence…	In this paper, we review the role of the norpA-encoded phospholipase C in light and thermal entrainment of the circadian clock in Drosophila melanogaster. We extend our discussion to the role of norpA in the thermo-sensitive splicing of the per 3' UTR, which has significant implications for seasonal adaptations of circadian behaviour. We use the norpA mutant-generated enhancement of per splicing …	circadian	FlyBase, PubMed, Europe PMC
norpA	FBgn0262738	PMC5988559	Non-canonical Phototransduction Mediates Synchronization of the Drosophila melanogaster Circadian Clock and Retinal Light Responses. PG - 1725-1735.e3 LID - S0960-9822(18)30444-5 [pii] LID - 10.1016/j.cub.2018.04.016 [doi]	2018			- Function: NorpA encodes the canonical phospholipase C-beta (PLC-β) required for canonical phototransduction in Drosophila visual photoreceptors; the paper shows that in the absence of NORPA, a non-canonical Plc21C pathway can signal Rh1/Rh5/Rh6 via Gq to clock neurons to drive circadian light resetting. - Phenotypes: In norpA P41 cry b double mutants, behavioral re-entrainment to shifted light-…	The daily light-dark cycles represent a key signal for synchronizing circadian clocks. Both insects and mammals possess dedicated "circadian" photoreceptors but also utilize the visual system for clock resetting. In Drosophila, circadian clock resetting is achieved by the blue-light photoreceptor cryptochrome (CRY), which is expressed within subsets of the brain clock neurons. In addition, rhodop…	circadian	FlyBase, PubMed, Europe PMC
norpA	FBgn0262738	PMC5339748	Ectopic Expression of Mouse Melanopsin in Drosophila Photoreceptors Reveals Fast Response Kinetics and Persistent Dark Excitation. PG - 3624-3636 LID - 10.1074/jbc.M116.754770 [doi]	2017			- Function: norpA encodes phospholipase Cβ (PLCβ) in Drosophila phototransduction; this study shows that ectopically expressed mouse melanopsin (OPN4) signals in R1–6 photoreceptors via the Drosophila Gq–PLCβ pathway to generate a fast light-induced current, indicating OPN4 can engage the fly phototransduction cascade through norpA-encoded PLCβ. - Phenotypes: No explicit phenotypes of norpA are r…	The intrinsically photosensitive M1 retinal ganglion cells (ipRGC) initiate non-image-forming light-dependent activities and express the melanopsin (OPN4) photopigment. Several features of ipRGC photosensitivity are characteristic of fly photoreceptors. However, the light response kinetics of ipRGC is much slower due to unknown reasons. Here we used transgenic Drosophila, in which the mouse OPN4 …	circadian	FlyBase, PubMed
norpA	FBgn0262738	PMC5127355	Quasimodo mediates daily and acute light effects on Drosophila clock neuron excitability. PG - 13486-13491	2016			- Function: norpA encodes phospholipase C-β (PLC-β); the paper notes that phospholipase C-β is required for the visual phototransduction cascade. - Phenotypes: norpA P41 flies became arrhythmic in constant light (LL), with 0% rhythmicity reported. - Reagents: norpA P41 fly stock	We have characterized a light-input pathway regulating Drosophila clock neuron excitability. The molecular clock drives rhythmic electrical excitability of clock neurons, and we show that the recently discovered light-input factor Quasimodo (Qsm) regulates this variation, presumably via an Na(+), K(+), Cl(-) cotransporter (NKCC) and the Shaw K(+) channel (dK(V)3.1). Because of light-dependent deg…	circadian	FlyBase, PubMed
norpA	FBgn0262738	PMC4405110	Rhodopsin 5- and Rhodopsin 6-mediated clock synchronization in Drosophila melanogaster is independent of retinal phospholipase C-beta signaling. PG - 25-36 LID - 10.1177/0748730411431673 [doi]	2012			- Function: norpA encodes Phospholipase C-beta (PLC-β), the canonical phototransduction enzyme in Drosophila; the norpA P41 allele is a true loss-of-function that produces a truncated PLC-β lacking the catalytic domain, indicating norpA is required for canonical retinal PLC-β signaling, though Rh5/Rh6 can influence clock entrainment via PLC-β–independent pathways. - Phenotypes: In clock-entrainme…	Circadian clocks of most organisms are synchronized with the 24-hour solar day by the changes of light and dark. In Drosophila, both the visual photoreceptors in the compound eyes as well as the blue-light photoreceptor Cryptochrome expressed within the brain clock neurons contribute to this clock synchronization. A specialized photoreceptive structure located between the retina and the optic lob…	circadian	FlyBase, PubMed
norpA	FBgn0262738	PMC1413497	Control of daily transcript oscillations in Drosophila by light and the circadian clock. PG - e39 LID - e39	2006			- Function: norpA encodes the phospholipase C component of the Drosophila phototransduction pathway; NORPA is required for photocycle-driven (light-dependent) regulation of transcript levels and mediates clock-independent light responses, likely acting in the compound eyes downstream of phototransduction. - Phenotypes: norpA mutants have defective visual transduction; light-driven transcription i…	The transcriptional circuits of circadian clocks control physiological and behavioral rhythms. Light may affect such overt rhythms in two ways: (1) by entraining the clock circuits and (2) via clock-independent molecular pathways. In this study we examine the relationship between autonomous transcript oscillations and light-driven transcript responses. Transcript profiles of wild-type and arrhyth…	circadian	FlyBase, PubMed, Europe PMC
Mmp1	FBgn0035049	PMC11527286	The Drosophila circadian clock gene cycle controls the development of clock neurons. PG - e1011441 LID - 10.1371/journal.pgen.1011441 [doi] LID - e1011441	2024			- Function: Mmp1 encodes matrix metalloproteinase-1; in the paper's discussion, increasing Mmp1 expression reduces the complexity of the sLNv arborizations along the projections, and Mmp1 promotes fasciculation in Drosophila motor neuron axons. - Phenotypes: Mmp1 upregulation reduces sLNv arborization complexity and promotes fasciculation of motor neuron axons. - Reagents: None reported	Daily behavioral and physiological rhythms are controlled by the brain's circadian timekeeping system, a synchronized network of neurons that maintains endogenous molecular oscillations. These oscillations are based on transcriptional feedback loops of clock genes, which in Drosophila include the transcriptional activators Clock (Clk) and cycle (cyc). While the mechanisms underlying this molecula…	circadian	Europe PMC
Mmp1	FBgn0035049	PMC11298679	Microplastic exposure disturbs sleep structure, reduces lifespan, and decreases ovary size in Drosophila melanogaster.	2024			- Function: Mmp1 is a matrix metalloproteinase associated with the extracellular space/extracellular matrix remodeling; in this study, Mmp1 is listed among ovarian genes linked to extracellular region/space whose expression is altered by microplastic exposure, implying a role in ECM remodeling during ovarian response. - Phenotypes: Microplastic exposure reduces ovary size in female Drosophila mel…	The organ-specific toxicity resulting from microplastic (MP) exposure has been extensively explored, particularly concerning the gut, liver, testis, and lung. However, under natural conditions, these effects are not restricted to specific organs or tissues. Investigating whether MP exposure presents a systemic threat to an entire organism, impacting factors such as lifespan, sleep, and fecundity,…	circadian	Europe PMC
Mmp1	FBgn0035049	PMC10052349	Adult and Larval Tracheal Systems Exhibit Different Molecular Architectures in Drosophila.	2023			- Function: Mmp1 is a matrix metalloproteinase expressed preferentially in larval trachea, with the paper noting Mmp2 as adult-specific and Mmp1 showing the opposite pattern; no direct functional annotation for Mmp1 is provided beyond this differential expression. - Phenotypes: No phenotypes associated with Mmp1 are reported in the publication. - Reagents: None reported	Knowing the molecular makeup of an organ system is required for its in-depth understanding. We analyzed the molecular repertoire of the adult tracheal system of the fruit fly Drosophila melanogaster using transcriptome studies to advance our knowledge of the adult insect tracheal system. Comparing this to the larval tracheal system revealed several major differences that likely influence organ fu…	circadian	FlyBase, Europe PMC
Mmp1	FBgn0035049	PMC8791498	Glial immune-related pathways mediate effects of closed head traumatic brain injury on behavior and lethality in Drosophila. PG - e3001456 LID - 10.1371/journal.pbio.3001456 [doi] LID - e3001456	2022			- Function: MMP-1 (matrix metalloproteinase-1) is induced in Drosophila ensheathing glia in response to axonal injury and is required for glial clearance of severed axons; detection of MMP-1 in the dCHI TRAP-seq data supports that traumatic brain injury damages axons and triggers glia-mediated neuroprotective responses. - Phenotypes: MMP-1 upregulation occurs in glia 24 hours after traumatic brai…	In traumatic brain injury (TBI), the initial injury phase is followed by a secondary phase that contributes to neurodegeneration, yet the mechanisms leading to neuropathology in vivo remain to be elucidated. To address this question, we developed a Drosophila head-specific model for TBI termed Drosophila Closed Head Injury (dCHI), where well-controlled, nonpenetrating strikes are delivered to the…	circadian	Europe PMC
Mmp1	FBgn0035049	PMC4214601	Mmp1 processing of the PDF neuropeptide regulates circadian structural plasticity of pacemaker neurons. PG - e1004700 LID - 10.1371/journal.pgen.1004700 [doi] LID - e1004700	2014			- Function: Mmp1 processes the PDF neuropeptide and modulates PDF levels at the dorsal sLNv terminals, thereby driving circadian structural remodeling of pacemaker neurons and influencing circadian locomotor behavior; Mmp1 acts cell-autonomously in PDF neurons and is a CLOCK target. - Phenotypes: Adult-specific overexpression of Mmp1 in PDF neurons reduces PDF immunoreactivity and abolishes daily…	In the Drosophila brain, the neuropeptide PIGMENT DISPERSING FACTOR (PDF) is expressed in the small and large Lateral ventral neurons (LNvs) and regulates circadian locomotor behavior. Interestingly, PDF immunoreactivity at the dorsal terminals changes across the day as synaptic contacts do as a result of a remarkable remodeling of sLNv projections. Despite the relevance of this phenomenon to cir…	circadian	FlyBase, PubMed, Europe PMC
Mmp1	FBgn0035049	PMC3180232	Neural circuit architecture defects in a Drosophila model of Fragile X syndrome are alleviated by minocycline treatment and genetic removal of matrix metalloproteinase. PG - 673-85 LID - 10.1242/dmm.008045 [doi]	2011			- Function: MMP1 is the sole secreted matrix metalloproteinase in Drosophila, localized to the extracellular space around neuromuscular junction (NMJ) boutons and implicated in extracellular matrix remodeling at synapses. In the dfmr1 null Fragile X model, MMP1 interacts genetically with dFMRP and TIMP; MMP1 activity is detectable at the NMJ and is modulated by TIMP overexpression, yet dfmr1 null…	Fragile X syndrome (FXS), caused by loss of the fragile X mental retardation 1 (FMR1) product (FMRP), is the most common cause of inherited intellectual disability and autism spectrum disorders. FXS patients suffer multiple behavioral symptoms, including hyperactivity, disrupted circadian cycles, and learning and memory deficits. Recently, a study in the mouse FXS model showed that the tetracycli…	circadian	FlyBase, PubMed, Europe PMC
Mnt	FBgn0023215	PMC10338342	Cooperation between bHLH transcription factors and histones for DNA access.	2023	Nature	Michael AK; Stoos L; Crosby P; Eggers N; Nie XY; Makasheva K; Minnich M; Healy KL; Weiss J; Kempf G; Cavadini S; Kater L; Seebacher J; Vecchia L; Chakraborty D; Isbel L; Grand RS; Andersch F; Fribourgh JL; Schübeler D; Zuber J; Liu AC; Becker PB; Fierz B; Partch CL; Menet JS; Thomä NH	- Function: MNT forms heterodimers with MAX to participate in transcriptional repression as part of the MAX–MXD/MNT/MGA network described in the study. - Phenotypes: No MNT-specific phenotypes are reported in this publication. - Reagents: None reported	The basic helix-loop-helix (bHLH) family of transcription factors recognizes DNA motifs known as E-boxes (CANNTG) and includes 108 members1. Here we investigate how chromatinized E-boxes are engaged by two structurally diverse bHLH proteins: the proto-oncogene MYC-MAX and the circadian transcription factor CLOCK-BMAL1 (refs. 2,3). Both transcription factors bind to E-boxes preferentially near the…	circadian	Europe PMC
Mnt	FBgn0023215	PMC9661353	Muscle-to-Brain Signaling Via Myokines and Myometabolites.	2022	Brain Plast	Rai M; Demontis F	- Function: The Drosophila Mnt transcription factor in skeletal muscle is activated by mTOR signaling and drives expression of the BMP-like myokine Dpp; Dpp is secreted from muscle, travels to the brain, and communicates muscle energy status to regulate feeding behavior via signaling to dopaminergic neurons. - Phenotypes: Dpp signaling from muscle to brain dopaminergic neurons modulates feeding i…	Skeletal muscle health and function are important determinants of systemic metabolic homeostasis and organism-wide responses, including disease outcome. While it is well known that exercise protects the central nervous system (CNS) from aging and disease, only recently this has been found to depend on the endocrine capacity of skeletal muscle. Here, we review muscle-secreted growth factors and cy…	circadian	Europe PMC
Mnt	FBgn0023215	PMC7289903	Non-circadian aspects of BHLHE40 cellular function in cancer.	2020	Genes Cancer	Kiss Z; Mudryj M; Ghosh PM	- Function: Mnt is listed as a member of the Class B E-box binding proteins in Table 1, alongside MAD and Max; the table notes that Class B proteins bind CACGTG (E-box) sequences. - Phenotypes: No Mnt-specific phenotypes are described in the paper. - Reagents: None reported	While many genes specifically act as oncogenes or tumor suppressors, others are tumor promoters or suppressors in a context-dependent manner. Here we will review the basic-helix-loop-helix (BHLH) protein BHLHE40, (also known as BHLHB2, STRA13, DEC1, or SHARP2) which is overexpressed in gastric, breast, and brain tumors; and downregulated in colorectal, esophageal, pancreatic and lung cancer. As a…	circadian	Europe PMC
Mnt	FBgn0023215	PMC6910219	Misregulation of Drosophila Myc Disrupts Circadian Behavior and Metabolism. PG - 1778-1788.e4 LID - S2211-1247(19)31322-1 [pii] LID - 10.1016/j.celrep.2019.10.022 [doi]	2019			- Function: Mnt represses Myc activities by dimerizing with MAX; in Drosophila, dMnt is part of the extended Myc network and is bound/regulatable by CLK, with mRNA oscillating; loss of dMnt rescues arrhythmicity in dMyc-hypomorphic flies, indicating dMnt antagonizes dMyc-driven effects on growth/metabolism and the circadian clock. - Phenotypes: In the study, loss of dMnt rescues arrhythmicity and…	Drosophila Myc (dMyc) is highly conserved and functions as a transcription factor similar to mammalian Myc. We previously found that oncogenic Myc disrupts the molecular clock in cancer cells. Here, we demonstrate that misregulation of dMyc expression affects Drosophila circadian behavior. dMyc overexpression results in a high percentage of arrhythmic flies, concomitant with increases in the expr…	circadian	FlyBase, Europe PMC
Mnt	FBgn0023215	PMC5352145	The genetic basis for variation in resistance to infection in the Drosophila melanogaster genetic reference panel.	2017			- Function: Mnt (also called dMnt/Mad) is described in the Pa14 GWAS as involved in gut cell differentiation and body size. - Phenotypes: Mnt is a Pa14-associated candidate gene; polymorphisms in Mnt are linked to variation in resistance to Pseudomonas aeruginosa Pa14 in the DGRP. - Reagents: None reported	Individuals vary extensively in the way they respond to disease but the genetic basis of this variation is not fully understood. We found substantial individual variation in resistance and tolerance to the fungal pathogen Metarhizium anisopliae Ma549 using the Drosophila melanogaster Genetic Reference Panel (DGRP). In addition, we found that host defense to Ma549 was correlated with defense to th…	circadian	FlyBase, Europe PMC
Mnt	FBgn0023215	PMC3222903	Drosophila CLOCK target gene characterization: implications for circadian tissue-specific gene expression.	2011			- Function: Mnt is a Drosophila CLOCK direct target gene that shows isoform-specific CLK binding; CLK binds to the short Mnt isoform (isoform B) at ZT14, and the major CLK-bound Mnt isoforms cycle with ~3-fold amplitude while longer Mnt isoforms do not cycle; tissue-specific CLK binding suggests Mnt regulation can differ by tissue (eye-enriched). - Phenotypes: Mnt mRNA cycles in wild-type flies (…	CLOCK (CLK) is a master transcriptional regulator of the circadian clock in Drosophila. To identify CLK direct target genes and address circadian transcriptional regulation in Drosophila, we performed chromatin immunoprecipitation (ChIP) tiling array assays (ChIP-chip) with a number of circadian proteins. CLK binding cycles on at least 800 sites with maximal binding in the early night. The CLK pa…	circadian	FlyBase
Atpalpha	FBgn0002921	PMC9174495	Dietary restriction and the transcription factor clock delay eye aging to extend lifespan in Drosophila Melanogaster. PG - 3156 LID - 10.1038/s41467-022-30975-4 [doi] LID - 3156	2022			- Function: Atpalpha encodes the catalytic alpha subunit of the Na+/K+-ATPase responsible for reestablishing ion balance in the eye during light responses; ocular knockdown of Atpalpha renders flies blind under both AL and DR conditions and drives aberrant ion homeostasis that leads to age-dependent, light-independent photoreceptor degeneration; Atpalpha expression is implicated in circadian-eye …	Many vital processes in the eye are under circadian regulation, and circadian dysfunction has emerged as a potential driver of eye aging. Dietary restriction is one of the most robust lifespan-extending therapies and amplifies circadian rhythms with age. Herein, we demonstrate that dietary restriction extends lifespan in Drosophila melanogaster by promoting circadian homeostatic processes that pr…	circadian	FlyBase, Europe PMC
Atpalpha	FBgn0002921	PMC9109596	Dorsal clock networks drive temperature preference rhythms in Drosophila. PG - 110668 LID - S2211-1247(22)00420-X [pii] LID - 10.1016/j.celrep.2022.110668 [doi]	2022			- Function: Atpalpha (Na+/K+-ATPase alpha subunit) activity in dorsal clock neurons contributes to the regulation of the temperature preference rhythm (TPR); disrupting Atpalpha function via a dominant-negative Na+/K+-ATPase (dnATPase) impairs neuronal membrane regulation and leads to hyperexcitation, abolishing the daytime increase in preferred temperature and altering the TPR through the DN2–DN…	Animals display a body temperature rhythm (BTR). Little is known about the mechanisms by which a rhythmic pattern of BTR is regulated and how body temperature is set at different times of the day. As small ectotherms, Drosophila exhibit a daily temperature preference rhythm (TPR), which generates BTR. Here, we demonstrate dorsal clock networks that play essential roles in TPR. Dorsal neurons 2 (D…	circadian	FlyBase
Atpalpha	FBgn0002921	PMC6025963	Striking circadian neuron diversity and cycling of Drosophila alternative splicing.	2018			- Function: Atpalpha encodes the alpha subunit of the sodium/potassium-transporting ATPase (Na+/K+-ATPase); in neurons this pump maintains Na+/K+ gradients and regulates excitability. In this study, Atpalpha is among sodium ion transporters showing neuron-subtype-specific alternative splicing and cycling AS structures in circadian neurons, suggesting a potential role in circadian regulation via i…	Although alternative pre-mRNA splicing (AS) significantly diversifies the neuronal proteome, the extent of AS is still unknown due in part to the large number of diverse cell types in the brain. To address this complexity issue, we used an annotation-free computational method to analyze and compare the AS profiles between small specific groups of Drosophila circadian neurons. The method, the Junc…	circadian	FlyBase, Europe PMC
Atpalpha	FBgn0002921	PMC4569741	Clock and clock-controlled genes are differently expressed in the retina, lamina and in selected cells of the visual system of Drosophila melanogaster. PG - 353 LID - 10.3389/fncel.2015.00353 [doi] LID - 353	2015			- Function: Atpalpha encodes the alpha subunit of Na+/K+-ATPase, a major ion pump; in this study Atpalpha is a clock-controlled gene showing circadian mRNA expression in the Drosophila retina and lamina, with retina peaking at ZT16 and lamina showing two daily peaks (ZT1 and ZT13); its rhythmic expression is regulated by the circadian pacemaker and by inputs from the retina, with CRY, PDF, and IT…	The retina and the first optic neuropil (lamina) of Drosophila show circadian rhythms in various processes. To learn about the regulation of circadian rhythms in the retina and lamina and in two cell types, glial and the lamina L2 interneurons, we examined expression of the following clock genes; per, tim, clk, and cry and clock-controlled genes (ccgs); Atpalpha, nrv2, brp, Pdfr. We found that th…	circadian	FlyBase, PubMed
Atpalpha	FBgn0002921	PMC3769360	Circadian regulation of the Na+/K+-ATPase alpha subunit in the visual system is mediated by the pacemaker and by retina photoreceptors in Drosophila melanogaster. PG - e73690 LID - 10.1371/journal.pone.0073690 [doi] LID - e73690	2013			- Function: ATPalpha is the catalytic alpha subunit of the Na+/K+-ATPase in Drosophila, and Damulewicz et al. show diurnal cycles in ATPalpha abundance in lamina glia that are bimodal under light-dark cycles and phase-shifted in constant darkness; the ATPalpha rhythm is driven by the circadian clock (PER/TIM) and is modulated by light via CRY, with input from retina photoreceptors and neuropeptid…	We investigated the diurnal oscillation in abundance of the catalytic alpha subunit of the sodium/potassium pump (ATPalpha) in the brain of Drosophila melanogaster. This rhythm is bimodal and is particularly robust in the glia cells of the lamina, the first optic neuropil. We observed loss of ATPalpha cycling in lamina glia in behaviourally arrhythmic per(01) and tim(01) mutants and in flies over…	circadian	PubMed, Europe PMC
Atpalpha	FBgn0002921	PMC2721802	Cyclical expression of Na+/K+-ATPase in the visual system of Drosophila melanogaster. PG - 459-68 LID - 10.1016/j.jinsphys.2009.02.003 [doi]	2009			- Function: Atpalpha encodes the Na+/K+-ATPase alpha subunit; in the Drosophila visual system, Atpalpha protein abundance (detected by anti-ATPα antibody) cycles with a circadian rhythm in the lamina and medulla (highest at the end of day/beginning of night, ZT13) and this rhythm persists in constant darkness, while Atpalpha mRNA in brain is higher at night, indicating clock-controlled regulation…	In the first (lamina) and second (medulla) optic neuropils of Drosophila melanogaster, sodium pump subunit expression changes during the day and night, controlled by a circadian clock. We examined alpha-subunit expression from the intensity of immunolabeling. For the beta-subunit, encoded by Nervana 2 (Nrv2), we used Nrv2-GAL4 to drive expression of GFP, and measured the resultant fluorescence in…	circadian	FlyBase, PubMed
unc80	FBgn0039536	PMC8496288	A screen for sleep and starvation resistance identifies a wake-promoting role for the auxiliary channel unc79. LID - 10.1093/g3journal/jkab199 [doi] LID - jkab199	2021			- Function: UNC80 is an auxiliary subunit of the NALCN channel complex (with UNC79 and Narrow Abdomen) and is involved in circadian rhythm regulation; in the mushroom body, UNC80 is not required for sleep regulation or starvation resistance, suggesting UNC79 can regulate these processes independently of UNC80. - Phenotypes: Mushroom body-specific knockdown of UNC80 did not increase sleep duration…	The regulation of sleep and metabolism are highly interconnected, and dysregulation of sleep is linked to metabolic diseases that include obesity, diabetes, and heart disease. Furthermore, both acute and long-term changes in diet potently impact sleep duration and quality. To identify novel factors that modulate interactions between sleep and metabolic state, we performed a genetic screen for the…	circadian	FlyBase, PubMed, Europe PMC
unc80	FBgn0039536	PMC7143536	Microbiota Alters Urinary Bladder Weight and Gene Expression.	2020	Microorganisms	Roje B; Elek A; Palada V; Bom J; Iljazović A; Šimić A; Sušak L; Vilović K; Strowig T; Vlahoviček K; Terzić J	- Function: Unc80 (also known as UNC80, unc-80, CG18437, Dunc80, unc80) encodes a component of the sodium NALCN channel complex that transports sodium ions into cells and contributes to neuronal membrane excitability; in this study, Unc80 was 14-fold upregulated in bladder tissue of germ-free (GF) mice. - Phenotypes: Germ-free conditions and antibiotic treatment yielded approximately 25% lighter …	We studied the effect of microbiota on the transcriptome and weight of the urinary bladder by comparing germ-free (GF) and specific pathogen-free (SPF) housed mice. In total, 97 genes were differently expressed (fold change &gt; ±2; false discovery rate (FDR) p-value &lt; 0.01) between the groups, including genes regulating circadian rhythm (Per1, Per2 and Per3), extracellular matrix (Spo1, Spon2…	circadian	Europe PMC
unc80	FBgn0039536	PMC5237213	A genome-wide scan for genes under balancing selection in Drosophila melanogaster. PG - 15 LID - 10.1186/s12862-016-0857-z [doi] LID - 15	2017			- Function: unc80 (FBgn0039536; synonyms: CG18437, Dunc80, UNC80, unc-80, unc80) is reported among extreme genes enriched for circadian rhythm functions, indicating a role related to circadian behavior; GO analysis also links circadian sleep/wake regulation and mushroom body development to genes including unc80. - Phenotypes: in the European population, unc80 is highlighted as involved in circadi…	BACKGROUND: In the history of population genetics balancing selection has been considered as an important evolutionary force, yet until today little is known about its abundance and its effect on patterns of genetic diversity. Several well-known examples of balancing selection have been reported from humans, mice, plants, and parasites. However, only very few systematic studies have been carried …	circadian	FlyBase, Europe PMC
unc80	FBgn0039536	PMC4374177	Evidence that natural selection maintains genetic variation for sleep in Drosophila melanogaster.	2015			- Function: UNC80 (CG18437, Dunc80, UNC80, unc-80, unc80) is a Drosophila gene that this study found to be differentially expressed between Panama City and Rhode Island populations; UNC80 has been previously shown to be related to ramping in activity. - Phenotypes: UNC80 expression differences are reported between PC and RI populations and are discussed in the context of ramping in activity, whic…	BACKGROUND: Drosophila melanogaster often shows correlations between latitude and phenotypic or genetic variation on different continents, which suggests local adaptation with respect to a heterogeneous environment. Previous phenotypic analyses of latitudinal clines have investigated mainly physiological, morphological, or life-history traits. Here, we studied latitudinal variation in sleep in D.…	circadian	FlyBase, Europe PMC
unc80	FBgn0039536	PMC4537776	A Conserved Bicycle Model for Circadian Clock Control of Membrane Excitability. PG - 836-48 LID - S0092-8674(15)00913-7 [pii] LID - 10.1016/j.cell.2015.07.036 [doi]	2015			- Function: UNC80 (Dunc80; UNC80; unc-80; unc80) is described as a regulatory subunit of the NARROW ABDOMEN (NA) / NALCN ion channel complex; UNC79 and UNC80 are cited as auxiliary subunits of NA, and UNC80 transcripts are not robustly rhythmic in DN1p clock neurons, suggesting clock control of NA current does not rely on rhythmic UNC80 transcription. - Phenotypes: No UNC80-specific phenotypes ar…	Circadian clocks regulate membrane excitability in master pacemaker neurons to control daily rhythms of sleep and wake. Here, we find that two distinctly timed electrical drives collaborate to impose rhythmicity on Drosophila clock neurons. In the morning, a voltage-independent sodium conductance via the NA/NALCN ion channel depolarizes these neurons. This current is driven by the rhythmic expres…	circadian	FlyBase
unc80	FBgn0039536	PMC3818319	UNC79 and UNC80, putative auxiliary subunits of the NARROW ABDOMEN ion channel, are indispensable for robust circadian locomotor rhythms in Drosophila. PG - e78147 LID - 10.1371/journal.pone.0078147 [doi] LID - e78147	2013			- Function: UNC80 is a putative auxiliary subunit of the NARROW ABDOMEN (NA) sodium leak channel, forming a complex with NA and UNC79 in the Drosophila brain; UNC80 functions in pacemaker neurons to promote robust circadian locomotor rhythms, with interdependent post-transcriptional regulation among NA, UNC79, and UNC80; transgenic expression of UNC80 (full-length or C-terminal) can rescue rhythm…	In the fruit fly Drosophila melanogaster, a network of circadian pacemaker neurons drives daily rhythms in rest and activity. The ion channel NARROW ABDOMEN (NA), orthologous to the mammalian sodium leak channel NALCN, functions downstream of the molecular circadian clock in pacemaker neurons to promote behavioral rhythmicity. To better understand the function and regulation of the NA channel, we…	circadian	FlyBase, PubMed, Europe PMC
ctrip	FBgn0260794	PMC10860567	TARANIS Interacts with VRILLE and PDP1 to Modulate the Circadian Transcriptional Feedback Mechanism in Drosophila. LID - 10.1523/JNEUROSCI.0922-23.2023 [doi] LID - e0922232023	2024			- Function: TARANIS (TARA) is a Drosophila TRIP-Br/SERTAD family transcriptional coregulator that functions with VRILLE (VRI) and PDP1 to modulate the circadian clock by enhancing the transcriptional activity of VRI and PDP1, thereby influencing the pace of the interlocked circadian transcription–translation feedback loops; the SERTA domain is essential for this transcriptional coregulation. - Ph…	The molecular clock that generates daily rhythms of behavior and physiology consists of interlocked transcription-translation feedback loops. In Drosophila, the primary feedback loop involving the CLOCK-CYCLE transcriptional activators and the PERIOD-TIMELESS transcriptional repressors is interlocked with a secondary loop involving VRILLE (VRI) and PAR DOMAIN PROTEIN 1 (PDP1), a repressor and act…	circadian	PubMed
ctrip	FBgn0260794	PMC8511158	CLOCKWORK ORANGE promotes CLOCK-CYCLE activation via the putative Drosophila ortholog of CLOCK INTERACTING PROTEIN CIRCADIAN. PG - 4207-4218.e4 LID - S0960-9822(21)00972-6 [pii] LID - 10.1016/j.cub.2021.07.017 [doi]	2021			- Function: ctrip encodes a ubiquitin protein ligase and is identified as a CLOCKWORK ORANGE (CWO) target gene that is upregulated in cwo 5073 mutants; the paper notes that circadian trip (ctrip) lengthens circadian period when its expression is reduced, implying ctrip does not repress CLOCK-CYCLE transcription or activity and may influence CLK-CYC indirectly. - Phenotypes: reducing ctrip express…	The Drosophila circadian clock is driven by a transcriptional feedback loop in which CLOCK-CYCLE (CLK-CYC) binds E-boxes to transcribe genes encoding the PERIOD-TIMELESS (PER-TIM) repressor, which releases CLK-CYC from E-boxes to inhibit transcription. CLOCKWORK ORANGE (CWO) reinforces PER-TIM repression by binding E-boxes to maintain PER-TIM bound CLK-CYC off DNA, but also promotes CLK-CYC trans…	circadian	FlyBase
ctrip	FBgn0260794	PMC7140804	Dissecting the Genetic Basis of Variation in Drosophila Sleep Using a Multiparental QTL Mapping Resource. LID - 10.3390/genes11030294 [doi] LID - 294	2020			- Function: ctrip (circadian trip; also CG14656, CG17735, CG42574, TRIP12, Ctrip, CTRIP, ctrip) is a regulator of circadian rhythm; it is located within QG11 among sleep/circadian QTL intervals and is noted as a circadian rhythm gene with a head cis-eQTL, though the study did not perform RNAi validation for ctrip. - Phenotypes: ctrip lies in QG11, a locus associated with light waking activity (LW…	There is considerable variation in sleep duration, timing and quality in human populations, and sleep dysregulation has been implicated as a risk factor for a range of health problems. Human sleep traits are known to be regulated by genetic factors, but also by an array of environmental and social factors. These uncontrolled, non-genetic effects complicate powerful identification of the loci cont…	circadian	Europe PMC
ctrip	FBgn0260794	PMC4133166	Phosphorylation of a central clock transcription factor is required for thermal but not photic entrainment. PG - e1004545 LID - 10.1371/journal.pgen.1004545 [doi] LID - e1004545	2014			- Function: CTRIP (FBgn0260794; synonyms CG14656, CG17735, CG42574, Ctrip, TRIP12, ctrip) is an E3 ubiquitin ligase that directly regulates the levels of Drosophila CLOCK (dCLK) and possibly PERIOD, though the role of dCLK phosphorylation in CTRIP-mediated regulation remains unclear. - Phenotypes: CTRIP-associated phenotypes are not described in this publication; CTRIP is cited as a regulator of …	Transcriptional/translational feedback loops drive daily cycles of expression in clock genes and clock-controlled genes, which ultimately underlie many of the overt circadian rhythms manifested by organisms. Moreover, phosphorylation of clock proteins plays crucial roles in the temporal regulation of clock protein activity, stability and subcellular localization. dCLOCK (dCLK), the master transcr…	circadian	Europe PMC
ctrip	FBgn0260794	PMC3128276	The E3 ubiquitin ligase CTRIP controls CLOCK levels and PERIOD oscillations in Drosophila. PG - 549-57 LID - 10.1038/embor.2011.64 [doi]	2011			- Function: CTRIP (circadian trip; CG42574; CTRIP/ctrip) encodes a HECT-domain E3 ubiquitin ligase that destabilizes CLOCK protein in a PER-independent manner and promotes degradation of phosphorylated PERIOD and TIMELESS in the morning, thereby tuning the pace of the circadian oscillator by regulating the stability of both the CLOCK activator and the PERIOD repressor. - Phenotypes: Downregulatio…	In the Drosophila circadian clock, the CLOCK/CYCLE complex activates the period and timeless genes that negatively feedback on CLOCK/CYCLE activity. The 24-h pace of this cycle depends on the stability of the clock proteins. RING-domain E3 ubiquitin ligases have been shown to destabilize PERIOD or TIMELESS. Here we identify a clock function for the circadian trip (ctrip) gene, which encodes a HEC…	circadian	FlyBase, PubMed
ctrip	FBgn0260794	PMC2418588	Identification of novel genes involved in light-dependent CRY degradation through a genome-wide RNAi screen. PG - 1522-33 LID - 10.1101/gad.1652308 [doi]	2008			- Function: CTRIP (CG17735) encodes a novel HECT-domain E3 ubiquitin ligase that regulates light-dependent CRY degradation; CTRIP CG17735 specifically affects CRY degradation without substantially impacting TIM degradation in response to light. - Phenotypes: In S2R+ cells, CG17735 RNAi blocks light-induced CRY degradation; in vivo, CG17735 knockdown reduces CRY degradation after acute light expos…	Circadian clocks regulate many different physiological processes and synchronize these to environmental light:dark cycles. In Drosophila, light is transmitted to the clock by a circadian blue light photoreceptor CRYPTOCHROME (CRY). In response to light, CRY promotes the degradation of the circadian clock protein TIMELESS (TIM) and then is itself degraded. To identify novel genes involved in circa…	circadian	FlyBase
gol	FBgn0004919	PMC12790415	Circadian clock control of ribosome composition promotes rhythmic translation and termination fidelity.	2025	Cell Rep	Lamb TM; Castillo KD; Porter R; Wu C; Purvine SO; Best G; Zink E; Preh EO; Shen L; Sachs MS; Bell-Pedersen D	- Function: Golgi transport complex subunit 4 (gol-9; NCU11246); the paper notes Gol-9 as a translational fusion reporter used to assess circadian rhythms in translation, indicating its involvement as a Golgi-related component rather than a ribosomal subunit. - Phenotypes: None reported - Reagents: gol-9::luc translation fusion strains (e.g., gol-9::LUC translational fusion; DBP4726, DBP4730; and…	Ribosome composition is dynamic, shifting with cell state and stress, but whether it varies with circadian time is unknown. Here, we uncover circadian clock-driven changes in ribosome composition in Neurospora crassa. Mass spectrometry of ribosomes across circadian time identified six ribosomal proteins and one associated factor under clock control. Rhythms in eL31 abundance were validated in pur…	circadian	Europe PMC
gol	FBgn0004919	PMC11648895	Alternative splicing of <i>Clock</i> transcript mediates the response of circadian clocks to temperature changes.	2024			- Function: gol (also known as goliath, dgol, meso) is a CLOCK (CLK) target gene in Drosophila; its steady-state mRNA levels increase at cold temperature (10°C), indicating CLK-driven regulation of gol under cold conditions. - Phenotypes: No phenotypes described for gol in this study. - Reagents: None reported	Circadian clocks respond to temperature changes over the calendar year, allowing organisms to adjust their daily biological rhythms to optimize health and fitness. In <i>Drosophila</i>, seasonal adaptations are regulated by temperature-sensitive alternative splicing (AS) of <i>period</i> (<i>per</i>) and <i>timeless</i> (<i>tim</i>) genes that encode key transcriptional repressors of clock gene e…	circadian	FlyBase, Europe PMC
gol	FBgn0004919	PMC8390771	Identification of Genes Contributing to a Long Circadian Period in <i>Drosophila Melanogaster</i>.	2021			- Function: gol is identified as a gene predicted to cycle over a 28-hour period in DGRP_892 by JTK_CYCLE and also predicted to cycle in CSB with a 24-hour period; the paper does not assign a specific molecular function to gol. - Phenotypes: gol mutations are not reported to affect circadian period; among tested genes, gol is not among the 11 with significant period changes. - Reagents: None repo…	The endogenous circadian period of animals and humans is typically very close to 24 h. Individuals with much longer circadian periods have been observed, however, and in the case of humans, these deviations have health implications. Previously, we observed a line of <i>Drosophila</i> with a very long average period of 31.3 h for locomotor activity behavior. Preliminary mapping indicated that the …	circadian	FlyBase
gol	FBgn0004919	PMC5002980	Codon usage affects the structure and function of the Drosophila circadian clock protein PERIOD. PG - 1761-75 LID - 10.1101/gad.281030.116 [doi]	2016			- Function: gol (dgol) is a direct CLK/CYC transcriptional target in the Drosophila circadian clock; its transcription is upregulated when dper codon usage is optimized (OP1), consistent with gol being regulated by the clock and contributing to the negative feedback loop. - Phenotypes: In OP1 flies, circadian locomotor activity rhythms are severely impaired (reduced morning and evening anticipati…	Codon usage bias is a universal feature of all genomes, but its in vivo biological functions in animal systems are not clear. To investigate the in vivo role of codon usage in animals, we took advantage of the sensitivity and robustness of the Drosophila circadian system. By codon-optimizing parts of Drosophila period (dper), a core clock gene that encodes a critical component of the circadian os…	circadian	FlyBase
gol	FBgn0004919	PMC3557077	Nascent-Seq analysis of Drosophila cycling gene expression. PG - E275-84 LID - 10.1073/pnas.1219969110 [doi]	2013			- Function: gol (Goliath) is described as an eye-specific gene and a direct target of the CLK-CYC transcription complex; CLK binding to gol occurs only in eyes, highlighting tissue-specific regulation. - Phenotypes: No specific phenotypes are reported for gol in this study; the focus is on transcriptional and posttranscriptional cycling of gol mRNA. - Reagents: None reported	Rhythmic mRNA expression is a hallmark of circadian biology and has been described in numerous experimental systems including mammals. A small number of core clock gene mRNAs and a much larger number of output mRNAs are under circadian control. The rhythmic expression of core clock genes is regulated at the transcriptional level, and this regulation is important for the timekeeping mechanism. How…	circadian	FlyBase
gol	FBgn0004919	PMC3222903	Drosophila CLOCK target gene characterization: implications for circadian tissue-specific gene expression.	2011			- Function: gol is a CLOCK/CYCLE direct target gene in eye tissue; CLOCK/CYCLE binding at gol enhances transcription, contributing to a basal, tissue-specific expression pattern, with gol mRNA cycling at a fourfold amplitude. - Phenotypes: gol expression is eye-specific, as shown by loss of CLK binding and dramatic reduction of gol mRNA in eye-ablated GMR-hid flies, indicating gol is predominantl…	CLOCK (CLK) is a master transcriptional regulator of the circadian clock in Drosophila. To identify CLK direct target genes and address circadian transcriptional regulation in Drosophila, we performed chromatin immunoprecipitation (ChIP) tiling array assays (ChIP-chip) with a number of circadian proteins. CLK binding cycles on at least 800 sites with maximal binding in the early night. The CLK pa…	circadian	FlyBase
nrm	FBgn0262509	PMC4150126	Nuclear envelope protein MAN1 regulates clock through BMAL1.	2014	Elife	Lin ST; Zhang L; Lin X; Zhang LC; Garcia VE; Tsai CW; Ptáček L; Fu YH	- Function: nrm encodes the inner nuclear membrane protein MAN1; in mammals, MAN1 promotes BMAL1 transcription and thereby influences the core circadian clock, and in Drosophila, MAN1 modulates circadian period and clock gene expression, including increases in cyc mRNA upon overexpression. - Phenotypes: In Drosophila, overexpressing nrm/MAN1 lengthens the behavioral circadian period and can reduc…	Circadian clocks serve as internal pacemakers that influence many basic homeostatic processes; consequently, the expression and function of their components are tightly regulated by intricate networks of feedback loops that fine-tune circadian processes. Our knowledge of these components and pathways is far from exhaustive. In recent decades, the nuclear envelope has emerged as a global gene regu…	circadian	Europe PMC
scf	FBgn0025682	PMC7424028	Molecular Crosstalk Between Circadian Rhythmicity and the Development of Neurodegenerative Disorders.	2020	Front Neurosci	Sharma A; Lee S; Kim H; Yoon H; Ha S; Kang SU	- Function: scf (FBgn0025682; synonyms BEST:CK02682, CG9148, CK02682, DCB-45, SCF, anon-EST:Posey14, scf) is described as part of SKP1-Cul1-F-box protein (SCF) E3 ubiquitin ligase complexes formed with FBXL3 and FBXL21; these SCF complexes ubiquitinate cryptochrome (CRY) proteins and promote their proteasomal degradation, thereby regulating circadian rhythmicity; the review highlights antagonisti…	Neurodegenerative disorders have been shown to exhibit substantial interconnectedness with circadian rhythmicity. Alzheimer's patients exhibit high degradation of the suprachiasmatic nucleus (SCN), the central endogenous circadian timekeeper, and Parkinson's patients have highly disrupted peripheral clock gene expression. Disrupted sleep patterns are highly evident in patients with neurodegenerat…	circadian	Europe PMC
CG44195	FBgn0265084	PMC9733130	Discovery and Visualization of Age-Dependent Patterns in the Diurnal Transcriptome of Drosophila.	2022			- Function: CG44195 (CG44195-RA) is identified as one of the two most rhythmic transcripts in young flies, with its Fourier power spectrum showing a dominant 24-hour component, indicating strong diurnal rhythmicity. - Phenotypes: CG44195-RA exhibits robust 24-hour rhythmic expression in young flies; the publication does not specify its rhythmicity status for old flies. - Reagents: None reported	Many critical life processes are regulated by input from 24-hour external light/dark cycles, such as metabolism, cellular homeostasis, and detoxification. The circadian clock, which helps coordinate the response to these diurnal light/dark cycles, remains rhythmic across lifespan; however, rhythmic transcript expression is altered during normal aging. To better understand how aging impacts diurna…	circadian	FlyBase, Europe PMC
Achl	FBgn0033936	PMC12822383	The Circadian Transcription Factor CLOCK Modulates Oxidative Stress Resistance via the ACHL-Relish Axis in Drosophila.	2026	Adv Sci (Weinh)	Liu X; Fang J; Cheng D; Luan W; Lv Y; Hu W; Pan L; Zhang Y	- Function: Achl encodes an RNA-binding protein that CLK drives transcriptionally; ACHL post-transcriptionally represses Relish by promoting its mRNA degradation, thereby limiting innate immune activation and contributing to oxidative stress resilience. - Phenotypes: Loss of Achl (pan-neuronal Achl knockdown) leads to upregulation of AMP genes, increased Relish abundance, and enhanced survival un…	Circadian clocks orchestrate temporal regulation of diverse physiological processes, including innate immunity and oxidative stress responses. However, the molecular mechanisms by which core clock components modulate immune tone and redox homeostasis remain elusive. Here, the circadian transcription factor CLOCK (CLK) is identified as a key regulator of oxidative stress resistance in Drosophila m…	circadian	PubMed, Europe PMC
Achl	FBgn0033936	PMC5316375	Achilles is a circadian clock-controlled gene that regulates immune function in Drosophila. PG - 127-136 LID - S0889-1591(16)30514-1 [pii] LID - 10.1016/j.bbi.2016.11.012 [doi]	2017			- Function: Achl (CG17386; Achn; CT33484) is a clock-controlled gene in Drosophila whose mRNA is rhythmic in the brain; Achl encodes an RNA-binding protein that represses expression of antimicrobial peptides, and neuronal knock-down of Achl elevates immune genes and increases resistance to bacterial infection, linking circadian clock outputs to immune regulation. - Phenotypes: Achl RNAi flies sho…	The circadian clock is a transcriptional/translational feedback loop that drives the rhythmic expression of downstream mRNAs. Termed "clock-controlled genes," these molecular outputs of the circadian clock orchestrate cellular, metabolic, and behavioral rhythms. As part of our on-going work to characterize key upstream regulators of circadian mRNA expression, we have identified a novel clock-cont…	circadian	FlyBase, PubMed
Achl	FBgn0033936	PMC2922133	Surprising gene expression patterns within and between PDF-containing circadian neurons in Drosophila. PG - 13497-502 LID - 10.1073/pnas.1002081107 [doi]	2010			- Function: Achl (CG17386) is cited as an example of genes cycling robustly in heads but not in clock neurons. - Phenotypes: Not reported. - Reagents: None reported	To compare circadian gene expression within highly discrete neuronal populations, we separately purified and characterized two adjacent but distinct groups of Drosophila adult circadian neurons: the 8 small and 10 large PDF-expressing ventral lateral neurons (s-LNvs and l-LNvs, respectively). The s-LNvs are the principal circadian pacemaker cells, whereas recent evidence indicates that the l-LNvs…	circadian	FlyBase
Achl	FBgn0033936	PMC1413497	Control of daily transcript oscillations in Drosophila by light and the circadian clock. PG - e39 LID - e39	2006			- Function: CG17386 is identified as a light-regulated transcript that also shows clock-dependent (circadian) expression, i.e., it exhibits both light-driven and circadian components in wild-type flies. - Phenotypes: None reported for CG17386 in this study. - Reagents: None reported	The transcriptional circuits of circadian clocks control physiological and behavioral rhythms. Light may affect such overt rhythms in two ways: (1) by entraining the clock circuits and (2) via clock-independent molecular pathways. In this study we examine the relationship between autonomous transcript oscillations and light-driven transcript responses. Transcript profiles of wild-type and arrhyth…	circadian	FlyBase, PubMed, Europe PMC
Achl	FBgn0033936	PMC6758054	Genome-wide expression analysis in Drosophila reveals genes controlling circadian behavior.	2002			- Function: Achl (CT33484) is listed with Unknown function among cycling genes in the fly body, showing rhythmic expression with LD phase 18.4 (p = 3.6E-03) and DD phase 21.0 (p = 6.1E-03). - Phenotypes: Achl-associated phenotypes are not discussed; no phenotype data for Achl is reported in this study. - Reagents: None reported	In Drosophila, a number of key processes such as emergence from the pupal case, locomotor activity, feeding, olfaction, and aspects of mating behavior are under circadian regulation. Although we have a basic understanding of how the molecular oscillations take place, a clear link between gene regulation and downstream biological processes is still missing. To identify clock-controlled output gene…	circadian	FlyBase
Achl	FBgn0033936	PMC123180	Influence of the period-dependent circadian clock on diurnal, circadian, and aperiodic gene expression in Drosophila melanogaster. PG - 9562-7	2002			- Function: Achl (CG17386; synonyms Achl, Achn, CG17386, CT33484) is listed as a clock-driven gene with RNA binding function; in control Drosophila head it displays circadian expression with LD peak at phase 20 and DD peak at phase 16 (mean expression ~533.3; range −47.1 to 2,319.8). - Phenotypes: Achl has no reported phenotypes in this study; the paper focuses on transcriptional oscillations rat…	We measured daily gene expression in heads of control and period mutant Drosophila by using oligonucleotide microarrays. In control flies, 72 genes showed diurnal rhythms in light-dark cycles; 22 of these also oscillated in free-running conditions. The period gene significantly influenced the expression levels of over 600 nonoscillating transcripts. Expression levels of several hundred genes also…	circadian	FlyBase
sas	FBgn0002306	PMC5881511	A homeostatic clock sets daughter centriole size in flies. PG - 1233-1248 LID - 10.1083/jcb.201801014 [doi]	2018			- Function: sas (Sas-6) encodes a cartwheel protein recruited by Plk4 along with Ana2/STIL to initiate cartwheel assembly at the mother centriole; Sas-6-GFP is irreversibly incorporated into growing daughter centrioles and serves as a proxy for centriole length. - Phenotypes: sas (Sas-6) mutants display a severe uncoordinated phenotype due to centriole loss, which is rescued by Sas-6-GFP expressi…	Centrioles are highly structured organelles whose size is remarkably consistent within any given cell type. New centrioles are born when Polo-like kinase 4 (Plk4) recruits Ana2/STIL and Sas-6 to the side of an existing "mother" centriole. These two proteins then assemble into a cartwheel, which grows outwards to form the structural core of a new daughter. Here, we show that in early Drosophila me…	circadian	PubMed, Europe PMC
sas	FBgn0002306	PMC5204352	Circadian and feeding cues integrate to drive rhythms of physiology in Drosophila insulin-producing cells. PG - 2596-2606 LID - 10.1101/gad.288258.116 [doi]	2016			- Function: sas is listed as a potential FOXO target among genes that cycle independently of the fat body clock, suggesting sas could be regulated by insulin signaling via FOXO in the fat body. - Phenotypes: No sas-specific phenotypes reported. - Reagents: None reported	Circadian clocks regulate much of behavior and physiology, but the mechanisms by which they do so remain poorly understood. While cyclic gene expression is thought to underlie metabolic rhythms, little is known about cycles in cellular physiology. We found that Drosophila insulin-producing cells (IPCs), which are located in the pars intercerebralis and lack an autonomous circadian clock, are func…	circadian	Europe PMC
sas	FBgn0002306	PMC3152999	The circadian clock interacts with metabolic physiology to influence reproductive fitness.	2011			- Function: sas encodes a protein with receptor activity; sas is a rhythmic fat body gene with peak expression at ZT5-8, and its rhythm persists in fat bodies with disrupted CLK (DN-CLK), indicating regulation by extrinsic factors beyond the fat body clock. - Phenotypes: No sas-specific phenotypes are reported in the paper. - Reagents: None reported	Circadian rhythms are regulated by a synchronized system of central and peripheral clocks. Here, we show that a clock in the Drosophila fat body drives rhythmic expression of genes involved in metabolism, detoxification, the immune response, and steroid hormone regulation. Some of these genes cycle even when the fat body clock is disrupted, indicating that they are regulated by exogenous factors.…	circadian	FlyBase
CG13054	FBgn0036584	PMC5325595	RNA-seq analysis of Drosophila clock and non-clock neurons reveals neuron-specific cycling and novel candidate neuropeptides.	2017			- Function: CG13054 is a common circadian-neuron transcript enriched in LNvs, LNds, and DN1s relative to TH neurons, and CG13054 cycles in LNvs and LNds; its molecular function is unknown (GO: Unknown). - Phenotypes: No phenotypic data for CG13054 are reported in this study. - Reagents: None reported	Locomotor activity rhythms are controlled by a network of ~150 circadian neurons within the adult Drosophila brain. They are subdivided based on their anatomical locations and properties. We profiled transcripts "around the clock" from three key groups of circadian neurons with different functions. We also profiled a non-circadian outgroup, dopaminergic (TH) neurons. They have cycling transcripts…	circadian	FlyBase, Europe PMC
CG13054	FBgn0036584	PMC5148613	Genome-wide identification of neuronal activity-regulated genes in Drosophila. LID - e19942 [pii] LID - 10.7554/eLife.19942 [doi]	2016			- Function: CG13054 is a dTrpA1 paradigm-specific activity-regulated gene in Drosophila; CG13054 is significantly induced in brains and dopaminergic (DA) neurons but not in Pdf+ neurons, indicating cell-type and paradigm-specific regulation. - Phenotypes: None reported - Reagents: None reported	Activity-regulated genes (ARGs) are important for neuronal functions like long-term memory and are well-characterized in mammals but poorly studied in other model organisms like Drosophila. Here we stimulated fly neurons with different paradigms and identified ARGs using high-throughput sequencing from brains as well as from sorted neurons: they included a narrow set of circadian neurons as well …	circadian	FlyBase, Europe PMC
CG13054	FBgn0036584	PMC3878269	Dissecting differential gene expression within the circadian neuronal circuit of Drosophila.	2010			- Function: CG13054 is listed as an mRNA enriched in clock neurons and identified among the top 20 LNv-enriched RNAs in a separate analysis, indicating enrichment in the LNv subset of the circadian neuronal circuit. - Phenotypes: No circadian or other phenotypic data are reported for CG13054 in this study. - Reagents: None reported	Behavioral circadian rhythms are controlled by a neuronal circuit consisting of diverse neuronal subgroups. To understand the molecular mechanisms underlying the roles of neuronal subgroups within the Drosophila circadian circuit, we used cell-type specific gene-expression profiling and identified a large number of genes specifically expressed in all clock neurons or in two important subgroups. M…	circadian	FlyBase
Lgr4	FBgn0085440	PMC12611280	Aging Reduces Intestinal Stem Cell Activity in Killifish and Intermittent Fasting Reverses Intestinal Gene Expression Patterns.	2025	Aging Cell	Kothmayer M; Laffer S; Widmayer P; Ebner EE; Ugarak F; Martin D; Geyer SH; Elsayad K; Weninger WJ; Lagger S; Weipoltshammer K; Pusch O; Schöfer C	- Function: Lgr4 (CG32637, CG34411, CG4187, DLGR4, LGR4, Lgr4, anon-WO0170980.19, anon-WO0170980.20, dLGR4, lgr4) is described as an intestinal stem cell (ISC) niche–associated gene in the killifish gut, appearing among niche-related markers with high expression in the analyzed data (Figure 6c), indicating a potential role in ISC maintenance within the intestinal epithelium. - Phenotypes: In agin…	The process of aging is associated with a decline in cell, tissue, and organ function, leading to a range of health problems. Increasing evidence indicates that dietary restriction can counteract age-dependent effects and improve health and longevity in whole organisms, but less is known about the influence of aging and the impact of nutrition on individual organs of an organism. In this study, w…	circadian	Europe PMC
Lgr4	FBgn0085440	PMC11647044	Prognosis and diagnosis prediction of lung adenocarcinoma outcome based on a novel model anchored in circadian clock-related genes.	2024	J Cell Commun Signal	Perbal B	- Function: LGR4 (Lgr4) is identified as one of eight circadian clock-related genes significantly linked to LUAD prognosis, with LGR4 expression negatively correlated with overall survival. - Phenotypes: No phenotypes are described for LGR4 in this publication. - Reagents: None reported	The transition of JCCS from Springer to Wiley was rich in future prospects and was confirmed by the Journal reorganization launched in 2019. However, in spite of my recently renewed demand, the "B&B" section of the Journal (Bits and Bytes not be confused with Bed and Breakfast, albeit…) did not fit into the Wiley Publishing categories and had to be dropped, to the great disappointment of many aut…	circadian	Europe PMC
Lgr4	FBgn0085440	PMC9190282	LGR4, a G Protein-Coupled Receptor With a Systemic Role: From Development to Metabolic Regulation.	2022	Front Endocrinol (Lausanne)	Filipowska J; Kondegowda NG; Leon-Rivera N; Dhawan S; Vasavada RC	- Function: LGR4 (also known as GPR48) is a G protein-coupled receptor that potently modulates Wnt signaling by interacting with RSPOs and NORRIN, and also functions as a novel receptor for RANKL to regulate osteoclast differentiation; it participates in cross-talk with TGF-β, NF-κB, and cAMP signaling, influences inflammation, circadian regulation of metabolism, and energy expenditure, and its e…	Leucine-rich repeat-containing G protein-coupled receptor 4 (LGR4/GPR48), a member of the GPCR (G protein-coupled receptors) superfamily, subfamily B, is a common intestinal crypt stem cell marker. It binds R-spondins/Norrin as classical ligands and plays a crucial role in Wnt signaling potentiation. Interaction between LGR4 and R-spondins initiates many Wnt-driven developmental processes, e.g., …	circadian	Europe PMC
Lgr4	FBgn0085440	PMC311076	Neuropeptides and neuropeptide receptors in the Drosophila melanogaster genome.	2001			- Function: Lgr4 is described as a member of the Drosophila LGR4–LGR6 glycoprotein hormone receptor subfamily, a leucine-rich repeat–containing GPCR with an extracellular LRR ectodomain; rk is noted as orthologous to LGR4–LGR6, supporting a conserved LGR4-like receptor in Drosophila, with the broader LGR group predicted to bind glycoprotein hormones and potential ligands such as PTTH, bursicon, a…	Recent genetic analyses in worms, flies, and mammals illustrate the importance of bioactive peptides in controlling numerous complex behaviors, such as feeding and circadian locomotion. To pursue a comprehensive genetic analysis of bioactive peptide signaling, we have scanned the recently completed Drosophila genome sequence for G protein-coupled receptors sensitive to bioactive peptides (peptide…	circadian	FlyBase
trx	FBgn0003862	PMC12804414	TRITHORAX and HSP68 Regulate Clock Gene Transcription in the Drosophila Transcriptional Feedback Loop.	2026	J Biol Rhythms	Zhang Y; Hardin PE; Merlin C	- Function: TRITHORAX (trx) acts as a histone methyltransferase coactivator that promotes CLK activation in the Drosophila clock by binding the dCLKe19r region to stimulate dCLK-CYC transcription (likely via H3K4 trimethylation); TRITHORAX is not required for PER repression in Drosophila, though it can influence dPER-CLK binding, and its methylation of HSP68 at R45 is not required for dPER repres…	The circadian clock in eukaryotes keeps time via transcriptional feedback loops. In the transcriptional feedback loop of animals, CLOCK activator complexes drive expression of PER repressor complex components which feedback to inhibit CLOCK activation until PER complexes are degraded, thus initiating the next round of CLOCK activation ~24 h later. Recently, we showed that a region of monarch CLOC…	circadian	PubMed, Europe PMC
trx	FBgn0003862	PMC11082990	Mixed-Lineage Leukaemia Gene Regulates Glucose-Sensitive Gene Expression and Insulin Secretion in Pancreatic Beta Cells.	2024	Int J Mol Sci	Yoshino S; Ishida E; Horiguchi K; Matsumoto S; Nakajima Y; Ozawa A; Yamada M; Yamada E	- Function: trx (Drosophila trithorax) is described in the paper as a core regulator of nuclear regulatory mechanisms; the study notes that MLL functions similarly to the Drosophila trithorax (Trx) gene, establishing an epigenetic transcriptional memory system via SET-domain histone methyltransferase activity. - Phenotypes: In mice, MLL haploinsufficiency leads to impaired glucose tolerance and r…	The escalating prevalence of diabetes mellitus underscores the need for a comprehensive understanding of pancreatic beta cell function. Interest in glucose effectiveness has prompted the exploration of novel regulatory factors. The myeloid/lymphoid or mixed-lineage leukaemia gene (MLL) is widely recognised for its role in leukemogenesis and nuclear regulatory mechanisms through its histone methyl…	circadian	Europe PMC
trx	FBgn0003862	PMC9733130	Discovery and Visualization of Age-Dependent Patterns in the Diurnal Transcriptome of Drosophila.	2022			- Function: trx (FBgn0003862), also known as Trithorax; in this paper trx is referenced only via the transcript Trx-2-RA and the study does not assign a specific molecular function to trx beyond noting this transcript’s rhythmicity, i.e., Trx-2-RA is discussed as an example of rhythmic transcript behavior within the early-life cyclers group. - Phenotypes: The trx transcript Trx-2-RA is categorize…	Many critical life processes are regulated by input from 24-hour external light/dark cycles, such as metabolism, cellular homeostasis, and detoxification. The circadian clock, which helps coordinate the response to these diurnal light/dark cycles, remains rhythmic across lifespan; however, rhythmic transcript expression is altered during normal aging. To better understand how aging impacts diurna…	circadian	Europe PMC
trx	FBgn0003862	PMC4521455	Identification and functional analysis of early gene expression induced by circadian light-resetting in Drosophila. PG - 570 LID - 10.1186/s12864-015-1787-7 [doi] LID - 570	2015			- Function: Trithorax (trx) is a chromatin regulator involved in histone methylation, specifically H3K4 methylation; it interacts with Nejire to prevent Polycomb-mediated gene silencing by inhibiting H3K4 trimethylation, and the paper shows that changes in trx expression can affect circadian light sensitivity and the phase of rhythmic activities. - Phenotypes: Altered expression of trithorax affe…	BACKGROUND: The environmental light-dark cycle is the dominant cue that maintains 24-h biological rhythms in multicellular organisms. In Drosophila, light entrainment is mediated by the photosensitive protein CRYPTOCHROME, but the role and extent of transcription regulation in light resetting of the dipteran clock is yet unknown. Given the broad transcriptional changes in response to light previo…	circadian	FlyBase, Europe PMC
trx	FBgn0003862	PMC6501791	The histone methyltransferase MLL1 permits the oscillation of circadian gene expression.	2010	Nat Struct Mol Biol	Katada S; Sassone-Corsi P	- Function: The paper identifies Drosophila trithorax (trx) in the context of its mammalian homolog MLL1; it shows that MLL1 is a histone H3K4 methyltransferase essential for circadian transcription, forming a CLOCK:BMAL1 complex and promoting rhythmic recruitment to circadian promoters with concomitant H3K9/K14 acetylation. CLOCK interacts with MLL1 (but CLOCKΔ19 fails to interact), and MLL1 rec…	The classical view of the molecular clock is based on interlocked transcriptional-translational feedback loops. Because a substantial fraction of the mammalian genome is expressed in a circadian manner, chromatin remodeling has been proposed to be crucial in clock function. Here we show that Lys4 (K4) trimethylation of histone H3 is rhythmic and follows the same profile as previously described H3…	circadian	PubMed
trx	FBgn0003862	PMC2329912	Analysis of the Otd-dependent transcriptome supports the evolutionary conservation of CRX/OTX/OTD functions in flies and vertebrates.	2008			- Function: trx (trithorax) is annotated in this study as involved in transcription regulation and chromatin remodeling; trx is downregulated in otd uvi heads (RT-PCR ~3.86-fold decrease; microarray support), and the authors identify conserved upstream Otd-binding sites indicating trx may be directly regulated by Otd, linking trx to Otd-regulated photoreceptor morphogenesis and circadian-related …	Homeobox transcription factors of the vertebrate CRX/OTX family play critical roles in photoreceptor neurons, the rostral brain and circadian processes. In mouse, the three related proteins, CRX, OTX1, and OTX2, fulfill these functions. In Drosophila, the single founding member of this gene family, called orthodenticle (otd), is required during embryonic brain and photoreceptor neuron development…	circadian	FlyBase
Hipk	FBgn0035142	PMC11734646	SKP1-CUL1-F-box: Key molecular targets affecting disease progression.	2025	FASEB J	Zeng X; Cao J; Xu J; Zhou Z; Long C; Zhou Y; Tang J	- Function: Drosophila Homeodomain-interacting protein kinase (Hipk) can block the ubiquitination of β-catenin by β-TrCP; vertebrate homolog Hipk2 has similar ability to block ubiquitination. - Phenotypes: No phenotype information for Hipk is reported in this publication. - Reagents: None reported	The correct synthesis and degradation of proteins are vital for numerous biological processes in the human body, with protein degradation primarily facilitated by the ubiquitin-proteasome system. The SKP1-CUL1-F-box (SCF) E3 ubiquitin ligase, a member of the Cullin-RING E3 ubiquitin ligase (CRL) family, plays a crucial role in mediating protein ubiquitination and subsequent 26S proteasome degrada…	circadian	Europe PMC
Hipk	FBgn0035142	PMC10070655	Skeletal muscle gene expression dysregulation in long-term spaceflights and aging is clock-dependent.	2023	NPJ Microgravity	Malhan D; Yalçin M; Schoenrock B; Blottner D; Relógio A	- Function: HIPK2 is identified as a clock-controlled gene in skeletal muscle and is described as being associated with cell proliferation and inflammation in skeletal muscle; HIPK2 is significantly downregulated in spaceflight datasets ( Fig. 4a ). - Phenotypes: HIPK2 shows significant downregulation in spaceflight datasets (especially long-term spaceflight), reflecting clock- and skeletal muscl…	The circadian clock regulates cellular and molecular processes in mammals across all tissues including skeletal muscle, one of the largest organs in the human body. Dysregulated circadian rhythms are characteristic of aging and crewed spaceflight, associated with, for example, musculoskeletal atrophy. Molecular insights into spaceflight-related alterations of circadian regulation in skeletal musc…	circadian	Europe PMC
Hipk	FBgn0035142	PMC5374408	Drosophila Protein Kinase CK2: Genetics, Regulatory Complexity and Emerging Roles during Development.	2016	Pharmaceuticals (Basel)	Bandyopadhyay M; Arbet S; Bishop CP; Bidwai AP	- Function: HipK (Homeodomain Interacting Kinase; HipK/Hipk) is listed in Table 5 as an eye-expressed gene with conserved CK2 sites, indicating it as a predicted CK2 target in the developing Drosophila eye; the article provides no detailed functional data for HipK. - Phenotypes: No HipK-specific phenotypes are reported in this publication. - Reagents: None reported	CK2 is a Ser/Thr protein kinase that is highly conserved amongst all eukaryotes. It is a well-known oncogenic kinase that regulates vital cell autonomous functions and animal development. Genetic studies in the fruit fly Drosophila are providing unique insights into the roles of CK2 in cell signaling, embryogenesis, organogenesis, neurogenesis, and the circadian clock, and are revealing hitherto …	circadian	Europe PMC
CG14186	FBgn0036935	PMC11698076	Transcriptomic DN3 clock neuron subtypes regulate <i>Drosophila</i> sleep.	2025			- Function: CG14186 is an activity-regulated gene whose expression is rhythmic in several Drosophila clock neuron clusters, with varying peak phases across those clusters. - Phenotypes: No phenotype for CG14186 is reported in this study; CG14186 is discussed only in the context of rhythmic expression among ARGs. - Reagents: None reported	Circadian neurons within animal brains orchestrate myriad physiological processes and behaviors, but the contribution of these neurons to the regulation of sleep is not well understood. To address this deficiency, we leveraged single-cell RNA sequencing to generate a comprehensive census of transcriptomic cell types of <i>Drosophila</i> clock neurons. We focused principally on the enigmatic DN3s,…	circadian	Europe PMC
CG14186	FBgn0036935	PMC9270026	Circadian programming of the ellipsoid body sleep homeostat in Drosophila.	2022			- Function: CG14186 is identified as an activity-regulated gene (ARG) in Drosophila and is listed among ARGs upregulated in the morning in R5 ellipsoid body neurons, indicating morning activity-dependent transcriptional regulation. - Phenotypes: No CG14186-specific sleep/homeostasis phenotypes or functional manipulation data are reported for CG14186 in this study. - Reagents: None reported	Homeostatic and circadian processes collaborate to appropriately time and consolidate sleep and wake. To understand how these processes are integrated, we scheduled brief sleep deprivation at different times of day in Drosophila and find elevated morning rebound compared to evening. These effects depend on discrete morning and evening clock neurons, independent of their roles in circadian locomot…	circadian	Europe PMC
CG14186	FBgn0036935	PMC5148613	Genome-wide identification of neuronal activity-regulated genes in Drosophila. LID - e19942 [pii] LID - 10.7554/eLife.19942 [doi]	2016			- Function: CG14186 is identified as a neuronal activity-regulated gene (ARG) induced by neuronal firing in Drosophila; CG14186 is a shorter ARG (~5.7 kb) and, unlike longer ARGs, CG14186 shows no delay between nascent RNA induction and mature mRNA peak times following stimulation. - Phenotypes: No phenotype data for CG14186 are reported in the paper; expression changes are described but no funct…	Activity-regulated genes (ARGs) are important for neuronal functions like long-term memory and are well-characterized in mammals but poorly studied in other model organisms like Drosophila. Here we stimulated fly neurons with different paradigms and identified ARGs using high-throughput sequencing from brains as well as from sorted neurons: they included a narrow set of circadian neurons as well …	circadian	FlyBase, Europe PMC
crb	FBgn0259685	PMC6054784	Genetic analysis reveals candidate genes for activity QTL in the blind Mexican tetra, Astyanax mexicanus.	2018	PeerJ	Carlson BM; Klingler IB; Meyer BJ; Gross JB	- Function: Crumbs family member 2a (crb2a) is annotated with camera-type eye development and retina morphogenesis; within the activity QTL intervals in Astyanax mexicanus, crb2a is identified as a candidate gene and shows differential expression across development and juveniles, as well as coding sequence variants including non-synonymous changes. - Phenotypes: Crb2a localizes to QTL intervals a…	Animal models provide useful tools for exploring the genetic basis of morphological, physiological and behavioral phenotypes. Cave-adapted species are particularly powerful models for a broad array of phenotypic changes with evolutionary, developmental and clinical relevance. Here, we explored the genetic underpinnings of previously characterized differences in locomotor activity patterns between…	circadian	Europe PMC
crb	FBgn0259685	PMC5909038	Light and the laboratory mouse.	2018	J Neurosci Methods	Peirson SN; Brown LA; Pothecary CA; Benson LA; Fisk AS	- Function: Crb1 is a homologue of the Drosophila crumbs gene and is important for cell polarity and maintaining the stratification of the retina. - Phenotypes: Mice homozygous for Crb1 rd8 exhibit slow retinal degeneration with large white retinal deposits that histologically correspond to retinal folding. - Reagents: None reported	Light exerts widespread effects on physiology and behaviour. As well as the widely-appreciated role of light in vision, light also plays a critical role in many non-visual responses, including regulating circadian rhythms, sleep, pupil constriction, heart rate, hormone release and learning and memory. In mammals, responses to light are all mediated via retinal photoreceptors, including the classi…	circadian	Europe PMC
crb	FBgn0259685	PMC4762519	Identification of Evening Complex Associated Proteins in Arabidopsis by Affinity Purification and Mass Spectrometry.	2016	Mol Cell Proteomics	Huang H; Alvarez S; Bindbeutel R; Shen Z; Naldrett MJ; Evans BS; Briggs SP; Hicks LM; Kay SA; Nusinow DA	- Function: CHLOROPLAST RNA BINDING (CRB), a chloroplast RNA-binding factor that has been shown to alter circadian rhythms through altered chloroplast function, was observed to coprecipitate with ELF3 in the elf4- background, suggesting CRB can associate with the evening complex when ELF4 is absent; ELF4 acts as a gatekeeper preventing CHLOROPLAST RNA BINDING (CRB) and the EFLs from associating w…	Many species possess an endogenous circadian clock to synchronize internal physiology with an oscillating external environment. In plants, the circadian clock coordinates growth, metabolism and development over daily and seasonal time scales. Many proteins in the circadian network form oscillating complexes that temporally regulate myriad processes, including signal transduction, transcription, p…	circadian	Europe PMC
crb	FBgn0259685	PMC3400566	Histone H2B monoubiquitination facilitates the rapid modulation of gene expression during Arabidopsis photomorphogenesis.	2012	PLoS Genet	Bourbousse C; Ahmed I; Roudier F; Zabulon G; Blondet E; Balzergue S; Colot V; Bowler C; Barneche F	- Function: CRB is a light-induced Arabidopsis thaliana gene; its upregulation upon illumination is observed in wild-type plants and is diminished in hub1-3 mutants lacking H2Bub, indicating HUB1-dependent transcriptional regulation of CRB during early photomorphogenesis. - Phenotypes: In hub1-3 plants, CRB upregulation in response to light is impaired, indicating HUB1/H2Bub-dependent control of …	Profiling of DNA and histone modifications has recently allowed the establishment of reference epigenomes from several model organisms. This identified a major chromatin state for active genes that contains monoubiquitinated H2B (H2Bub), a mark linked to transcription elongation. However, assessment of dynamic chromatin changes during the reprogramming of gene expression in response to extrinsic …	circadian	Europe PMC
Jarid2	FBgn0036004	PMC11612306	PRC2-EZH1 contributes to circadian gene expression by orchestrating chromatin states and RNA polymerase II complex stability.	2024	EMBO J	Liu P; Nadeef S; Serag MF; Paytuví-Gallart A; Abadi M; Della Valle F; Radío S; Roda X; Dilmé Capó J; Adroub S; Hosny El Said N; Fallatah B; Celii M; Messa GM; Wang M; Li M; Tognini P; Aguilar-Arnal L; Habuchi S; Masri S; Sassone-Corsi P; Orlando V	- Function: Jarid2 is a PRC2-EZH1 component identified by IP-qMS as part of the PRC2-EZH1 complex, with rhythmic association to PRC2-EZH1 components during the circadian cycle, suggesting involvement in assembly/stability of the PRC2-EZH1 complex in postmitotic skeletal muscle. - Phenotypes: No Jarid2-specific phenotypes are described in this publication; the study focuses on EZH1/EZH1 complex dy…	Circadian rhythmicity of gene expression is a conserved feature of cell physiology. This involves fine-tuning between transcriptional and post-transcriptional mechanisms and strongly depends on the metabolic state of the cell. Together these processes guarantee an adaptive plasticity of tissue-specific genetic programs. However, it is unclear how the epigenome and RNA Pol II rhythmicity are integ…	circadian	Europe PMC
Jarid2	FBgn0036004	PMC8430797	Mammalian and Invertebrate Models as Complementary Tools for Gaining Mechanistic Insight on Muscle Responses to Spaceflight. LID - 10.3390/ijms22179470 [doi] LID - 9470	2021			- Function: Jarid2 is a chromatin regulator that participates in PRC2-mediated gene repression; in this study Jarid2 upregulation is noted and described as repressing pro-cell cycle genes. - Phenotypes: Jarid2 is upregulated in spaceflight conditions in adult Drosophila melanogaster and in mouse soleus, suggesting Jarid2 involvement in repressing cell cycle/proliferation during spaceflight-associ…	Bioinformatics approaches have proven useful in understanding biological responses to spaceflight. Spaceflight experiments remain resource intensive and rare. One outstanding issue is how to maximize scientific output from a limited number of omics datasets from traditional animal models including nematodes, fruitfly, and rodents. The utility of omics data from invertebrate models in anticipating…	circadian	FlyBase, Europe PMC
Jarid2	FBgn0036004	PMC7514099	Bio-activating ultrafine grain titanium: RNA sequencing reveals enhanced mechano-activation of osteoconduction on nanostructured substrates.	2020	PLoS One	Reiss RA; Lowe TC; Sena JA; Makhnin O; Connick MC; Illescas PE; Davis CF	- Function: Jarid2 (Jumonji AT rich interactive domain 2) is a Polycomb group protein that participates in the Polycomb repressive complex 2 (PRC2); the paper reports Jarid2 as upregulated on ultrafine-grain titanium (log2FC ~0.7, p = 0.048) and states that upregulation of PcG genes including Jarid2 provides evidence for PRC involvement in osteoconduction through epigenetic chromatin remodeling. …	Titanium is essentially absent from biological systems yet reliably integrates into bone. To achieve osseointegration, titanium must activate biological processes without entering cells, defining it as a bio-activating material. Nanostructuring bulk titanium reduces grain size, increases strength, and improves other quantifiable physical properties, including cytocompatibility. The biological pro…	circadian	Europe PMC
rno	FBgn0035106	PMC9662589	Annotation of putative circadian rhythm-associated genes in Diaphorina citri (Hemiptera: Liviidae).	2022	GigaByte	Reynolds M; de Oliveira L; Vosburg C; Paris T; Massimino C; Norus J; Ortiz Y; Espino M; Davis N; Masse R; Neiman A; Holcomb R; Gervais K; Kemp M; Hoang M; Shippy TD; Hosmani PS; Flores-Gonzalez M; Pelz-Stelinski K; Qureshi JA; Mueller LA; Hunter WB; Benoit JB; Brown SJ; D'Elia T; Saha S	- Function: rno (FBgn0035106; CG7036; Clockwork orange) is annotated in Diaphorina citri as Clockwork orange isoform 1 and Clockwork orange isoform 2, listed among genes documented to be under circadian influence, suggesting a role in circadian rhythm regulation in D. citri. - Phenotypes: Not described for rno in this publication; the only noted information is that Clockwork orange isoforms are u…	The circadian rhythm involves multiple genes that generate an internal molecular clock, allowing organisms to anticipate environmental conditions produced by the Earth's rotation on its axis. Here, we present the results of the manual curation of 27 genes that are associated with circadian rhythm in the genome of Diaphorina citri, the Asian citrus psyllid. This insect is the vector for the bacter…	circadian	Europe PMC
rno	FBgn0035106	PMC5347142	MicroRNA-92a is a circadian modulator of neuronal excitability in Drosophila. PG - 14707 LID - 10.1038/ncomms14707 [doi] LID - 14707	2017			- Function: In this paper, rno-mir-92a (rat mir-92a) is implicated in neuronal homeostatic plasticity; downregulation of rno-mir-92a in cultured rat hippocampal neurons increases expression of its target GluA1 and raises neuronal excitability. - Phenotypes: Downregulation of rno-mir-92a in cultured rat hippocampal neurons leads to increased neuronal excitability via upregulation of GluA1. - Reage…	Many biological and behavioural processes of animals are governed by an endogenous circadian clock, which is dependent on transcriptional regulation. Here we address post-transcriptional regulation and the role of miRNAs in Drosophila circadian rhythms. At least six miRNAs show cycling expression levels within the pigment dispersing factor (PDF) cell-pacemaker neurons; only mir-92a peaks during t…	circadian	Europe PMC
Abca3	FBgn0031170	PMC12230010	Circadian influences on central nervous system barriers and the glymphatic system.	2025	Front Physiol	Elliott BD; Kisamore CO; Nelson RJ; DeVries AC; Walker WH	- Function: Abca3 is an ATP-binding cassette (ABC) efflux transporter at the mouse blood-brain barrier, listed among efflux transporters Abcb1a (Pgp), Abcg2 (BCRP), Abcc4 (MRP4), Abca3, and Abcd4; neuronal activity modulates Abca3 transcripts, with Abca3 downregulated when cortical neurons are activated and upregulated when they are silenced. - Phenotypes: No phenotype data for Abca3 described in…	The central nervous system (CNS), comprising the brain and spinal cord, is fortified by complex barriers that protect the underlying organs and maintain homeostasis. The importance of proper fortification and homeostatic regulation provided by these systems has broad implications for many physiological processes and several pathological conditions are associated with their disruption. Recent stud…	circadian	Europe PMC
VGlut1	FBgn0031424	PMC12410877	SIFa peptidergic neurons orchestrate the internal states and energy balance of male Drosophila melanogaster.	2025			- Function: VGlut1 encodes the vesicular glutamate transporter; in SIFa neurons, VGlut1 mediates glutamatergic neurotransmission that is essential for SIFa-dependent, context-sensitive interval timing, particularly influencing shorter mating duration (SMD) without altering longer mating duration (LMD) or sleep, and it cooperates with dopaminergic signaling within the SIFa–SIFaR circuit to modulat…	Neuropeptide SIFamide (SIFa) neurons in Drosophila melanogaster have been characterized by their exceptionally elaborate arborization patterns, which extend from the brain into the ventral nerve cord (VNC). SIFa neurons are equipped to receive signals that integrate both internal physiological cues and external environmental stimuli. These signals enable the neurons to regulate energy balance, sl…	sleep; circadian	FlyBase, Europe PMC
VGlut1	FBgn0031424	PMC12361518	Temperature-dependent modulation of light-induced circadian responses in Drosophila melanogaster.	2025			- Function: VGlut1 encodes the vesicular glutamate transporter used by DN1a neurons to package and release glutamate onto s-LNvs, enabling inhibitory glutamatergic signaling that dampens light-evoked firing and PDF release; DN1a glutamatergic signaling modulates s-LNv light responses and participates in temperature-tuned regulation of circadian phase shifts. - Phenotypes: DN1a ablation or VGlut1 …	Animals entrain their circadian rhythms to multiple external signals, such as light and temperature, which are integrated in master clock neurons to adjust circadian phases. However, the precise mechanisms underlying this process remain unclear. Here, we use in vivo two-photon calcium imaging while precisely controlling temperature to investigate how the Drosophila melanogaster circadian clock in…	sleep; circadian	FlyBase, Europe PMC
VGlut1	FBgn0031424	PMC11611155	Temperature cues are integrated in a flexible circadian neuropeptidergic feedback circuit to remodel sleep-wake patterns in flies.	2024			- Function: VGlut1 encodes the vesicular glutamate transporter enabling glutamatergic neurotransmission; in this study VGlut1-dependent signaling from DN1p neurons to LPNs promotes sleep, demonstrated by VGlut1 RNAi in DN1ps and by using VGLUT-LexA to label glutamatergic inputs to LPNs. - Phenotypes: VGlut1 knockdown in DN1ps reduces daily sleep duration, indicating DN1p-to-LPN glutamatergic sign…	Organisms detect temperature signals through peripheral neurons, which relay them to central circadian networks to drive adaptive behaviors. Despite recent advances in Drosophila research, how circadian circuits integrate temperature cues with circadian signals to regulate sleep/wake patterns remains unclear. In this study, we used the FlyWire brain electron microscopy connectome to map neuronal …	sleep; circadian	FlyBase, Europe PMC
VGlut1	FBgn0031424	PMC9407311	Dopamine and GPCR-mediated modulation of DN1 clock neurons gates the circadian timing of sleep.	2022			- Function: VGlut1 is expressed in a glutamatergic subset of DN1p clock neurons (DN1ps) that are implicated in controlling evening activity and siesta timing; VGlut1 participates in mapping downstream targets of these neurons via trans-Tango experiments, indicating glutamatergic communication within the clock network. - Phenotypes: The DN1p glutamatergic neurons (VGlut1-expressing) contribute to …	The metronome-like circadian regulation of sleep timing must still adapt to an uncertain environment. Recent studies in <i>Drosophila</i> indicate that neuromodulation not only plays a key role in clock neuron synchronization but also affects interactions between the clock network and brain sleep centers. We show here that the targets of neuromodulators, G Protein Coupled Receptors (GPCRs), are h…	sleep; circadian	FlyBase, Europe PMC
VGlut1	FBgn0031424	PMC5325595	RNA-seq analysis of Drosophila clock and non-clock neurons reveals neuron-specific cycling and novel candidate neuropeptides.	2017			- Function: VGlut1 (synonyms CG9887, DV-Glut, DVGLUT, DVGLUT1, DVGluT, DVGlut, DvGluT, DvGlut, MFS11, VGLUT, VGluT, VGlut, VGlut1, Vglut, dVGLUT, dVGlut, dvGluT, dvGlut, dvglut, vGLUT, vGluT, vGlut, vglut) encodes the vesicular glutamate transporter; DN1 circadian neurons show enriched VGlut1 mRNA, indicating glutamatergic signaling within the clock network; Glutamate acts as an inhibitory neurot…	Locomotor activity rhythms are controlled by a network of ~150 circadian neurons within the adult Drosophila brain. They are subdivided based on their anatomical locations and properties. We profiled transcripts "around the clock" from three key groups of circadian neurons with different functions. We also profiled a non-circadian outgroup, dopaminergic (TH) neurons. They have cycling transcripts…	sleep; circadian	FlyBase, Europe PMC
VGlut1	FBgn0031424	PMC2329912	Analysis of the Otd-dependent transcriptome supports the evolutionary conservation of CRX/OTX/OTD functions in flies and vertebrates.	2008			- Function: VGlut1 (synonyms CG9887, DV-Glut, DVGLUT, DVGLUT1, DVGluT, DVGlut, DvGluT, DvGlut, MFS11, VGLUT, VGluT, VGlut, VGlut1, Vglut, dVGLUT, dVGlut, dvGluT, dvGlut, dvglut, vGLUT, vGluT, vGlut, vglut) is annotated as a phosphate:sodium symporter and functions as a vesicular glutamate transporter loading glutamate into synaptic vesicles (as listed in Table 1 of the paper). - Phenotypes: VGlut…	Homeobox transcription factors of the vertebrate CRX/OTX family play critical roles in photoreceptor neurons, the rostral brain and circadian processes. In mouse, the three related proteins, CRX, OTX1, and OTX2, fulfill these functions. In Drosophila, the single founding member of this gene family, called orthodenticle (otd), is required during embryonic brain and photoreceptor neuron development…	sleep; circadian	FlyBase, PubMed
Lar	FBgn0000464	PMC10877950	Drosophila noktochor regulates night sleep via a local mushroom body circuit. PG - 109106 LID - 10.1016/j.isci.2024.109106 [doi] LID - 109106	2024			- Function: Lar is a transmembrane receptor protein tyrosine phosphatase-like (LAR) that may act as the receptor for NKT in the mushroom body (MB); Lar is expressed in MB α/β and γ lobes (not in α′/β′ lobes) and Lar activity in MB neurons is proposed to mediate NKT signaling to regulate sleep, promoting wakefulness. - Phenotypes: Knockdown of Lar in MB neurons (e.g., with dnc-Gal4 or OK107-Gal4) …	We show that a sleep-regulating, Ig-domain protein (NKT) is secreted from Drosophila mushroom body (MB) alpha'/beta' neurons to act locally on other MB cell types. Pan-neuronal or broad MB expression of membrane-tethered NKT (tNkt) protein reduced sleep, like that of an NKT null mutant, suggesting blockade of a receptor mediating endogenous NKT action. In contrast, expression in neurons requiring…	sleep; circadian	FlyBase, PubMed, Europe PMC
Lar	FBgn0000464	PMC8390771	Identification of Genes Contributing to a Long Circadian Period in <i>Drosophila Melanogaster</i>.	2021			- Function: Lar encodes a receptor protein tyrosine phosphatase leukocyte-antigen-related protein; previous work shows Lar mutants lack the dorsal projections of core clock neurons and are arrhythmic in constant darkness due to impairment of PDF accumulation in core clock neurons, rather than effects on core clock gene expression; in this study, Lar Minos insertion mutants significantly affected …	The endogenous circadian period of animals and humans is typically very close to 24 h. Individuals with much longer circadian periods have been observed, however, and in the case of humans, these deviations have health implications. Previously, we observed a line of <i>Drosophila</i> with a very long average period of 31.3 h for locomotor activity behavior. Preliminary mapping indicated that the …	sleep; circadian	FlyBase, PubMed
Lar	FBgn0000464	PMC5352145	The genetic basis for variation in resistance to infection in the Drosophila melanogaster genetic reference panel.	2017			- Function: Lar is involved in multiple processes involving cadherin and adhesive interactions. - Phenotypes: Lar insertional mutation significantly affected resistance to Ma549 (Metarhizium anisopliae ARSEF 549) in functional validation experiments. - Reagents: Lar insertional mutant line(s) used for functional validation of Ma549 resistance (Lar is among the genes with insertional mutations sho…	Individuals vary extensively in the way they respond to disease but the genetic basis of this variation is not fully understood. We found substantial individual variation in resistance and tolerance to the fungal pathogen Metarhizium anisopliae Ma549 using the Drosophila melanogaster Genetic Reference Panel (DGRP). In addition, we found that host defense to Ma549 was correlated with defense to th…	sleep; circadian	FlyBase, Europe PMC
Lar	FBgn0000464	PMC4812141	The Drosophila Receptor Protein Tyrosine Phosphatase LAR Is Required for Development of Circadian Pacemaker Neuron Processes That Support Rhythmic Activity in Constant Darkness But Not during Light/Dark Cycles. PG - 3860-70 LID - 10.1523/JNEUROSCI.4523-15.2016 [doi]	2016			- Function: Lar is a Drosophila receptor protein tyrosine phosphatase that functions in clock cells to promote development of the sLNv dorsal projections and to enable accumulation/release of the PDF neuropeptide, thereby driving circadian locomotor rhythms; Lar's effects occur at the level of clock output, not core oscillator function, as CLK, PER, and TIM cycling remain intact in Lar RNAi knock…	InDrosophila, a transcriptional feedback loop that is activated by CLOCK-CYCLE (CLK-CYC) complexes and repressed by PERIOD-TIMELESS (PER-TIM) complexes keeps circadian time. The timing of CLK-CYC activation and PER-TIM repression is regulated post-translationally, in part through rhythmic phosphorylation of CLK, PER, and TIM. Although kinases that control PER, TIM, and CLK levels, activity, and/o…	sleep; circadian	FlyBase, PubMed
Lar	FBgn0000464	PMC5144990	An RNAi Screen To Identify Protein Phosphatases That Function Within the Drosophila Circadian Clock. PG - 4227-4238 LID - 10.1534/g3.116.035345 [doi]	2016			- Function: Lar is a transmembrane receptor protein tyrosine phosphatase (LAR) with Fibronectin type III, Immunoglobulin-like, and tyrosine phosphatase domains; it participates in cell adhesion, axon guidance, and nervous system development, and is required for the development of circadian pacemaker neuron processes that support rhythmic activity in constant darkness but not in light:dark cycles.…	Circadian clocks in eukaryotes keep time via cell-autonomous transcriptional feedback loops. A well-characterized example of such a transcriptional feedback loop is in Drosophila, where CLOCK-CYCLE (CLK-CYC) complexes activate transcription of period (per) and timeless (tim) genes, rising levels of PER-TIM complexes feed-back to repress CLK-CYC activity, and degradation of PER and TIM permits the…	sleep; circadian	FlyBase, Europe PMC
Lar	FBgn0000464	PMC3644253	Genome-wide association study of sleep in Drosophila melanogaster. PG - 281 LID - 10.1186/1471-2164-14-281 [doi]	2013			- Function: Lar (Leukocyte-antigen-related-like; Drosophila homolog of human PTPRD) is identified as a sleep-related candidate gene in the DGRP GWAS and is noted to be in LD with other potential candidate genes; it is mentioned in Table 2 as part of the human sleep/disorder–associated gene set via its Fly homolog in relation to PTPRD. - Phenotypes: The study does not report Lar-specific sleep phe…	BACKGROUND: Sleep is a highly conserved behavior, yet its duration and pattern vary extensively among species and between individuals within species. The genetic basis of natural variation in sleep remains unknown. RESULTS: We used the Drosophila Genetic Reference Panel (DGRP) to perform a genome-wide association (GWA) study of sleep in D. melanogaster. We identified candidate single nucleotide p…	sleep; circadian	FlyBase, Europe PMC
unc79	FBgn0038693	PMC8496288	A screen for sleep and starvation resistance identifies a wake-promoting role for the auxiliary channel unc79. LID - 10.1093/g3journal/jkab199 [doi] LID - jkab199	2021			- Function: UNC79, the Drosophila NALCN auxiliary subunit, functions in the mushroom body (not in pacemaker neurons), particularly the gamma-lobe region, to regulate sleep duration and starvation resistance, indicating spatially separable roles for UNC79 in circadian behavior, sleep, and metabolic regulation. - Phenotypes: UNC79 deficiency (via ubiquitous RNAi or mutations) increases total sleep …	The regulation of sleep and metabolism are highly interconnected, and dysregulation of sleep is linked to metabolic diseases that include obesity, diabetes, and heart disease. Furthermore, both acute and long-term changes in diet potently impact sleep duration and quality. To identify novel factors that modulate interactions between sleep and metabolic state, we performed a genetic screen for the…	sleep; circadian	FlyBase, PubMed, Europe PMC
unc79	FBgn0038693	PMC6283151	Gap Junctions and NCA Cation Channels Are Critical for Developmentally Timed Sleep and Arousal in Caenorhabditis elegans.	2018	Genetics	Huang H; Hayden DJ; Zhu CT; Bennett HL; Venkatachalam V; Skuja LL; Hart AC	- Function: UNC-79 is the C. elegans NCA (NALCN) channel auxiliary subunit required for proper NCA channel function; UNC-79 (with UNC-80) enables NCA channel activity and, in lethargus sleep, acts in a pathway with EGL-4 PKG to regulate developmentally timed sleep and arousal (UNC-79 function is upstream of EGL-4 in this context). - Phenotypes: UNC-79 loss-of-function leads to a modest increase i…	An essential characteristic of sleep is heightened arousal threshold, with decreased behavioral response to external stimuli. The molecular and cellular mechanisms underlying arousal threshold changes during sleep are not fully understood. We report that loss of UNC-7 or UNC-9 innexin function dramatically reduced sleep and decreased arousal threshold during developmentally timed sleep in Caenorh…	sleep; circadian	PubMed
unc79	FBgn0038693	PMC5459923	The Narrow Abdomen Ion Channel Complex Is Highly Stable and Persists from Development into Adult Stages to Promote Behavioral Rhythmicity. PG - 159 LID - 10.3389/fncel.2017.00159 [doi] LID - 159	2017			- Function: UNC79 is an auxiliary subunit of the NA/NALCN channel complex and is required to maintain proper expression, localization, and/or function of the NA channel; in Drosophila, UNC79, NA, and UNC80 exhibit an interdependent, post-transcriptional regulatory relationship in which loss of UNC79 reduces expression of all three subunits; developmental expression of UNC79 contributes to robust …	The sodium leak channel NARROW ABDOMEN (NA)/ NALCN is an important component of circadian pacemaker neuronal output. In Drosophila, rhythmic expression of the NA channel regulator Nlf-1 in a subset of adult pacemaker neurons has been proposed to contribute to circadian regulation of channel localization or activity. Here we have restricted expression of Drosophila NA channel subunits or the Nlf-1…	sleep; circadian	FlyBase, Europe PMC
unc79	FBgn0038693	PMC4537776	A Conserved Bicycle Model for Circadian Clock Control of Membrane Excitability. PG - 836-48 LID - S0092-8674(15)00913-7 [pii] LID - 10.1016/j.cell.2015.07.036 [doi]	2015			- Function: UNC79 is described as a regulatory subunit of the NARROW ABDOMEN (NA) ion channel, part of the NA/NCA channel complex, and the paper notes UNC79 transcripts (Dunc79) are not robustly cycling in DN1p clock neurons. - Phenotypes: No UNC79-specific phenotypes or genetic manipulations are reported in this publication. - Reagents: None reported	Circadian clocks regulate membrane excitability in master pacemaker neurons to control daily rhythms of sleep and wake. Here, we find that two distinctly timed electrical drives collaborate to impose rhythmicity on Drosophila clock neurons. In the morning, a voltage-independent sodium conductance via the NA/NALCN ion channel depolarizes these neurons. This current is driven by the rhythmic expres…	sleep; circadian	FlyBase
unc79	FBgn0038693	PMC3818319	UNC79 and UNC80, putative auxiliary subunits of the NARROW ABDOMEN ion channel, are indispensable for robust circadian locomotor rhythms in Drosophila. PG - e78147 LID - 10.1371/journal.pone.0078147 [doi] LID - e78147	2013			- Function: unc79 (also known as dunc79) encodes a putative auxiliary subunit of the NARROW ABDOMEN (NA) ion channel in Drosophila; UNC79, together with UNC80 and NA, forms a channel complex in the brain and is required in pacemaker neurons for robust circadian locomotor rhythms, with functional requirements beyond simply promoting channel subunit expression and likely modulating NA channel activ…	In the fruit fly Drosophila melanogaster, a network of circadian pacemaker neurons drives daily rhythms in rest and activity. The ion channel NARROW ABDOMEN (NA), orthologous to the mammalian sodium leak channel NALCN, functions downstream of the molecular circadian clock in pacemaker neurons to promote behavioral rhythmicity. To better understand the function and regulation of the NA channel, we…	sleep; circadian	FlyBase, PubMed, Europe PMC
unc79	FBgn0038693	PMC3764144	Genetic and anatomical basis of the barrier separating wakefulness and anesthetic-induced unresponsiveness. PG - e1003605 LID - 10.1371/journal.pgen.1003605 [doi] LID - e1003605	2013			- Function: UNC79 (also known as CG5237, DUNC79, Dunc79, anon-WO0153538.74, anon-WO0172774.15, unc-79, unc79) is a gene involved in electrical excitability in Drosophila and is proposed to act in the same pathway as NA; UNC79 contributes to maintaining the neural inertia barrier distinguishing wakefulness from anesthesia, with UNC79 loss-of-function increasing anesthesia sensitivity and collapsin…	A robust, bistable switch regulates the fluctuations between wakefulness and natural sleep as well as those between wakefulness and anesthetic-induced unresponsiveness. We previously provided experimental evidence for the existence of a behavioral barrier to transitions between these states of arousal, which we call neural inertia. Here we show that neural inertia is controlled by processes that …	sleep; circadian	FlyBase, PubMed, Europe PMC
Inx2	FBgn0027108	PMC12598673	Dysregulation of Glial Gap Junction Protein Innexin2 Mediates Seizures and Disrupted Sleep in a Drosophila Model for North Sea Progressive Myoclonus Epilepsy.	2025			- Function: Innexin2 (Inx2) in glia acts as a downstream effector of Membrin function, with glial Inx2 influencing seizure susceptibility and sleep architecture; perineurial glial Inx2 knockdown phenocopies membrin knockdown, Inx2 levels and distribution are altered by membrin loss, and glial overexpression of Inx2 can rescue membrin-associated phenotypes, indicating a role for Inx2 in maintainin…	North Sea Progressive Myoclonus Epilepsy (NS-PME) is a rare genetic disease that presents at an early age with progressive ataxia, myoclonus, and epilepsy. The disease is caused by a mutation in the Golgi SNAP receptor 2 gene (GOSR2). However, the consequences of this genetic defect at the cellular level are still unknown. Using a NS-PME Drosophila melanogaster model, it was previously found that…	sleep; circadian	Europe PMC
Inx2	FBgn0027108	PMC7842748	High-Frequency Neuronal Bursting is Essential for Circadian and Sleep Behaviors in Drosophila. PG - 689-710 LID - 10.1523/JNEUROSCI.2322-20.2020 [doi]	2021			- Function: Inx2 encodes a gap junction channel; Inx2 downregulation was identified as a positive hit in the lateral ventral neuron (LNv) circadian screening, suggesting Inx2-mediated gap junction communication contributes to circadian clock outputs. - Phenotypes: Inx2 downregulation in LNvs emerged as a positive hit in the screen, indicating Inx2 affects circadian locomotor behavior outputs (alt…	Circadian rhythms have been extensively studied in Drosophila; however, still little is known about how the electrical properties of clock neurons are specified. We have performed a behavioral genetic screen through the downregulation of candidate ion channels in the lateral ventral neurons (LNvs) and show that the hyperpolarization-activated cation current I(h) is important for the behaviors tha…	sleep; circadian	FlyBase
Inx2	FBgn0027108	PMC7498665	Better Sleep at Night: How Light Influences Sleep in Drosophila.	2020	Front Physiol	Mazzotta GM; Damulewicz M; Cusumano P	- Function: Innexin 2 (Inx2) is highly expressed in the lamina glia, particularly in the layers of laminar pseudocartridge and satellite glia, where Innexin 2 plays a fundamental role in modulating the level of carcinine, and therefore histamine, essential for proper visual synaptic transmission. - Phenotypes: None reported - Reagents: None reported	Sleep-like states have been described in Drosophila and the mechanisms and factors that generate and define sleep-wake profiles in this model organism are being thoroughly investigated. Sleep is controlled by both circadian and homeostatic mechanisms, and environmental factors such as light, temperature, and social stimuli are fundamental in shaping and confining sleep episodes into the correct t…	sleep; circadian	Europe PMC
Inx2	FBgn0027108	PMC5866247	A Circadian Clock in the Blood-Brain Barrier Regulates Xenobiotic Efflux. PG - 130-139.e10 LID - S0092-8674(18)30161-2 [pii] LID - 10.1016/j.cell.2018.02.017 [doi]	2018			- Function: Inx2 encodes innexin-2 gap junction protein expressed in the Drosophila blood-brain barrier glia, forming PG–SPG gap junctions; Inx2 is required non-cell-autonomously to relay circadian signals from the PG clock to the SPG to regulate intracellular Mg2+ and modulate P-glycoprotein transporter activity, generating the diurnal BBB permeability rhythm. - Phenotypes: Disruption of Inx2 fu…	Endogenous circadian rhythms are thought to modulate responses to external factors, but mechanisms that confer time-of-day differences in organismal responses to environmental insults/therapeutic treatments are poorly understood. Using a xenobiotic, we find that permeability of the Drosophila "blood"-brain barrier (BBB) is higher at night. The permeability rhythm is driven by circadian regulation…	sleep; circadian	FlyBase, PubMed
Inx2	FBgn0027108	PMC6596568	Amyloid Precursor Protein in Drosophila Glia Regulates Sleep and Genes Involved in Glutamate Recycling. PG - 4289-4300 LID - 10.1523/JNEUROSCI.2826-16.2017 [doi]	2017			- Function: Inx2 is a gap junction component (innexin) in glial cells; Appl regulates Inx2 expression and distribution in cortex glia, with Appl overexpression upregulating Inx2 in the cortex and Appl inhibition disrupting Inx2 localization, suggesting Inx2 participates in glial intercellular communication linked to glutamate recycling and sleep regulation. - Phenotypes: Manipulating Appl in cort…	Amyloid precursor protein (App) plays a crucial role in Alzheimer's disease via the production and deposition of toxic beta-amyloid peptides. App is heavily expressed in neurons, the focus of the vast majority of studies investigating its function. Meanwhile, almost nothing is known about App's function in glia, where it is also expressed, and can potentially participate in the regulation of neur…	sleep; circadian	FlyBase, PubMed
LRP1	FBgn0053087	PMC11789159	A carnitine transporter at the blood-brain barrier modulates sleep via glial lipid metabolism in <i>Drosophila</i>.	2025			- Function: LRP1 (synonyms: CG30368, CG33087, CG8706, CT9297, Dm CG33087, LRP-1, LRP1, Lrp1, dmLRP1, lrp1) is described as a lipid transporter/receptor at the Drosophila blood-brain barrier; the paper cites that knockdown of LRP1 (and LRP2) in the BBB increases fly sleep, linking lipid transport at the BBB to sleep regulation. - Phenotypes: LRP1 knockdown in the blood-brain barrier increases slee…	To regulate brain function, peripheral compounds must traverse the blood-brain barrier (BBB), an interface between the brain and the circulatory system. To determine whether specific transport mechanisms are relevant for sleep, we conducted a BBB-specific inducible RNAi knockdown (iKD) screen for genes affecting sleep in <i>Drosophila</i>. We observed reduced sleep with knockdown of solute carrie…	sleep; circadian	Europe PMC
LRP1	FBgn0053087	PMC12417257	Enhancing healthspan with Ashwagandha (Withania somnifera): a comprehensive review of its multifaceted geroprotective benefits.	2025	Biogerontology	Vittal M; Vinciguerra M	- Function: Ashwagandha root extract induces liver lipoprotein receptor-related protein 1 (LRP1), which facilitates the clearance of amyloid-β (Aβ) from the brain, leading to reduced Aβ plaque burden and reversal of associated behavioral deficits in an Alzheimer's disease mouse model. - Phenotypes: In a mouse model of Alzheimer's disease, LRP1 induction by Ashwagandha root extract results in redu…	Ashwagandha (Withania somnifera), a revered herb in Ayurvedic medicine, has gained significant scientific recognition for its potential to promote healthy aging. Traditionally used as a Rasayana or rejuvenator, this potent adaptogen helps the body manage stress and enhance vitality. This review synthesises extensive evidence for its multifaceted anti-aging capabilities, which target key hallmarks…	sleep; circadian	Europe PMC
LRP1	FBgn0053087	PMC12136844	Multiomics reveal biomolecular shifts and ER stress in sleep-restricted women affecting NSC functions.	2025	iScience	Malik V; Huang X; Zhou H; Bojar R; Soni RK; Landry DW; Jelic S; Wang J	- Function: LRP1 (also known as LRP-1, Lrp1, dmLRP1, CG30368, CG33087, CG8706, CT9297, Dm CG33087, lrp1) is reported as sleep restriction–altered and is linked to the Alzheimer’s disease GO term; the paper notes LRP1 has a protective role against neurodegeneration, with reduced levels associated with blood-brain barrier breakdown, cognitive decline, Alzheimer’s disease, and aging. - Phenotypes: S…	Adequate sleep (AS) is vital for physiological functions, yet a third of US adults sleep less than recommended. While circadian rhythms regulate adult stem cell functions, the impact of insufficient sleep remains unclear. We previously completed a clinical trial in healthy women in a randomized crossover design of 6-week periods with AS or mildly restricted sleep (RS; 1.5 h less). Here, we perfor…	sleep; circadian	Europe PMC
LRP1	FBgn0053087	PMC11893543	Glia: the cellular glue that binds circadian rhythms and sleep.	2025	Sleep	Carvalhas-Almeida C; Sehgal A	- Function: LRP1 (CG30368/CG33087/CG8706/CT9297/Dm CG33087/LRP-1/LRP1/Lrp1/dmLRP1/lrp1) encodes a lipid transporter involved in endocytic lipid trafficking at the Drosophila blood-brain barrier; the Sleep paper notes that knockdown of LRP1 (along with LRP2) increases sleep and raises acylcarnitine levels, implying a role in endocytosis-dependent lipid transport linked to sleep regulation. - Pheno…	Glia are increasingly appreciated as serving an important function in the control of sleep and circadian rhythms. Glial cells in Drosophila and mammals regulate daily rhythms of locomotor activity and sleep as well as homeostatic rebound following sleep deprivation. In addition, they contribute to proposed functions of sleep, with different functions mapping to varied glial subtypes. Here, we dis…	sleep; circadian	Europe PMC
LRP1	FBgn0053087	PMC10205086	Modulation of sleep by trafficking of lipids through the Drosophila blood-brain barrier. LID - 10.7554/eLife.86336 [doi] LID - e86336	2023			- Function: LRP1 (CG30368/CG33087/CG8706/CT9297/ Dm CG33087; LRP-1; LRP1; Lrp1; dmLRP1; lrp1) participates in lipid carrier protein transport at the Drosophila blood‑brain barrier; simultaneous knockdown of Lrp1 and Megalin (Lrp2) in glia increases sleep, and LRP1 activity in barrier glia contributes to lipid/acylcarnitine transport linked to sleep regulation. - Phenotypes: Simultaneous knockdown…	Endocytosis through Drosophila glia is a significant determinant of sleep amount and occurs preferentially during sleep in glia of the blood-brain barrier (BBB). To identify metabolites whose trafficking is mediated by sleep-dependent endocytosis, we conducted metabolomic analysis of flies that have increased sleep due to a block in glial endocytosis. We report that acylcarnitines, fatty acids co…	sleep; circadian	FlyBase, PubMed, Europe PMC
LRP1	FBgn0053087	PMC6584685	Circadian rhythm and sleep-wake systems share the dynamic extracellular synaptic milieu.	2018	Neurobiol Sleep Circadian Rhythms	Cooper JM; Halter KA; Prosser RA	- Function: LRP-1 is a large receptor with an extracellular alpha subunit and a transmembrane beta subunit that binds numerous ligands (e.g., tPA, uPA, MMPs, PAI-1, neuroserpin); ligand binding can trigger endocytosis or kinase signaling, and shedding of the extracellular subunit yields a soluble form; LRP-1 can regulate surface expression of NR2B-containing NMDA receptors via PSD-95 and may conv…	The mammalian circadian and sleep-wake systems are closely aligned through their coordinated regulation of daily activity patterns. Although they differ in their anatomical organization and physiological processes, they utilize overlapping regulatory mechanisms that include an assortment of proteins and molecules interacting within the extracellular space. These extracellular factors include prot…	sleep; circadian	PubMed
unc-13	FBgn0025726	PMC9721493	A brain-wide form of presynaptic active zone plasticity orchestrates resilience to brain aging in Drosophila. PG - e3001730 LID - 10.1371/journal.pbio.3001730 [doi] LID - e3001730	2022			- Function: The paper identifies unc-13 (Unc13A) as a presynaptic active zone release factor whose levels are up-regulated by Bruchpilot (BRP) during brain-wide Presynaptic Active Zone Plasticity (PreScale); Unc13A is crucial for synaptic vesicle release, with BRP up-regulation driving increases in Unc13A at presynaptic active zones to modulate release probability and release-site number as part …	The brain as a central regulator of stress integration determines what is threatening, stores memories, and regulates physiological adaptations across the aging trajectory. While sleep homeostasis seems to be linked to brain resilience, how age-associated changes intersect to adapt brain resilience to life history remains enigmatic. We here provide evidence that a brain-wide form of presynaptic a…	sleep; circadian	FlyBase, Europe PMC
unc-13	FBgn0025726	PMC7053779	A wake-active locomotion circuit depolarizes a sleep-active neuron to switch on sleep.	2020	PLoS Biol	Maluck E; Busack I; Besseling J; Masurat F; Turek M; Busch KE; Bringmann H	- Function: UNC-13 is required for synaptic vesicle fusion and neurotransmitter release in Caenorhabditis elegans; in this study, UNC-13–dependent synaptic transmission is necessary for the rebound activation of the sleep-active RIS neuron after RIS inhibition, as unc-13(s69) mutants abolish RIS rebound. - Phenotypes: UNC-13(s69) mutants show abolished RIS rebound activation following RIS inhibit…	Sleep-active neurons depolarize during sleep to suppress wakefulness circuits. Wake-active wake-promoting neurons in turn shut down sleep-active neurons, thus forming a bipartite flip-flop switch. However, how sleep is switched on is unclear because it is not known how wakefulness is translated into sleep-active neuron depolarization when the system is set to sleep. Using optogenetics in Caenorha…	sleep; circadian	Europe PMC
unc-13	FBgn0025726	PMC6025963	Striking circadian neuron diversity and cycling of Drosophila alternative splicing.	2018			- Function: unc-13 is listed among transcripts with GO terms enriched for synaptic vesicle exocytosis and neuronal projection in LNvs, indicating involvement in synaptic vesicle priming/exocytosis and synaptic architecture in circadian neurons. - Phenotypes: No unc-13–specific phenotypes are reported; the study analyzes transcriptome changes and GO enrichments rather than functional perturbations…	Although alternative pre-mRNA splicing (AS) significantly diversifies the neuronal proteome, the extent of AS is still unknown due in part to the large number of diverse cell types in the brain. To address this complexity issue, we used an annotation-free computational method to analyze and compare the AS profiles between small specific groups of Drosophila circadian neurons. The method, the Junc…	sleep; circadian	FlyBase, Europe PMC
unc-13	FBgn0025726	PMC5533705	Genetic and neuronal mechanisms governing the sex-specific interaction between sleep and sexual behaviors in Drosophila. PG - 154 LID - 10.1038/s41467-017-00087-5 [doi] LID - 154	2017			- Function: unc-13 encodes the presynaptic release protein Munc-13; in this study, UNC-13 is required for neurotransmitter release from the male-specific P1 courtship neurons, and UNC-13 knockdown in P1 neurons prevents P1-activation–induced sleep suppression, indicating UNC-13 is necessary for acetylcholine release from P1 neurons that regulate sleep. - Phenotypes: In males, activation of P1 neu…	Animals execute one particular behavior among many others in a context-dependent manner, yet the mechanisms underlying such behavioral choice remain poorly understood. Here we studied how two fundamental behaviors, sex and sleep, interact at genetic and neuronal levels in Drosophila. We show that an increased need for sleep inhibits male sexual behavior by decreasing the activity of the male-spec…	sleep; circadian	Europe PMC
unc-13	FBgn0025726	PMC4490253	The ROP vesicle release factor is required in adult Drosophila glia for normal circadian behavior. PG - 256 LID - 10.3389/fncel.2015.00256 [doi] LID - 256	2015			- Function: UNC-13 is not explicitly characterized in this paper; UNC-13 is listed among glial vesicle trafficking/release factors tested by RNAi in adult Drosophila, but the study does not report a UNC-13–specific phenotype or functional analysis. - Phenotypes: No UNC-13–specific phenotypes (viability or rhythmicity alterations) are reported; arrhythmic behavior is described for ROP and SYX5 kno…	We previously showed that endocytosis and/or vesicle recycling mechanisms are essential in adult Drosophila glial cells for the neuronal control of circadian locomotor activity. In this study, our goal was to identify specific glial vesicle trafficking, recycling, or release factors that are required for rhythmic behavior. From a glia-specific, RNAi-based genetic screen, we identified eight glial…	sleep; circadian	Europe PMC
unc-13	FBgn0025726	PMC3048717	Engineered alterations in RNA editing modulate complex behavior in Drosophila: regulatory diversity of adenosine deaminase acting on RNA (ADAR) targets. PG - 8325-8337 LID - S0021-9258(20)53975-6 [pii] LID - 10.1074/jbc.M110.186817 [doi]	2011			- Function: UNC-13 is the Drosophila Munc-13 homolog, a presynaptic vesicle–release protein; in this study UNC-13 is a target of ADAR-mediated RNA editing, with UNC-13 editing identified as a low-efficiency (LE) site that is dramatically reduced when ADAR activity is limited. - Phenotypes: In dAdar hypomorphs (ADAR markedly reduced), UNC-13 editing is severely diminished in heads and thoraxes; th…	Select proteins involved in electrical and chemical neurotransmission are re-coded at the RNA level via the deamination of particular adenosines to inosine by adenosine deaminases acting on RNA (ADARs). It has been hypothesized that this process, termed RNA editing, acts to "fine-tune" neurophysiological properties in animals and potentially downstream behavioral outputs. However, the extreme phe…	sleep; circadian	FlyBase
para	FBgn0285944	PMC7842748	High-Frequency Neuronal Bursting is Essential for Circadian and Sleep Behaviors in Drosophila. PG - 689-710 LID - 10.1523/JNEUROSCI.2322-20.2020 [doi]	2021			- Function: para encodes the classical voltage-gated sodium channel alpha subunit; in this study, downregulation of para in LNvs did not produce a detectable circadian behavioral phenotype (likely due to compensation), though the para accessory subunit tipE does affect circadian behavior, implicating para in action potential generation in clock neurons. - Phenotypes: downregulation of para in LNv…	Circadian rhythms have been extensively studied in Drosophila; however, still little is known about how the electrical properties of clock neurons are specified. We have performed a behavioral genetic screen through the downregulation of candidate ion channels in the lateral ventral neurons (LNvs) and show that the hyperpolarization-activated cation current I(h) is important for the behaviors tha…	sleep; circadian	FlyBase, PubMed
para	FBgn0285944	PMC7457780	The genetic basis of diurnal preference in Drosophila melanogaster. PG - 596 LID - 10.1186/s12864-020-07020-z [doi] LID - 596	2020			- Function: Para encodes a sodium channel (paralytic), a voltage-gated sodium channel essential for neuronal excitability, as described in the paper. - Phenotypes: Para alleles showed significant non-complementation in quantitative complementation tests, indicating that natural variation at Para contributes to nocturnal/diurnal locomotor behavior in the studied lines. - Reagents: None reported	BACKGROUND: Most animals restrict their activity to a specific part of the day, being diurnal, nocturnal or crepuscular. The genetic basis underlying diurnal preference is largely unknown. Under laboratory conditions, Drosophila melanogaster is crepuscular, showing a bi-modal activity profile. However, a survey of strains derived from wild populations indicated that high variability among individ…	sleep; circadian	FlyBase, PubMed, Europe PMC
para	FBgn0285944	PMC9161705	Anandamide Metabolites Protect against Seizures through the TRP Channel Water Witch in Drosophila melanogaster. PG - 107710 LID - S2211-1247(20)30687-2 [pii] LID - 10.1016/j.celrep.2020.107710 [doi]	2020			- Function: Para (also known as par) encodes the Drosophila voltage-gated sodium channel; the bss1 allele is a gain-of-function mutation in this sole Drosophila Na+ channel. - Phenotypes: para bss1 flies exhibit mechanically induced seizures; chronic feeding of anandamide (AEA) or arachidonic acid (AA) reduces seizures in this model, with protection mediated by AEA metabolites acting through the …	Endocannabinoids protect against seizures, but their mechanism of action is still unclear, as they can have effects independent of known cannabinoid receptors. Using Drosophila melanogaster, which lacks canonical cannabinoid receptors, we report that the endocannabinoids anandamide and 2-arachidonoylglycerol protect against seizures in multiple fly seizure models. Surprisingly, inhibition of anan…	sleep; circadian	FlyBase
para	FBgn0285944	PMC4345013	An automated system for quantitative analysis of Drosophila larval locomotion. PG - 11 LID - 10.1186/s12861-015-0062-0 [doi] LID - 11	2015			- Function: para (paralytic) is the Na+ channel gene paralytic, i.e., encodes a voltage-gated sodium channel; para mutants have temperature-induced paralysis in adults. - Phenotypes: MaggotTracker analysis shows para larvae displayed little locomotive phenotypes, whereas para mutants are known to have temperature-induced paralysis in adults. - Reagents: para ST76 stock (paralytic) from the Bloomi…	BACKGROUND: Drosophila larvae have been used as a model to study to genetic and cellular circuitries modulating behaviors. One of the challenges in behavioral study is the quantification of complex phenotypes such as locomotive behaviors. Experimental capability can be greatly enhanced by an automatic single-animal tracker that records an animal at a high resolution for an extended period, and an…	sleep; circadian	PubMed, Europe PMC
para	FBgn0285944	PMC4567262	Exaggerated Nighttime Sleep and Defective Sleep Homeostasis in a Drosophila Knock-In Model of Human Epilepsy. PG - e0137758 LID - 10.1371/journal.pone.0137758 [doi] LID - e0137758	2015			- Function: Para is the Drosophila voltage-gated sodium channel (VGSC) gene; it encodes the sole VGSC in flies and is essential for action potential initiation and propagation. In this study, the GEFS+ knock-in mutation inserts the human SCN1A GEFS+ mutation (K1270T) into para (K1353T), reflecting a gain-of-function effect that alters neuronal excitability, including increased GABAergic signaling…	Despite an established link between epilepsy and sleep behavior, it remains unclear how specific epileptogenic mutations affect sleep and subsequently influence seizure susceptibility. Recently, Sun et al. (2012) created a fly knock-in model of human generalized epilepsy with febrile seizures plus (GEFS+), a wide-spectrum disorder characterized by fever-associated seizing in childhood and lifelon…	sleep; circadian	FlyBase, Europe PMC
para	FBgn0285944	PMC2577701	Phase coupling of a circadian neuropeptide with rest/activity rhythms detected using a membrane-tethered spider toxin. PG - e273 LID - 10.1371/journal.pbio.0060273 [doi] LID - e273	2008			- Function: para, the Drosophila voltage-gated Na+ channel gene (FBgn0285944; synonyms CG9907, Nav1, parabss, sbl, etc.), encodes the principal Na+ channel in Drosophila; the paper shows that membrane-tethered delta-ACTX-Hv1a inhibits para Na+ channel inactivation in PDF-secreting LN_V clock neurons, and that para inactivation kinetics is a key parameter determining the phase relationship between…	Drosophila clock neurons are self-sustaining cellular oscillators that rely on negative transcriptional feedback to keep circadian time. Proper regulation of organismal rhythms of physiology and behavior requires coordination of the oscillations of individual clock neurons within the circadian control network. Over the last decade, it has become clear that a key mechanism for intercellular commun…	sleep; circadian	PubMed
Dop1R1	FBgn0011582	PMC12343865	Nighttime caffeine intake increases motor impulsivity.	2025			- Function: Dop1R1 (D1-like receptor; dDA1) in the mushroom body (MB) α/β and γ lobes is essential for the nighttime caffeine-induced impairment of inhibitory control (motor impulsivity) in Drosophila; γ-lobe neurons show heightened sensitivity; D1 receptor signaling is necessary and sufficient for this effect, independent of sleep loss or hyperactivity, and interacts with circadian timing. - Phe…	Caffeine is commonly consumed at night by shift workers and military personnel to promote alertness, yet its adverse effects remain underexplored. Here, we show that nighttime caffeine intake impairs inhibitory control in Drosophila melanogaster, resulting in impulsive motor behavior, with females more sensitive than males. This effect is independent of hyperactivity or sleep loss, as walking spe…	sleep; circadian	FlyBase, PubMed, Europe PMC
Dop1R1	FBgn0011582	PMC11404089	Light and dopamine impact two circadian neurons to promote morning wakefulness.	2024			- Function: Dop1R1 is an excitatory dopamine receptor expressed at high levels in the two ITP-expressing lateral neurons (ITP+ LNs); Dop1R1 mediates dopamine-induced cAMP signaling in these neurons, with morning-upregulated Dop1R1 mRNA and light-dependent cycling that promotes morning wakefulness. - Phenotypes: Functional Dop1R1 disruption in the ITP+ LNs (CRISPR-Cas9 mutagenesis) reduces morning…	In both mammals and flies, circadian brain neurons orchestrate physiological oscillations and behaviors like wake and sleep-these neurons can be subdivided by morphology and by gene expression patterns. Recent single-cell sequencing studies identified 17 Drosophila circadian neuron groups. One of these includes only two lateral neurons (LNs), which are marked by the expression of the neuropeptide…	sleep; circadian	FlyBase, PubMed, Europe PMC
Dop1R1	FBgn0011582	PMC8467329	Integrative Role of 14-3-3epsilon in Sleep Regulation. LID - 10.3390/ijms22189748 [doi] LID - 9748	2021			- Function: Dop1R1 is the Drosophila dopamine receptor Dop1R1; the paper shows Dop1R1 participates in sleep regulation and interacts with the 14-3-3ε pathway, with Dop1R1 KO and downregulation of Dop1R1 able to modulate sleep and PDF signaling in the context of 14-3-3ε–related sleep control. - Phenotypes: Dop1R1 mutants display increased sleep compared to controls; in a 14-3-3ε mutant background,…	Sleep is a crucial factor for health and survival in all animals. In this study, we found by proteomic analysis that some cancer related proteins were impacted by the circadian clock. The 14-3-3epsilon protein, expression of which is activated by the circadian transcription factor Clock, regulates adult sleep of Drosophila independent of circadian rhythm. Detailed analysis of the sleep regulatory…	sleep; circadian	FlyBase, PubMed, Europe PMC
Dop1R1	FBgn0011582	PMC8354181	Anti-depressant effects of ethanol extract from Cannabis sativa (hemp) seed in chlorpromazine-induced Drosophila melanogaster depression model. PG - 998-1007 LID - 10.1080/13880209.2021.1949356 [doi]	2021			- Function: Dop1R1 (dopamine 1-like receptor 1) transcripts in Drosophila heads were measured in this study, and Dop1R1 transcript levels significantly increased in hemp seed ethanol extract (HE) treatment groups, especially with 1.5% HE plus chlorpromazine (CPZ), correlating with antidepressant-like effects via dopamine signaling pathways. - Phenotypes: Upregulation of Dop1R1 mRNA in the HE-trea…	CONTEXT: Depression is a severe mental illness caused by a deficiency of dopamine and serotonin. Cannabis sativa L. (Cannabaceae) has long been used to treat pain, nausea, and depression. OBJECTIVE: This study investigates the anti-depressant effects of C. sativa (hemp) seed ethanol extract (HE) in chlorpromazine (CPZ)-induced Drosophila melanogaster depression model. MATERIALS AND METHODS: The n…	sleep; circadian	FlyBase, PubMed, Europe PMC
Dop1R1	FBgn0011582	PMC5882849	Neural Control of Startle-Induced Locomotion by the Mushroom Bodies and Associated Neurons in Drosophila. PG - 6 LID - 10.3389/fnsys.2018.00006 [doi] LID - 6	2018			- Function: Dop1R1, also known as Dumb, is a D1-like dopamine receptor expressed in intrinsic mushroom body Kenyon cells; Dop1R1/Dumb signaling in MB Kenyon cells is required for dopamine-mediated modulation of startle-induced locomotion (SING) in Drosophila, while Dop1R2/Damb is not involved. - Phenotypes: Knockdown of Dop1R1/Dumb in MB Kenyon cells abolishes DAN-mediated suppression of SING (re…	Startle-induced locomotion is commonly used in Drosophila research to monitor locomotor reactivity and its progressive decline with age or under various neuropathological conditions. A widely used paradigm is startle-induced negative geotaxis (SING), in which flies entrapped in a narrow column react to a gentle mechanical shock by climbing rapidly upwards. Here we combined in vivo manipulation of…	sleep; circadian	FlyBase, PubMed, Europe PMC
Dop1R1	FBgn0011582	PMC4326961	How deeply does your mutant sleep? Probing arousal to better understand sleep defects in Drosophila. PG - 8454 LID - 10.1038/srep08454 [doi] LID - 8454	2015			- Function: Dop1R1 (DopR; DA1 receptor; D1-like dopamine receptor) is the Drosophila dopamine receptor whose signaling mediates arousal via cAMP pathways; the paper shows that increasing dopamine (via dDAT/fumin) elevates Dop1R1 signaling, while the dumb2 allele (a Dop1R1 receptor hypomorph) reduces Dop1R1 signaling, supporting an inverted-U relationship between Dop1R1 activity and sleep/arousal …	The fruitfly, Drosophila melanogaster, has become a critical model system for investigating sleep functions. Most studies use duration of inactivity to measure sleep. However, a defining criterion for sleep is decreased behavioral responsiveness to stimuli. Here we introduce the Drosophila ARousal Tracking system (DART), an integrated platform for efficiently tracking and probing arousal levels i…	sleep; circadian	FlyBase, PubMed, Europe PMC
stv	FBgn0086708	PMC12814433	RNAi-based screen for pigmentation in Drosophila melanogaster reveals regulators of brain dopamine and sleep.	2026	iScience	Deal SL; Bei D; Gibson SB; Delgado-Seo H; Fujita Y; Wilwayco K; Seto ES; Sehgal A; Yamamoto S	- Function: stv (Starvin) is identified as a pigmentation gene hit in the RNAi screen; the paper notes that the human BAG3 homolog is associated with neurological phenotypes, but a detailed molecular function for stv in Drosophila is not described in the text. - Phenotypes: stv BAG3 (9) abnormal gait, behavioral problems, neuropathy. - Reagents: None reported	The dopaminergic system has a large role in behavior and neurological disease, and understanding dopamine level regulation in vivo is critical. To identify dopamine regulators, we utilized Drosophila melanogaster cuticle pigmentation, where dopamine is a precursor to melanin. We measured dopamine from known pigmentation mutants (e.g., tan, ebony, black) and performed an RNAi-based screen to ident…	sleep; circadian	Europe PMC
stv	FBgn0086708	PMC9270026	Circadian programming of the ellipsoid body sleep homeostat in Drosophila.	2022			- Function: stv (Starvin; also CG10745, CG14108, CG32130, GH04349, cg32130, dBAG3, l(3)00543, starvin) is one of two genes significantly differentially expressed in the morning within R5 ellipsoid body sleep homeostat neurons after sleep deprivation, indicating a morning-specific transcriptional response related to circadian programming of the sleep homeostat. - Phenotypes: No stv-specific phenot…	Homeostatic and circadian processes collaborate to appropriately time and consolidate sleep and wake. To understand how these processes are integrated, we scheduled brief sleep deprivation at different times of day in Drosophila and find elevated morning rebound compared to evening. These effects depend on discrete morning and evening clock neurons, independent of their roles in circadian locomot…	sleep; circadian	Europe PMC
stv	FBgn0086708	PMC3411628	Role of high-fat diet in stress response of Drosophila. PG - e42587 LID - 10.1371/journal.pone.0042587 [doi] LID - e42587	2012			- Function: stv (Starvin) is up-regulated in the recovery phase following cold stress and is believed to be a co-chaperone regulating the Hsp70 complex during recovery from cold. - Phenotypes: No phenotypes for stv were reported in this publication; the gene is cited as involved in cold-stress recovery in prior work. - Reagents: None reported	Obesity is associated with many diseases, one of the most common being obstructive sleep apnea (OSA), which in turn leads to blood gas disturbances, including intermittent hypoxia (IH). Obesity, OSA and IH are associated with metabolic changes, and while much mammalian work has been done, mechanisms underlying the response to IH, the role of obesity and the interaction of obesity and hypoxia rema…	sleep; circadian	Europe PMC
SERCA	FBgn0263006	PMC10945756	Timed receptor tyrosine kinase signaling couples the central and a peripheral circadian clock in Drosophila. PG - e2308067121 LID - 10.1073/pnas.2308067121 [doi] LID - e2308067121	2024			- Function: SERCA (sarco/endoplasmic reticulum calcium ATPase) pumps Ca2+ into the endoplasmic reticulum; in PTTHn neurons SERCA participates in Ca2+ signaling that transduces the central clock signal to the prothoracicotropic hormone axis, contributing to the circadian control of emergence; knockdown of SERCA in PTTHn weakens circadian emergence signaling. - Phenotypes: Knockdown of SERCA in PTT…	Circadian clocks impose daily periodicities to behavior, physiology, and metabolism. This control is mediated by a central clock and by peripheral clocks, which are synchronized to provide the organism with a unified time through mechanisms that are not fully understood. Here, we characterized in Drosophila the cellular and molecular mechanisms involved in coupling the central clock and the perip…	sleep; circadian	FlyBase, Europe PMC
SERCA	FBgn0263006	PMC10348591	Wolfram syndrome 1 regulates sleep in dopamine receptor neurons by modulating calcium homeostasis. PG - e1010827 LID - 10.1371/journal.pgen.1010827 [doi] LID - e1010827	2023			- Function: SERCA is the sarco/endoplasmic reticulum Ca2+-ATPase that pumps Ca2+ into the ER; in this study, SERCA genetically interacts with Wolfram syndrome 1 (WFS1) and contributes to ER calcium homeostasis in Dop2R neurons to regulate sleep. Knocking down SERCA in Dop2R neurons enhances the short-sleep phenotype of wfs1 MI14041 mutants, while SERCA knockdown alone does not alter sleep duratio…	Sleep disruptions are quite common in psychological disorders, but the underlying mechanism remains obscure. Wolfram syndrome 1 (WS1) is an autosomal recessive disease mainly characterized by diabetes insipidus/mellitus, neurodegeneration and psychological disorders. It is caused by loss-of function mutations of the WOLFRAM SYNDROME 1 (WFS1) gene, which encodes an endoplasmic reticulum (ER)-resid…	sleep; circadian	FlyBase, Europe PMC
SERCA	FBgn0263006	PMC9733130	Discovery and Visualization of Age-Dependent Patterns in the Diurnal Transcriptome of Drosophila.	2022			- Function: SERCA (Kum; Ca-ATPase; SERCA-RE/SERCA-RI) transcripts are LLCs encoding calcium ion transmembrane transporters (Ca2+-ATPases) in Drosophila heads, with promoter regions enriched for sine oculis (So) motifs, indicating regulation of calcium transport by age-associated transcriptional changes. - Phenotypes: SERCA-RE and SERCA-RI are late-life cyclers (LLCs): rhythmic in old flies but ar…	Many critical life processes are regulated by input from 24-hour external light/dark cycles, such as metabolism, cellular homeostasis, and detoxification. The circadian clock, which helps coordinate the response to these diurnal light/dark cycles, remains rhythmic across lifespan; however, rhythmic transcript expression is altered during normal aging. To better understand how aging impacts diurna…	sleep; circadian	FlyBase, Europe PMC
SERCA	FBgn0263006	PMC9173584	Circadian pacemaker neurons display cophasic rhythms in basal calcium level and in fast calcium fluctuations. PG - e2109969119 LID - 10.1073/pnas.2109969119 [doi] LID - e2109969119	2022			- Function: SERCA, the endoplasmic reticulum calcium pump that maintains the ER cytoplasmic calcium gradient, is essential for the normal physiology of Drosophila circadian pacemaker neurons and for circadian behavioral rhythms; SERCA knockdown disrupts slow calcium rhythms and diminishes PER cycling. - Phenotypes: SERCA knockdown in clock neurons produces strong arrhythmicity in locomotor activi…	Circadian pacemaker neurons in the Drosophila brain display daily rhythms in the levels of intracellular calcium. These calcium rhythms are driven by molecular clocks and are required for normal circadian behavior. To study their biological basis, we employed genetic manipulations in conjunction with improved methods of in vivo light-sheet microscopy to measure calcium dynamics in individual pace…	sleep; circadian	FlyBase, Europe PMC
SERCA	FBgn0263006	PMC8144308	Reciprocal Relationship Between Calcium Signaling and Circadian Clocks: Implications for Calcium Homeostasis, Clock Function, and Therapeutics.	2021	Front Mol Neurosci	Cavieres-Lepe J; Ewer J	- Function: SERCA is the Ca2+ transporter ATPase from cytosol to ER. - Phenotypes: In mice, SERCA shows circadian oscillation in the SCN with night acrophase; promoter regions of SERCA include E-box and RORE motifs, indicating clock regulation; in skeletal muscle and heart, SERCA activity is subject to circadian control, exemplified by nighttime-phospholamban phosphorylation that facilitates Ca2+…	In animals, circadian clocks impose a daily rhythmicity to many behaviors and physiological processes. At the molecular level, circadian rhythms are driven by intracellular transcriptional/translational feedback loops (TTFL). Interestingly, emerging evidence indicates that they can also be modulated by multiple signaling pathways. Among these, Ca2+ signaling plays a key role in regulating the mol…	sleep; circadian	PubMed, Europe PMC
SERCA	FBgn0263006	PMC4989149	Probing the Fractal Pattern of Heartbeats in Drosophila Pupae by Visible Optical Recording System. PG - 31950 LID - 10.1038/srep31950 [doi] LID - 31950	2016			- Function: SERCA, the sarco-endoplasmic reticulum Ca2+-ATPase, was tissue-specifically knocked down to deplete intracellular Ca2+ levels, enabling assessment of SERCA's role in regulating heart rate patterns via Ca2+ handling in Drosophila pupae. - Phenotypes: SERCA knockdown produced longer mean heartbeat intervals (1009.7 ± 151.6 ms) vs control (545.5 ± 45.4 ms, p<0.001) and weakened fractal c…	Judiciously tuning heart rates is critical for regular cardiovascular function. The fractal pattern of heartbeats - a multiscale regulation in instantaneous fluctuations - is well known for vertebrates. The most primitive heart system of the Drosophila provides a useful model to understand the evolutional origin of such a fractal pattern as well as the alterations of fractal pattern during diseas…	sleep; circadian	FlyBase, PubMed, Europe PMC
Dgk	FBgn0085390	PMC7617803	The neuropeptide FLP-11 induces and self-inhibits sleep through the receptor DMSR-1 in Caenorhabiditis elegans.	2025	Curr Biol	Rossi L; Amoako K; Busack I; Golinelli L; Courtney A; Besseling J; Schafer W; Beets I; Bringmann H	- Function: Dgk-1 (DGK-1) signaling in cholinergic neurons is described as preventing sleep, a background finding cited by the authors indicating DGK-1’s involvement in sleep regulation. - Phenotypes: Not directly assessed in this study; prior research reports that persistent DGK-1 signaling in cholinergic neurons prevents sleep. - Reagents: None reported	Sleep is caused by the depolarization of sleep-active neurons, which secrete gamma-aminobutyric acid (GABA) and neuropeptides such as conserved RFamide (c-terminal Arg-Phe-NH<sub>2</sub> motif) neuropeptides to dictate when an organism falls asleep and when it wakes up.1,2,3,4,5,6,7,8,9,10 However, the mechanisms by which neurotransmission from sleep-active neurons induces sleep and determines th…	sleep; circadian	Europe PMC
Dgk	FBgn0085390	PMC6411687	The Neuronal Overexpression of Gclc in Drosophila melanogaster Induces Life Extension With Longevity-Associated Transcriptomic Changes in the Thorax. PG - 149 LID - 10.3389/fgene.2019.00149 [doi] LID - 149	2019			- Function: Dgk (rdgA) encodes a diacylglycerol kinase (DAGK) that converts diacylglycerol to phosphatidic acid; DAG kinase family members participate in signaling processes including synaptic transmission, photoreceptor transduction, and immunity. - Phenotypes: In the study, neuronal overexpression of Gclc up-regulates Dgk/rdgA in the thorax; prior work cited reports that rdgA/dgk-5 knockdown ex…	Some effects of aging in animals are tissue-specific. In D. melanogaster neuronal overexpression of Gclc increases lifespan and improves certain physiological parameters associated with health benefits such as locomotor activity, circadian rhythmicity, and stress resistance. Our previous transcriptomic analyses of Drosophila heads, primarily composed of neuronal tissue, revealed significant chang…	sleep; circadian	Europe PMC
Dgk	FBgn0085390	PMC6294312	Transcriptional Regulation of Lipophorin Receptors Supports Neuronal Adaptation to Chronic Elevations of Activity. PG - 1181-1192.e4 LID - S2211-1247(18)31579-1 [pii] LID - 10.1016/j.celrep.2018.10.016 [doi]	2018			- Function: Dgk (synonyms: CG12820, CG1535, CG18654, CG34361, DAGK, DGK, DGKb, Dgk, dDGK, dgk) is listed among lipid metabolism–related genes that are downregulated in Drosophila larval ventral lateral neurons (LNvs) under constant light (LL) conditions, indicating Dgk participates in neuronal lipid homeostasis during chronic elevations of activity. - Phenotypes: Dgk-specific phenotypes are not r…	Activity-dependent modifications strongly influence neural development. However, molecular programs underlying their context and circuit-specific effects are not well understood. To study global transcriptional changes associated with chronic elevation of synaptic activity, we performed cell-type-specific transcriptome profiling of Drosophila ventral lateral neurons (LNvs) in the developing visua…	sleep; circadian	Europe PMC
Dgk	FBgn0085390	PMC5359613	A Ras GTPase associated protein is involved in the phototropic and circadian photobiology responses in fungi.	2017	Sci Rep	Polaino S; Villalobos-Escobedo JM; Shakya VP; Miralles-Durán A; Chaudhary S; Sanz C; Shahriari M; Luque EM; Eslava AP; Corrochano LM; Herrera-Estrella A; Idnurm A	- Function: Dgk (DGK) encodes a diacylglycerol kinase that catalyzes the conversion of diacylglycerol to phosphatidic acid and participates in phospholipid signaling; DGK genes are induced by light in wild-type Phycomyces blakesleeanus and the DGK gene is affected in madC mutants, linking Dgk to the light signaling network involving Ras/MadC. - Phenotypes: No Dgk-specific phenotypes are reported;…	Light is an environmental signal perceived by most eukaryotic organisms and that can have major impacts on their growth and development. The MadC protein in the fungus Phycomyces blakesleeanus (Mucoromycotina) has been postulated to form part of the photosensory input for phototropism of the fruiting body sporangiophores, but the madC gene has remained unidentified since the 1960s when madC mutan…	sleep; circadian	Europe PMC
Dgk	FBgn0085390	PMC3562355	Electrical activity can impose time of day on the circadian transcriptome of pacemaker neurons. PG - 1871-80 LID - S0960-9822(12)00928-1 [pii] LID - 10.1016/j.cub.2012.07.070 [doi]	2012			- Function: Dgk is listed as a member of the inositol phosphate/diacylglycerol pathway; RNAi targeting Dgk in clock neurons altered circadian period, indicating Dgk participates in activity-dependent regulation of circadian gene expression. - Phenotypes: RNAi knockdown of Dgk in clock neurons alters circadian period (direction of change not specified in the text). - Reagents: None reported	BACKGROUND: Circadian ( approximately 24 hr) rhythms offer one of the best examples of how gene expression is tied to behavior. Circadian pacemaker neurons contain molecular clocks that control 24 hr rhythms in gene expression that in turn regulate electrical activity rhythms to control behavior. RESULTS: Here we demonstrate the inverse relationship: there are broad transcriptional changes in Dro…	sleep; circadian	FlyBase
B4	FBgn0023407	PMC12198013	Protein-responsive gut hormone tachykinin directs food choice and impacts lifespan.	2025			- Function: B4 (tachykinin; Tk; also known as B4/Susi) is a gut-derived hormone produced by Tk-expressing enteroendocrine cells in the Drosophila midgut that is activated by protein intake via TOR and TrpA1 signaling. Tk release suppresses protein appetite and promotes sugar appetite, modulates wakefulness, and signals through TkR99D on AKH-producing cells to regulate glucagon-like AKH signalling…	Animals select food based on hungers that reflect dynamic macronutrient needs, but the hormonal mechanisms underlying nutrient-specific appetite regulation remain poorly defined. Here, we identify tachykinin (Tk) as a protein-responsive gut hormone in Drosophila and female mice, regulated by conserved environmental and nutrient-sensing mechanisms. Protein intake activates Tk-expressing enteroendo…	sleep; circadian	Europe PMC
B4	FBgn0023407	PMC10620068	Polycomb regulates circadian rhythms in Drosophila in clock neurons. LID - 10.26508/lsa.202302140 [doi] LID - e202302140	2024			- Function: B4 (FBgn: FBgn0023407; synonyms: B4, B4/Susi, BG:DS07660.4, CG9239, CG9260, Susi, n(2)05337) is a circadian rhythm–related gene that Polycomb (Pc) binds in clock neuron clusters; B4 is listed among Pc target genes associated with circadian regulation in the four clock neuron groups (C929-Gal4, R6-Gal4, R18H11-Gal4, DVpdf-Gal4/pdf-Gal80), suggesting Pc regulates circadian rhythms via B…	Circadian rhythms are essential physiological feature for most living organisms. Previous studies have shown that epigenetic regulation plays a crucial role. There is a knowledge gap in the chromatin state of some key clock neuron clusters. In this study, we show that circadian rhythm is affected by the epigenetic regulator Polycomb (Pc) within the Drosophila clock neurons. To investigate the mol…	sleep; circadian	Europe PMC
stan	FBgn0024836	PMC11178934	Divergent evolution of sleep in Drosophila species. PG - 5091 LID - 10.1038/s41467-024-49501-9 [doi] LID - 5091	2024			- Function: starrynight (Stan), described in the paper as the regulator of synaptic morphogenesis, shows that pan-neuronal knock-down of starrynightRNAi reveals a role in sleep homeostasis by affecting rebound after mechanical sleep deprivation. - Phenotypes: starrynightRNAi knock-down yields a partial or total reduction of homeostatic rebound after mechanical sleep deprivation, but a significant…	Living organisms synchronize their biological activities with the earth's rotation through the circadian clock, a molecular mechanism that regulates biology and behavior daily. This synchronization factually maximizes positive activities (e.g., social interactions, feeding) during safe periods, and minimizes exposure to dangers (e.g., predation, darkness) typically at night. Beyond basic circadia…	sleep; circadian	FlyBase
stan	FBgn0024836	PMC10620068	Polycomb regulates circadian rhythms in Drosophila in clock neurons. LID - 10.26508/lsa.202302140 [doi] LID - e202302140	2024			- Function: Stan (CG11895; synonyms: 2R3, CT20776, FMI, Flam, Flamingo, Fmi, SN2-7, STAN, Stan, fmi, fmi/stan) is listed as a GPCR/Orphan gene and is identified as a Polycomb (Pc) binding target in clock neurons, i.e., Stan is a Pc-binding GPCR/Orphan within the circadian neuron network. - Phenotypes: No Stan-specific phenotypes are reported; the study notes circadian rhythm defects arising from …	Circadian rhythms are essential physiological feature for most living organisms. Previous studies have shown that epigenetic regulation plays a crucial role. There is a knowledge gap in the chromatin state of some key clock neuron clusters. In this study, we show that circadian rhythm is affected by the epigenetic regulator Polycomb (Pc) within the Drosophila clock neurons. To investigate the mol…	sleep; circadian	Europe PMC
stan	FBgn0024836	PMC4682101	The genetic basis of natural variation in mushroom body size in Drosophila melanogaster.	2015			- Function: Stan (starry night) is a gene known to regulate mushroom body development in Drosophila melanogaster. - Phenotypes: Stan is listed among six candidate MB development regulators; RNAi-mediated knockdown of candidate MB development genes produced gross mushroom body defects (e.g., thin or missing alpha lobes and thin, short, fused or missing beta lobes), though Stan-specific phenotypes …	Genetic variation in brain size may provide the basis for the evolution of the brain and complex behaviours. The genetic substrate and the selective pressures acting on brain size are poorly understood. Here we use the Drosophila Genetic Reference Panel to map polymorphic variants affecting natural variation in mushroom body morphology. We identify 139 genes and 39 transcription factors and confi…	sleep; circadian	FlyBase, Europe PMC
RhoGAP102A	FBgn0259216	PMC7541080	A sleep-like state in Hydra unravels conserved sleep mechanisms during the evolutionary development of the central nervous system. LID - 10.1126/sciadv.abb9415 [doi] LID - eabb9415	2020			- Function: RhoGAP102A is identified as a Hydra sleep–relevant gene; in Drosophila, pan-neuronal depletion of RhoGAP102A increases daily sleep amount, suggesting RhoGAP102A promotes wakefulness; RhoGAP102A encodes a Rho GTPase-activating protein. - Phenotypes: Pan-neuronal RNAi knockdown of RhoGAP102A in Drosophila increases daily sleep amount (sleep phenotype) within the study’s wake-promoting g…	Sleep behaviors are observed even in nematodes and arthropods, yet little is known about how sleep-regulatory mechanisms have emerged during evolution. Here, we report a sleep-like state in the cnidarian Hydra vulgaris with a primitive nervous organization. Hydra sleep was shaped by homeostasis and necessary for cell proliferation, but it lacked free-running circadian rhythms. Instead, we detecte…	sleep	Europe PMC
RhoGAP102A	FBgn0259216	PMC4370389	Effect of spaceflight on the circadian rhythm, lifespan and gene expression of Drosophila melanogaster. PG - e0121600 LID - 10.1371/journal.pone.0121600 [doi] LID - e0121600	2015			- Function: Rho GTPase activator activity - Phenotypes: Decreased expression of RhoGAP102A (CG1748-RA) in space flown flies versus both control groups, as one of the genes with significant mRNA level changes after spaceflight - Reagents: Canton-S wild-type Drosophila melanogaster	Space travelers are reported to experience circadian rhythm disruption during spaceflight. However, how the space environment affects circadian rhythm is yet to be determined. The major focus of this study was to investigate the effect of spaceflight on the Drosophila circadian clock at both the behavioral and molecular level. We used China's Shenzhou-9 spaceship to carry Drosophila. After 13 day…	sleep	FlyBase, Europe PMC
CG42260	FBgn0259145	PMC6018780	Genotype Influences Day-to-Day Variability in Sleep in Drosophila melanogaster. LID - 10.1093/sleep/zsx205 [doi] LID - zsx205	2018			- Function: CG42260 is identified as a candidate gene for intra-individual variability in sleep in Drosophila; functional validation using Minos insertions showed that one CG42260 insertion significantly affected night sleep variability, suggesting CG42260 contributes to day-to-day sleep regulation. - Phenotypes: In the validation, CG42260 MB00428 reduced night sleep σ by 27.87 minutes compared w…	Patterns of sleep often vary among individuals. But sleep and activity may also vary within an individual, fluctuating in pattern across time. One possibility is that these daily fluctuations in sleep are caused by the underlying genotype of the individual. However, differences attributable to genetic causes are difficult to distinguish from environmental factors in outbred populations such as hu…	sleep	FlyBase
SpdS	FBgn0037723	PMC10133188	Chronic sleep loss sensitizes Drosophila melanogaster to nitrogen stress. PG - 1613-1623.e5 LID - S0960-9822(23)00296-8 [pii] LID - 10.1016/j.cub.2023.03.008 [doi]	2023			- Function: SpdS (spermidine synthase; CG8327, SRM, SpdS, Spds, spds) is the enzyme that catalyzes the conversion of putrescine to spermidine in terminal polyamine synthesis; the paper reports that blocking terminal polyamine synthesis by reducing SpdS activity promotes sleep in adult Drosophila, implying SpdS normally supports wakefulness through polyamine metabolism. - Phenotypes: Adult SpdS kn…	Chronic sleep loss profoundly impacts metabolic health and shortens lifespan, but studies of the mechanisms involved have focused largely on acute sleep deprivation.(1)(,)(2) To identify metabolic consequences of chronically reduced sleep, we conducted unbiased metabolomics on heads of three adult Drosophila short-sleeping mutants with very different mechanisms of sleep loss: fumin (fmn), redeye …	sleep	FlyBase
gw	FBgn0051992	PMC7205319	Analysis of genes within the schizophrenia-linked 22q11.2 deletion identifies interaction of night owl/LZTR1 and NF1 in GABAergic sleep control. PG - e1008727 LID - 10.1371/journal.pgen.1008727 [doi] LID - e1008727	2020			- Function: gw encodes Nowl, the Drosophila ortholog of human LZTR1, identified as a regulator of night-time sleep; Nowl functions in GABA-responsive neurons to maintain sleep by modulating GABA signaling through the GABA-A receptor Rdl and interacts genetically with Nf1 to regulate Ras signaling (Nowl inhibits Ras signaling; pERK levels rise with Nowl loss); Nowl may act via Cul3-based ubiquitin…	The human 22q11.2 chromosomal deletion is one of the strongest identified genetic risk factors for schizophrenia. Although the deletion spans a number of known genes, the contribution of each of these to the 22q11.2 deletion syndrome (DS) is not known. To investigate the effect of individual genes within this interval on the pathophysiology associated with the deletion, we analyzed their role in …	sleep	Europe PMC
gw	FBgn0051992	PMC3629553	GW182 controls Drosophila circadian behavior and PDF-receptor signaling. PG - 152-65 LID - S0896-6273(13)00129-3 [pii] LID - 10.1016/j.neuron.2013.01.035 [doi]	2013			- Function: GW182 (gw182) is a key regulator of PDF receptor (PDFR) signaling in Drosophila circadian circuits, mediating miRNA-dependent gene silencing through AGO1 to promote PDFR signaling by repressing the cAMP phosphodiesterase DUNCE (DNC); GW182's AGO1-binding domain is required for circadian function, and GW182 activity acts as a rheostat that shapes the circadian network's response to lig…	The neuropeptide PDF is crucial for Drosophila circadian behavior: it keeps circadian neurons synchronized. Here, we identify GW182 as a key regulator of PDF signaling. Indeed, GW182 downregulation results in phenotypes similar to those of Pdf and Pdf-receptor (Pdfr) mutants. gw182 genetically interacts with Pdfr and cAMP signaling, which is essential for PDFR function. GW182 mediates miRNA-depen…	sleep	FlyBase, PubMed
Fbp1	FBgn0000639	PMC10619980	Experimentally induced active and quiet sleep engage non-overlapping transcriptional programs in Drosophila. LID - 10.7554/eLife.88198 [doi] LID - RP88198	2023			- Function: Fbp1 (CG17285; FBgn0000639) is identified as a THIP sleep gene in this study; THIP-induced sleep is associated with downregulation of metabolism-related genes, though Fbp1-specific molecular function is not discussed in the text. - Phenotypes: No phenotype data for Fbp1 are reported in this publication. - Reagents: None reported	Sleep in mammals can be broadly classified into two different physiological categories: rapid eye movement (REM) sleep and slow-wave sleep (SWS), and accordingly REM and SWS are thought to achieve a different set of functions. The fruit fly Drosophila melanogaster is increasingly being used as a model to understand sleep functions, although it remains unclear if the fly brain also engages in diff…	sleep	FlyBase, PubMed, Europe PMC
Fbp1	FBgn0000639	PMC9426527	Elucidating Mechanisms of Tolerance to Salmonella Typhimurium across Long-Term Infections Using the Collaborative Cross.	2022	mBio	Scoggin K; Gupta J; Lynch R; Nagarajan A; Aminian M; Peterson A; Adams LG; Kirby M; Threadgill DW; Andrews-Polymenis HL	- Function: Fbp1 (FBP1) is listed as a gene in the FXR/RXR activation canonical pathway in the spleen RNA-seq analysis comparing tolerant versus resistant mice infected with Salmonella Typhimurium; the paper does not report a specific functional role for Fbp1 in tolerance beyond this pathway association. - Phenotypes: Fbp1 (FBP1) was not reported as differentially expressed between tolerant and r…	Understanding the molecular mechanisms underlying resistance and tolerance to pathogen infection may present the opportunity to develop novel interventions. Resistance is the absence of clinical disease with a low pathogen burden, while tolerance is minimal clinical disease with a high pathogen burden. Salmonella is a worldwide health concern. We studied 18 strains of collaborative cross mice tha…	sleep	Europe PMC
Fbp1	FBgn0000639	PMC9377612	Comprehensive analysis of the circadian nuclear and cytoplasmic transcriptome in mouse liver.	2022	PLoS Genet	Hurni C; Weger BD; Gobet C; Naef F	- Function: Fbp1 (CG17285, DmeFBP1, FBP-1, FBP1, FbP1, Fbp-1, Fbp1, LP07910p, P1, fbp-1, fbp1) is listed in the study as a gene involved in fructose metabolism and is among long-lived transcripts with an estimated 6-hour half-life. - Phenotypes: No phenotypic data for Fbp1 are described in this paper. - Reagents: None reported	In eukaryotes, RNA is synthesised in the nucleus, spliced, and exported to the cytoplasm where it is translated and finally degraded. Any of these steps could be subject to temporal regulation during the circadian cycle, resulting in daily fluctuations of RNA accumulation and affecting the distribution of transcripts in different subcellular compartments. Our study analysed the nuclear and cytopl…	sleep	Europe PMC
Fbp1	FBgn0000639	PMC7898832	Two-meal caloric restriction induces 12-hour rhythms and improves glucose homeostasis.	2021	FASEB J	Velingkaar N; Mezhnina V; Poe A; Kondratov RV	- Function: Fbp1 encodes fructose-1,6-bisphosphatase 1, a gluconeogenic enzyme; in the study, hepatic Fbp1 expression is measured as part of glucose metabolism genes and Fbp1 is not rhythmic under any diet (AL, MT, 1M-CR, 2M-CR). - Phenotypes: Fbp1 expression in the liver did not exhibit circadian rhythmicity under any diet; 24-hour rhythms in glucose metabolism genes were disrupted by 2M-CR, and…	Glucose metabolism is tightly regulated and disrupting glucose homeostasis is a hallmark of many diseases. Caloric restriction (CR), periodic fasting, and circadian rhythms are interlinked with glucose metabolism. Here, we directly investigated if CR depends on periodic fasting and circadian rhythms to improve glucose metabolism. CR was implemented as two-meals per day (2M-CR), provided at 12-hou…	sleep	Europe PMC
Fbp1	FBgn0000639	PMC5440111	Associations among Metabolism, Circadian Rhythm and Age-Associated Diseases.	2017	Aging Dis	Cao Y; Wang RH	- Function: FBP1 (Fbp1) encodes fructose-1,6-bisphosphatase; FBP1 controls cell proliferation, glycolysis and the pentose phosphate pathway; inhibits nuclear HIF function via direct interaction with the HIF inhibitory domain. - Phenotypes: FBP1 is suppressed in kidney tumours; Fructose-1,6-bisphosphatase opposes renal carcinoma progression. - Reagents: None reported	Accumulating epidemiological studies have implicated a strong link between age associated metabolic diseases and cancer, though direct and irrefutable evidence is missing. In this review, we discuss the connection between Warburg effects and tumorigenesis, as well as adaptive responses to environment such as circadian rhythms on molecular pathways involved in metabolism. We also review the centra…	sleep	Europe PMC
Fbp1	FBgn0000639	PMC1557390	Neurotoxic protein expression reveals connections between the circadian clock and mating behavior in Drosophila. PG - 13537-42	2006			- Function: Fbp1 is a fat-body transcript detectable in brain dissections; Tim-MJD affects a subset of brain-proximal fat-body transcripts, but most fat-body transcripts detected in brains (including Fbp1) are not significantly affected (data not shown). - Phenotypes: No Fbp1-specific phenotypes are reported in the paper. - Reagents: None reported	To investigate the functions of circadian neurons, we added two strategies to the standard Drosophila behavioral genetics repertoire. The first was to express a polyglutamine-expanded neurotoxic protein (MJDtr78Q; MJD, Machado-Joseph disease) in the major timeless (tim)-expressing cells of the adult brain. These Tim-MJD flies were viable, in contrast to the use of cell-death gene expression for t…	sleep	FlyBase
haf	FBgn0261509	PMC10443883	Nonlinear expression patterns and multiple shifts in gene network interactions underlie robust phenotypic change in Drosophila melanogaster selected for night sleep duration. PG - e1011389 LID - 10.1371/journal.pcbi.1011389 [doi] LID - e1011389	2023			- Function: haf (FBgn0261509; CG14351; CT33985; tartan/capricious-like) is identified in this study as one of 85 significant genes overlapping between sexes and used to build gene interaction networks; in a multi-channel Gaussian Process analysis, haf shows a strong covariance with CG1304, specifically ɣ_l = 0.89 in long-sleepers (compared with ɣ_s = 0.53 in short-sleepers), indicating haf partic…	All but the simplest phenotypes are believed to result from interactions between two or more genes forming complex networks of gene regulation. Sleep is a complex trait known to depend on the system of feedback loops of the circadian clock, and on many other genes; however, the main components regulating the phenotype and how they interact remain an unsolved puzzle. Genomic and transcriptomic dat…	sleep	Europe PMC
haf	FBgn0261509	PMC9585758	Dpr10 and Nocte are required for Drosophila motor axon pathfinding. PG - 10 LID - 10.1186/s13064-022-00165-5 [doi] LID - 10	2022			- Function: Haf (Hattifattener) is an LRR protein identified as a mediator of motor axon pathfinding (ISNb) in Drosophila, noted among LRR CSPs such as Tartan (Trn) and Capricious (Caps) that influence ISNb pathfinding. - Phenotypes: Haf-specific pathfinding phenotypes are not reported in this publication; haf is mentioned as part of prior CSPs involved in ISNb pathfinding but is not experimental…	The paths axons travel to reach their targets and the subsequent synaptic connections they form are highly stereotyped. How cell surface proteins (CSPs) mediate these processes is not completely understood. The Drosophila neuromuscular junction (NMJ) is an ideal system to study how pathfinding and target specificity are accomplished, as the axon trajectories and innervation patterns are known and…	sleep	Europe PMC
RhoGAP100F	FBgn0039883	PMC12135902	Enhanced memory despite severe sleep loss in Drosophila insomniac mutants.	2025			- Function: RhoGAP100F (Syd-1) is not described with a specific molecular function in this publication; instead, Syd-1 ex3.4 is used as a heterozygous modifier allele that tunes sleep phenotypes in insomniac (inc) mutants within a genetic modifier sleep screen. - Phenotypes: In inc mutant background, Syd-1 ex3.4 /+ acts as a sleep modifier, altering sleep parameters and contributing to the tuning…	Sleep is crucial for cognitive functions and life span across species. While sleep homeostasis and cognitive processes are linked through cellular and synaptic plasticity, the signaling pathways connecting them remain unclear. Here, we show that Drosophila insomniac (inc) short sleep mutants, which lack an adaptor protein for the autism-associated Cullin-3 ubiquitin ligase, exhibited enhanced Pav…	sleep	FlyBase
RhoGAP100F	FBgn0039883	PMC12749007	A rapid and dynamic role for FMRP in the plasticity of adult neurons.	2025	Nat Commun	Gundermann DG; Lymer S; Lennon J; Blau J	- Function: RhoGAP100F is described in the paper as associating with Bruchpilot (Brp) and Sif, suggesting a possible link to synaptic regulation, but the paper does not assign a specific function to RhoGAP100F. - Phenotypes: No phenotypes for RhoGAP100F are reported in the study. - Reagents: None reported	Fragile X syndrome is a neurodevelopmental disorder caused by silencing Fragile X messenger ribonucleoprotein 1 (Fmr1), which encodes the FMRP RNA-binding protein. Although Fmr1 is expressed in adult neurons, it has been challenging to separate acute from chronic effects of loss of Fmr1. Here we use the precision of Drosophila genetics to show that FMRP acutely regulates neuronal plasticity in ad…	sleep	Europe PMC
RhoGAP100F	FBgn0039883	PMC8355077	Sleep deprivation results in diverse patterns of synaptic scaling across the Drosophila mushroom bodies. PG - 3248-3261.e3 LID - S0960-9822(21)00677-1 [pii] LID - 10.1016/j.cub.2021.05.018 [doi]	2021			- Function: RhoGAP100F (Syd-1/dSyd-1) encodes dSyd-1, an active zone component that interacts with BRP and is required for the organization of electron dense T-bars. - Phenotypes: Overnight sleep deprivation elevates dSyd-1 levels across all mushroom body lobes (dSyd-1::GFP reporter increases by ~25–32%), and 48 hours of recovery sleep reduces dSyd-1 abundance below control levels. - Reagents: dS…	Sleep is essential for a variety of plastic processes, including learning and memory. However, the consequences of insufficient sleep on circuit connectivity remain poorly understood. To better appreciate the effects of sleep loss on synaptic connectivity across a memory-encoding circuit, we examined changes in the distribution of synaptic markers in the Drosophila mushroom body (MB). Protein-tra…	sleep	FlyBase
RhoGAP100F	FBgn0039883	PMC6357063	Daily Regulation of Phototransduction, Circadian Clock, DNA Repair, and Immune Gene Expression by Heme Oxygenase in the Retina of Drosophila. LID - 10.3390/genes10010006 [doi] LID - 6	2018			- Function: RhoGAP100F is identified as a gene linked to locomotion that is differentially expressed in the retina after ho silencing at ZT1 (GMR>hoRNAi), indicating HO-dependent regulation of RhoGAP100F in photoreceptor cells. - Phenotypes: The publication does not report direct phenotypes for RhoGAP100F; HO silencing in the retina alters RhoGAP100F expression, but no RhoGAP100F-specific phenoty…	The daily expression of genes and the changes in gene expression after silencing the heme oxygenase (ho) gene were examined in the retina of Drosophila using microarray and SybrGreen qPCR (quantitative polymerase chain reaction) methods. The HO decrease in the morning upregulated 83 genes and downregulated 57 genes. At night, 80 genes were upregulated and 22 were downregulated. The top 20 genes d…	sleep	Europe PMC
na	FBgn0002917	PMC5459923	The Narrow Abdomen Ion Channel Complex Is Highly Stable and Persists from Development into Adult Stages to Promote Behavioral Rhythmicity. PG - 159 LID - 10.3389/fncel.2017.00159 [doi] LID - 159	2017			- Function: The Drosophila na (NA) gene encodes a subunit of the sodium leak channel NARROW ABDOMEN/NALCN, a key contributor to circadian pacemaker neuron output. The NA channel complex includes the auxiliary subunits UNC79 and UNC80 and is regulated by Nlf-1; developmental expression of na (and regulators) yields channel proteins that persist into adulthood, promoting robust rhythmic behavior, w…	The sodium leak channel NARROW ABDOMEN (NA)/ NALCN is an important component of circadian pacemaker neuronal output. In Drosophila, rhythmic expression of the NA channel regulator Nlf-1 in a subset of adult pacemaker neurons has been proposed to contribute to circadian regulation of channel localization or activity. Here we have restricted expression of Drosophila NA channel subunits or the Nlf-1…	circadian; sleep	FlyBase, PubMed
na	FBgn0002917	PMC5127355	Quasimodo mediates daily and acute light effects on Drosophila clock neuron excitability. PG - 13486-13491	2016			- Function: NA encodes a sodium leak channel (Narrow Abdomen) that mediates a sodium leak current and depolarizes Drosophila clock neurons, contributing to daily membrane excitability of clock circuitry. - Phenotypes: No NA-specific phenotypes are reported in this study; the paper discusses NA as part of background knowledge on clock neuron excitability. - Reagents: None reported	We have characterized a light-input pathway regulating Drosophila clock neuron excitability. The molecular clock drives rhythmic electrical excitability of clock neurons, and we show that the recently discovered light-input factor Quasimodo (Qsm) regulates this variation, presumably via an Na(+), K(+), Cl(-) cotransporter (NKCC) and the Shaw K(+) channel (dK(V)3.1). Because of light-dependent deg…	circadian; sleep	FlyBase, PubMed
na	FBgn0002917	PMC4537776	A Conserved Bicycle Model for Circadian Clock Control of Membrane Excitability. PG - 836-48 LID - S0092-8674(15)00913-7 [pii] LID - 10.1016/j.cell.2015.07.036 [doi]	2015			- Function: na (NARROW ABDOMEN) encodes the voltage-independent sodium leak channel that mediates resting sodium leak current (I_Na) in Drosophila circadian pacemaker DN1p neurons, providing a rhythmic depolarizing drive that links the molecular clock to membrane excitability; rhythmic expression of Nlf-1 regulates NA function to couple the clock to ion channel activity; na har mutations disrupt …	Circadian clocks regulate membrane excitability in master pacemaker neurons to control daily rhythms of sleep and wake. Here, we find that two distinctly timed electrical drives collaborate to impose rhythmicity on Drosophila clock neurons. In the morning, a voltage-independent sodium conductance via the NA/NALCN ion channel depolarizes these neurons. This current is driven by the rhythmic expres…	circadian; sleep	FlyBase, PubMed
na	FBgn0002917	PMC3818319	UNC79 and UNC80, putative auxiliary subunits of the NARROW ABDOMEN ion channel, are indispensable for robust circadian locomotor rhythms in Drosophila. PG - e78147 LID - 10.1371/journal.pone.0078147 [doi] LID - e78147	2013			- Function: The NARROW ABDOMEN (NA) ion channel is a sodium leak channel that functions downstream of the molecular circadian clock in Drosophila pacemaker neurons to promote robust circadian locomotor rhythms; UNC79 and UNC80 are putative auxiliary subunits that form a complex with NA, and NA, UNC79, and UNC80 are interdependently regulated at the protein level in vivo; NA function cannot be byp…	In the fruit fly Drosophila melanogaster, a network of circadian pacemaker neurons drives daily rhythms in rest and activity. The ion channel NARROW ABDOMEN (NA), orthologous to the mammalian sodium leak channel NALCN, functions downstream of the molecular circadian clock in pacemaker neurons to promote behavioral rhythmicity. To better understand the function and regulation of the NA channel, we…	circadian; sleep	FlyBase, PubMed
na	FBgn0002917	PMC3764144	Genetic and anatomical basis of the barrier separating wakefulness and anesthetic-induced unresponsiveness. PG - e1003605 LID - 10.1371/journal.pgen.1003605 [doi] LID - e1003605	2013			- Function: The na gene encodes a depolarizing leak sodium channel (NALCN family; synonyms include NA, NALCN, alpha1U) that promotes neuronal excitability and contributes to neural inertia by balancing arousal-promoting and arousal-suppressing circuits; loss-of-function na mutations increase sensitivity to anesthesia induction and collapse neural inertia when paired with unc79. - Phenotypes: na l…	A robust, bistable switch regulates the fluctuations between wakefulness and natural sleep as well as those between wakefulness and anesthetic-induced unresponsiveness. We previously provided experimental evidence for the existence of a behavioral barrier to transitions between these states of arousal, which we call neural inertia. Here we show that neural inertia is controlled by processes that …	circadian; sleep	FlyBase, PubMed
na	FBgn0002917	PMC3385613	The shaker potassium channel is no target for xenon anesthesia in short-sleeping Drosophila melanogaster mutants. PG - 373709 LID - 10.1100/2012/373709 [doi] LID - 373709	2012			- Function: The na gene encodes the nonselective cation neuronal channel NALCN (Drosophila alpha1U); reduced expression of NALCN in na har38 is noted, and NALCN contributes to resting sodium permeability (alpha1U in Drosophila). - Phenotypes: na har38 flies show hyposensitivity to xenon anesthesia (significantly higher logEC50 for xenon than wild-type and shaker strains) while daily sleep amount …	BACKGROUND: Xenon seems to be an ideal anesthetic drug. To explore if next to the antagonism at the NMDA-receptor other molecular targets are involved, we tested the xenon requirement in short sleeping Drosophila shaker mutants and in na[har(38)]. METHODS: The Drosophila melanogaster strains wildtype Canton-S, na[har(38)], sh(102) and sh(mns), were raised and sleep was measured. Based on the resp…	circadian; sleep	FlyBase, PubMed
Hr38	FBgn0014859	PMC11648895	Alternative splicing of <i>Clock</i> transcript mediates the response of circadian clocks to temperature changes.	2024			- Function: Hr38 is a CLK target gene (hormone receptor-like 38, HR38) implicated in regulating PDF neuropeptide levels in clock neurons, contributing to circadian clock output. - Phenotypes: Hr38-specific phenotypes are not reported; the paper describes CLK-regulated locomotor rhythms and PDF cycling, noting Hr38 as a CLK target that may influence PDF levels. - Reagents: None reported	Circadian clocks respond to temperature changes over the calendar year, allowing organisms to adjust their daily biological rhythms to optimize health and fitness. In <i>Drosophila</i>, seasonal adaptations are regulated by temperature-sensitive alternative splicing (AS) of <i>period</i> (<i>per</i>) and <i>timeless</i> (<i>tim</i>) genes that encode key transcriptional repressors of clock gene e…	circadian; sleep	FlyBase, Europe PMC
Hr38	FBgn0014859	PMC10899604	The emergence of circadian timekeeping in the intestine. PG - 1788 LID - 10.1038/s41467-024-45942-4 [doi] LID - 1788	2024			- Function: Hr38 is one of the nuclear receptor genes analyzed in a pupal-stage RNAi screen of hormone signaling that aims to regulate Clk/cyc activity during circadian clock emergence in the Drosophila intestine; however, Hr38 knockdown is not reported to reduce Clk/cyc activity (unlike Hr78, Hnf4, and gce), so Hr38’s specific role in clock emergence is not described. - Phenotypes: The study doe…	The circadian clock is a molecular timekeeper, present from cyanobacteria to mammals, that coordinates internal physiology with the external environment. The clock has a 24-h period however development proceeds with its own timing, raising the question of how these interact. Using the intestine of Drosophila melanogaster as a model for organ development, we track how and when the circadian clock …	circadian; sleep	FlyBase, Europe PMC
Hr38	FBgn0014859	PMC6456965	Enabling cell-type-specific behavioral epigenetics in Drosophila: a modified high-yield INTACT method reveals the impact of social environment on the epigenetic landscape in dopaminergic neurons. PG - 30 LID - 10.1186/s12915-019-0646-4 [doi] LID - 30	2019			- Function: Hr38 is one of four activity-regulated transcription factors upregulated in dopaminergic neurons in response to social housing; Hr38 is a homolog of vertebrate NR4A1-3 and has been shown to regulate dopaminergic neuron transcription and development; in this study, Hr38 mRNA is higher in group-housed (GH) than single-housed (SH) dopaminergic neurons, suggesting Hr38 participates in act…	BACKGROUND: Epigenetic mechanisms play fundamental roles in brain function and behavior and stressors such as social isolation can alter animal behavior via epigenetic mechanisms. However, due to cellular heterogeneity, identifying cell-type-specific epigenetic changes in the brain is challenging. Here, we report the first use of a modified isolation of nuclei tagged in specific cell type (INTACT…	circadian; sleep	FlyBase, Europe PMC
Hr38	FBgn0014859	PMC6039274	Reconfiguration of a Multi-oscillator Network by Light in the Drosophila Circadian Clock. PG - 2007-2017.e4 LID - S0960-9822(18)30536-0 [pii] LID - 10.1016/j.cub.2018.04.064 [doi]	2018			- Function: Hr38 is an immediate early gene induced by neural activity and light, expressed in the LN MO; Hr38 regulates PDF expression and Pdf transcription in response to high light, enabling light-driven reconfiguration of the Drosophila circadian clock network. - Phenotypes: Downregulation of Hr38 in the LN MO blocks the light-induced increase of PDF in s-LNv terminals and prevents Pdf transc…	The brain clock that drives circadian rhythms of locomotor activity relies on a multi-oscillator neuronal network. In addition to synchronizing the clock with day-night cycles, light also reformats the clock-driven daily activity pattern. How changes in lighting conditions modify the contribution of the different oscillators to remodel the daily activity pattern remains largely unknown. Our data …	circadian; sleep	FlyBase, PubMed
Hr38	FBgn0014859	PMC5148613	Genome-wide identification of neuronal activity-regulated genes in Drosophila. LID - e19942 [pii] LID - 10.7554/eLife.19942 [doi]	2016			- Function: Hr38 is identified as a neuronal activity-regulated gene (ARG) in Drosophila, rapidly induced by neuronal firing; in this study Hr38 is ranked as the top ARG (with sr) showing ~90-fold induction after ChR2-XXL–mediated stimulation, and Hr38 is the Drosophila NR4A-family ortholog (67% identity to NR4A2), suggesting Hr38 functions as a transcription factor; Hr38 induction occurs across …	Activity-regulated genes (ARGs) are important for neuronal functions like long-term memory and are well-characterized in mammals but poorly studied in other model organisms like Drosophila. Here we stimulated fly neurons with different paradigms and identified ARGs using high-throughput sequencing from brains as well as from sorted neurons: they included a narrow set of circadian neurons as well …	circadian; sleep	FlyBase, Europe PMC
Hr38	FBgn0014859	PMC5081397	PDF Signaling Is an Integral Part of the Drosophila Circadian Molecular Oscillator. PG - 708-719 LID - S2211-1247(16)31287-6 [pii] LID - 10.1016/j.celrep.2016.09.048 [doi]	2016			- Function: Hr38 (DHR38) is a transcription factor that is a CLK target and, with SR, links CLK activity to pdf transcription, participating in a CLK-PDF regulatory loop that integrates the molecular clock with the circadian neuronal network; Hr38 is implicated in activity-dependent regulation of pdf. - Phenotypes: Downregulation of Hr38 (via Hr38 RNAi) increases pdf transcription (observed with …	Circadian clocks generate 24-hr rhythms in physiology and behavior. Despite numerous studies, it is still uncertain how circadian rhythms emerge from their molecular and neural constituents. Here, we demonstrate a tight connection between the molecular and neuronal circadian networks. Using fluorescent transcriptional reporters in a Drosophila ex vivo brain culture system, we identified a recipro…	circadian; sleep	FlyBase, Europe PMC
shakB	FBgn0085387	PMC10651484	A single photoreceptor splits perception and entrainment by cotransmission. PG - 562-570 LID - 10.1038/s41586-023-06681-6 [doi]	2023			- Function: shakB (innexin-8) encodes gap junctions that mediate electrical coupling between AMA neurons in the accessory medulla, enabling inter-AMA electrical communication as part of the circadian photoreception circuit. - Phenotypes: In shakB2 mutant flies, neurobiotin coupling between AMA neurons is abolished, indicating loss of electrical coupling; chemical synapses remain, but the electric…	Vision enables both image-forming perception, driven by a contrast-based pathway, and unconscious non-image-forming circadian photoentrainment, driven by an irradiance-based pathway(1,2). Although two distinct photoreceptor populations are specialized for each visual task(3-6), image-forming photoreceptors can additionally contribute to photoentrainment of the circadian clock in different species…	circadian; sleep	FlyBase, Europe PMC
shakB	FBgn0085387	PMC6185921	Hub-organized parallel circuits of central circadian pacemaker neurons for visual photoentrainment in Drosophila. PG - 4247 LID - 10.1038/s41467-018-06506-5 [doi] LID - 4247	2018			- Function: No function of shakB is discussed in this paper; the study maps visual inputs to central circadian pacemaker neurons but does not investigate shakB’s role. - Phenotypes: No shakB-related phenotypes are reported. - Reagents: shakB 2 stock line (source: Jonathan M. Blagburn)	Circadian rhythms are orchestrated by a master clock that emerges from a network of circadian pacemaker neurons. The master clock is synchronized to external light/dark cycles through photoentrainment, but the circuit mechanisms underlying visual photoentrainment remain largely unknown. Here, we report that Drosophila has eye-mediated photoentrainment via a parallel pacemaker neuron organization.…	circadian; sleep	FlyBase
shakB	FBgn0085387	PMC4652625	The Mosaic Ancestry of the Drosophila Genetic Reference Panel and the D. melanogaster Reference Genome Reveals a Network of Epistatic Fitness Interactions. PG - 3236-51 LID - 10.1093/molbev/msv194 [doi]	2015			- Function: shakB is described in the paper as a synaptic gap junction protein involved in phototransduction. - Phenotypes: Variants at shakB are noted among AD hubs with elevated Africa–Europe differentiation, and shakB is listed among genes whose variants have associations with sleep traits in the DGRP. - Reagents: None reported	North American populations of Drosophila melanogaster derive from both European and African source populations, but despite their importance for genetic research, patterns of ancestry along their genomes are largely undocumented. Here, I infer geographic ancestry along genomes of the Drosophila Genetic Reference Panel (DGRP) and the D. melanogaster reference genome, which may have implications fo…	circadian; sleep	FlyBase, Europe PMC
shakB	FBgn0085387	PMC2822739	Changes in gene expression linked with adult reproductive diapause in a northern malt fly species: a candidate gene microarray study. PG - 3 LID - 10.1186/1472-6785-10-3 [doi]	2010			- Function: shakB is included among the candidate genes whose expression changes were linked with the age of the females (not reproductive status) in the D. montana candidate gene microarray study of adult reproductive diapause. - Phenotypes: Not described; shakB shows age-related expression changes rather than changes tied to diapause or reproductive status. - Reagents: None reported	BACKGROUND: Insect diapause is an important biological process which involves many life-history parameters important for survival and reproductive fitness at both individual and population level. Drosophila montana, a species of D. virilis group, has a profound photoperiodic reproductive diapause that enables the adult flies to survive through the harsh winter conditions of high latitudes and alt…	circadian; sleep	Europe PMC

## Sheet: flai Sleep FC1 Table - Class
Descriptor: LLM-assisted sleep/circadian classification for high-amplitude sleep-upregulated genes; 6/16 genes were assigned sleep, circadian, or both categories.
Fly_Gene_symbol	FlyBase_ID	Category	Confidence	Rationale	Supporting_Refs	Papers_w_full_text	Queried_PMCIDs
Achl	FBgn0033936	circadian	95	Achl shows robust circadian/cycling mRNA expression in head, is driven downstream of CLOCK, and its oscillation is diminished in clk mutants, indicating a clock-controlled circadian output role.	PMC5316375;PMC2922133;PMC1413497;PMC123180;PMC6758054;PMC12822383	PMC5316375;PMC2922133;PMC1413497;PMC123180;PMC6758054;PMC12822383	PMC5316375;PMC2922133;PMC1413497;PMC123180;PMC6758054;PMC12822383
CG44195	FBgn0265084	circadian	90	Identified as one of the two most rhythmic transcripts in young Drosophila heads with a robust 24-hour rhythm (RP24), indicating circadian regulation; no sleep-related phenotypes reported.	PMC9733130	PMC9733130	PMC9733130
CG13054	FBgn0036584	circadian	80	CG13054 is enriched in and reported to cycle in clock neurons (LNvs and LNds) and is described as clock-neuron–expressed; no sleep-specific evidence is reported.	PMC5325595;PMC5148613;PMC3878269	PMC5325595;PMC5148613;PMC3878269	PMC5325595;PMC5148613;PMC3878269
Fbp1	FBgn0000639	circadian	60	Fbp1 was repeatedly analyzed in circadian transcriptome studies (mouse liver) and listed among fructose-metabolism genes with estimated transcript timing, though its expression was reported non‑rhythmic; association to circadian research is supported by the text.	PMC10619980;PMC1557390;PMC5440111;PMC7898832;PMC9377612;PMC9426527	PMC10619980;PMC3577759;PMC1557390;PMC5440111;PMC7898832;PMC9377612;PMC9426527	PMC10619980;PMC3577759;PMC1557390;PMC5440111;PMC7898832;PMC9377612;PMC9426527
Tie	FBgn0014073	sleep	65	Listed as a candidate overlapping GWAS for night sleep CV and described as a sleep-associated gene in prior studies; however, no Tie-specific sleep phenotypes are reported in this dataset.	PMC10443883;PMC5730107	PMC10151826;PMC10259475;PMC10443883;PMC10569592;PMC5779612;PMC5730107;PMC4900636;PMC1978534;PMC11330665;PMC12212987;PMC3289401;PMC4925820;PMC5042483;PMC5386142;PMC5504619;PMC6264389;PMC7138585;PMC7433057;PMC7617803;PMC8469157;PMC8868136;PMC9295771;PMC9851103;PMC9853942;PMC9893507;PMC9895045	PMC10151826;PMC10259475;PMC10443883;PMC10569592;PMC5779612;PMC5730107;PMC4900636;PMC1978534;PMC11330665;PMC12212987;PMC3289401;PMC4925820;PMC5042483;PMC5386142;PMC5504619;PMC6264389;PMC7138585;PMC7433057;PMC7617803;PMC8469157;PMC8868136;PMC9295771;PMC9851103;PMC9853942;PMC9893507;PMC9895045
sas	FBgn0002306	sleep; circadian	85	Exhibits circadian rhythmic expression in the Drosophila fat body (peaks at ZT5-8). Its BTBD9 homolog loss produces increased motor activity, reduced dopamine and disrupted sleep, linking sas to sleep phenotypes.	PMC5204352;PMC3152999;PMC6787346	PMC11828923;PMC11868735;PMC11912869;PMC12343865;PMC11075538;PMC11168935;PMC10411607;PMC9911060;PMC9074282;PMC9710044;PMC8341641;PMC8454933;PMC7056969;PMC7485117;PMC7735403;PMC6581257;PMC5881511;PMC5916307;PMC5352145;PMC5408790;PMC5499145;PMC5730107;PMC5204352;PMC4374177;PMC3972082;PMC4194033;PMC4236401;PMC3702611;PMC3352887;PMC3152999;PMC2871268;PMC2890571;PMC10526072;PMC10719892;PMC11082990;PMC1…	PMC11828923;PMC11868735;PMC11912869;PMC12343865;PMC11075538;PMC11168935;PMC10411607;PMC9911060;PMC9074282;PMC9710044;PMC8341641;PMC8454933;PMC7056969;PMC7485117;PMC7735403;PMC6581257;PMC5881511;PMC5916307;PMC5352145;PMC5408790;PMC5499145;PMC5730107;PMC5204352;PMC4374177;PMC3972082;PMC4194033;PMC4236401;PMC3702611;PMC3352887;PMC3152999;PMC2871268;PMC2890571;PMC10526072;PMC10719892;PMC11082990;PMC1…
cher	FBgn0014141		90	cher is only reported as differentially expressed in sleep-related conditions but the provided text gives no functional or phenotype evidence linking it to sleep or circadian regulation, so classification is unsupported.	PMC5499145;PMC4402663;PMC3654681	PMC5499145;PMC4402663;PMC4682101;PMC3060115;PMC3654681;PMC9122824	PMC5499145;PMC4402663;PMC4682101;PMC3060115;PMC3654681;PMC9122824
CG42392	FBgn0259738		0	No relevant references found.
CG8958	FBgn0030725		0	No relevant references found.
CG46311	FBgn0284227		0	No relevant references found.
Nepl15	FBgn0039024		0	No relevant references found.		PMC3654681	PMC3654681
mt:ATPase8	FBgn0013673		0	No relevant references found.
clos	FBgn0261016		0	No relevant references found.
CG15186	FBgn0037448		0	No relevant references found.
CG43789	FBgn0264330		0	No relevant references found.
Dhc98D	FBgn0013813		0	No relevant references found.

## Sheet: flai Sleep FC1 Table - Refs
Descriptor: Supporting publications for LLM-assisted sleep/circadian classification of high-amplitude sleep-upregulated genes; 21 references total.
Gene	Gene_ID	Paper_ID	Title	Year	Journal	Author(s)	Reference Summary	Abstract	Classification	Source
Achl	FBgn0033936	PMC12822383	The Circadian Transcription Factor CLOCK Modulates Oxidative Stress Resistance via the ACHL-Relish Axis in Drosophila.	2026	Adv Sci (Weinh)	Liu X; Fang J; Cheng D; Luan W; Lv Y; Hu W; Pan L; Zhang Y	- Function: Achl is an RNA-binding protein acting downstream of CLOCK (CLK) in Drosophila, where CLK drives rhythmic Achl transcription and ACHL post-transcriptionally represses Relish mRNA stability by promoting its degradation, thereby limiting immune activation and supporting redox homeostasis. - Phenotypes: Loss of clk or Achl leads to increased Relish abundance and upregulation of antimicrob…	Circadian clocks orchestrate temporal regulation of diverse physiological processes, including innate immunity and oxidative stress responses. However, the molecular mechanisms by which core clock components modulate immune tone and redox homeostasis remain elusive. Here, the circadian transcription factor CLOCK (CLK) is identified as a key regulator of oxidative stress resistance in Drosophila m…	circadian	PubMed, Europe PMC
Achl	FBgn0033936	PMC5316375	Achilles is a circadian clock-controlled gene that regulates immune function in Drosophila. PG - 127-136 LID - S0889-1591(16)30514-1 [pii] LID - 10.1016/j.bbi.2016.11.012 [doi]	2017			- Function: Achl (Achn, CG17386, CT33484) is a clock-controlled gene encoding an RNA-binding protein with robust rhythmic mRNA expression in the Drosophila head; Achl represses expression of antimicrobial peptides in the immune system, and neuronal knock-down of Achl dramatically elevates immune genes (IM1, Mtk, Drs), resulting in increased resistance to bacterial challenges; Achl's rhythmicity a…	The circadian clock is a transcriptional/translational feedback loop that drives the rhythmic expression of downstream mRNAs. Termed "clock-controlled genes," these molecular outputs of the circadian clock orchestrate cellular, metabolic, and behavioral rhythms. As part of our on-going work to characterize key upstream regulators of circadian mRNA expression, we have identified a novel clock-cont…	circadian	FlyBase, PubMed
Achl	FBgn0033936	PMC2922133	Surprising gene expression patterns within and between PDF-containing circadian neurons in Drosophila. PG - 13497-502 LID - 10.1073/pnas.1002081107 [doi]	2010			- Function: Achl (CG17386) is described as cycling robustly in head tissue but not in clock neurons. - Phenotypes: Achl-specific phenotypes are not described in this publication. - Reagents: elav-GAL4; pdf-GAL4; per01; UAS-EGFP; UAS-Epac1-camps (Epac sensor) flies used for experiments profiling Achl expression.	To compare circadian gene expression within highly discrete neuronal populations, we separately purified and characterized two adjacent but distinct groups of Drosophila adult circadian neurons: the 8 small and 10 large PDF-expressing ventral lateral neurons (s-LNvs and l-LNvs, respectively). The s-LNvs are the principal circadian pacemaker cells, whereas recent evidence indicates that the l-LNvs…	circadian	FlyBase
Achl	FBgn0033936	PMC1413497	Control of daily transcript oscillations in Drosophila by light and the circadian clock. PG - e39 LID - e39	2006			- Function: CG17386 (Achl) is identified among transcripts showing both light-dependent and circadian components in wild-type Drosophila heads, indicating it participates in light- and clock-regulated transcriptional output rather than a clock-feedback function. - Phenotypes: None reported for Achl (CG17386) in this study. - Reagents: None reported	The transcriptional circuits of circadian clocks control physiological and behavioral rhythms. Light may affect such overt rhythms in two ways: (1) by entraining the clock circuits and (2) via clock-independent molecular pathways. In this study we examine the relationship between autonomous transcript oscillations and light-driven transcript responses. Transcript profiles of wild-type and arrhyth…	circadian	FlyBase
Achl	FBgn0033936	PMC6758054	Genome-wide expression analysis in Drosophila reveals genes controlling circadian behavior.	2002			- Function: Achl (CT33484) is listed among cycling genes in the fly body with an unknown function; it cycles with LD p = 3.6E-03 (phase 18.4) and DD p = 6.1E-03 (phase 21.0). - Phenotypes: No Achl-specific phenotypes reported in the paper. - Reagents: None reported	In Drosophila, a number of key processes such as emergence from the pupal case, locomotor activity, feeding, olfaction, and aspects of mating behavior are under circadian regulation. Although we have a basic understanding of how the molecular oscillations take place, a clear link between gene regulation and downstream biological processes is still missing. To identify clock-controlled output gene…	circadian	FlyBase
Achl	FBgn0033936	PMC123180	Influence of the period-dependent circadian clock on diurnal, circadian, and aperiodic gene expression in Drosophila melanogaster. PG - 9562-7	2002			- Function: Achl (CG17386; synonyms: Achl, Achn, CT33484) is annotated as RNA binding. - Phenotypes: Achl has no phenotypic data reported for this gene in this study. - Reagents: None reported	We measured daily gene expression in heads of control and period mutant Drosophila by using oligonucleotide microarrays. In control flies, 72 genes showed diurnal rhythms in light-dark cycles; 22 of these also oscillated in free-running conditions. The period gene significantly influenced the expression levels of over 600 nonoscillating transcripts. Expression levels of several hundred genes also…	circadian	FlyBase
CG44195	FBgn0265084	PMC9733130	Discovery and Visualization of Age-Dependent Patterns in the Diurnal Transcriptome of Drosophila.	2022			- Function: CG44195-RA is identified as one of the two most rhythmic transcripts in young (5-day) Drosophila melanogaster heads, exhibiting a robust 24-hour rhythm as quantified by RP24; the paper does not provide a molecular function annotation for CG44195. - Phenotypes: No phenotypes are described for CG44195 in this study; the analysis focuses on diurnal transcript rhythmicity rather than orga…	Many critical life processes are regulated by input from 24-hour external light/dark cycles, such as metabolism, cellular homeostasis, and detoxification. The circadian clock, which helps coordinate the response to these diurnal light/dark cycles, remains rhythmic across lifespan; however, rhythmic transcript expression is altered during normal aging. To better understand how aging impacts diurna…	circadian	FlyBase, Europe PMC
CG13054	FBgn0036584	PMC5325595	RNA-seq analysis of Drosophila clock and non-clock neurons reveals neuron-specific cycling and novel candidate neuropeptides.	2017			- Function: CG13054 is enriched in LNvs, LNds, and DN1s relative to TH neurons and cycles in LNvs and LNds; molecular function is unknown. - Phenotypes: No phenotypes reported. - Reagents: None reported	Locomotor activity rhythms are controlled by a network of ~150 circadian neurons within the adult Drosophila brain. They are subdivided based on their anatomical locations and properties. We profiled transcripts "around the clock" from three key groups of circadian neurons with different functions. We also profiled a non-circadian outgroup, dopaminergic (TH) neurons. They have cycling transcripts…	circadian	FlyBase, Europe PMC
CG13054	FBgn0036584	PMC5148613	Genome-wide identification of neuronal activity-regulated genes in Drosophila. LID - e19942 [pii] LID - 10.7554/eLife.19942 [doi]	2016			- Function: CG13054 is identified as a neuronal activity-regulated gene specifically induced by dTrpA1-mediated firing in the Drosophila brain, with induction in brains and dopaminergic (DA) neurons but not in PDF+ neurons; CG13054 is described as paradigm-specific to the dTrpA1 stimulation. - Phenotypes: No phenotypic effects for CG13054 are reported; induction patterns are used as an activity r…	Activity-regulated genes (ARGs) are important for neuronal functions like long-term memory and are well-characterized in mammals but poorly studied in other model organisms like Drosophila. Here we stimulated fly neurons with different paradigms and identified ARGs using high-throughput sequencing from brains as well as from sorted neurons: they included a narrow set of circadian neurons as well …	circadian	FlyBase, Europe PMC
CG13054	FBgn0036584	PMC3878269	Dissecting differential gene expression within the circadian neuronal circuit of Drosophila.	2010			- Function: CG13054 is identified as enriched in clock neurons, specifically in LNvs; the paper does not assign a specific function to CG13054. - Phenotypes: No circadian rhythm phenotypes for CG13054 are reported in this study. - Reagents: None reported	Behavioral circadian rhythms are controlled by a neuronal circuit consisting of diverse neuronal subgroups. To understand the molecular mechanisms underlying the roles of neuronal subgroups within the Drosophila circadian circuit, we used cell-type specific gene-expression profiling and identified a large number of genes specifically expressed in all clock neurons or in two important subgroups. M…	circadian	FlyBase
Fbp1	FBgn0000639	PMC10619980	Experimentally induced active and quiet sleep engage non-overlapping transcriptional programs in Drosophila. LID - 10.7554/eLife.88198 [doi] LID - RP88198	2023			- Function: Fbp1 (FBgn0000639; CG17285) is listed as a THIP sleep target gene for RT-qPCR validation in this study; no gene-specific function is described in the text. - Phenotypes: No Fbp1-specific phenotypes are reported; the manuscript provides gene expression data without attributing phenotypic consequences to Fbp1. - Reagents: None reported	Sleep in mammals can be broadly classified into two different physiological categories: rapid eye movement (REM) sleep and slow-wave sleep (SWS), and accordingly REM and SWS are thought to achieve a different set of functions. The fruit fly Drosophila melanogaster is increasingly being used as a model to understand sleep functions, although it remains unclear if the fly brain also engages in diff…	circadian	FlyBase, Europe PMC
Fbp1	FBgn0000639	PMC9426527	Elucidating Mechanisms of Tolerance to Salmonella Typhimurium across Long-Term Infections Using the Collaborative Cross.	2022	mBio	Scoggin K; Gupta J; Lynch R; Nagarajan A; Aminian M; Peterson A; Adams LG; Kirby M; Threadgill DW; Andrews-Polymenis HL	- Function: Fbp1 is listed as a gene in the FXR/RXR activation canonical pathway in the spleen RNA-seq analysis comparing tolerant versus resistant CC mice; the publication does not provide a specific functional role for Fbp1 in this study. - Phenotypes: No phenotype-specific data for Fbp1 is reported; Fbp1 is not described as linked to tolerance or resistance in this paper, only its participatio…	Understanding the molecular mechanisms underlying resistance and tolerance to pathogen infection may present the opportunity to develop novel interventions. Resistance is the absence of clinical disease with a low pathogen burden, while tolerance is minimal clinical disease with a high pathogen burden. Salmonella is a worldwide health concern. We studied 18 strains of collaborative cross mice tha…	circadian	Europe PMC
Fbp1	FBgn0000639	PMC9377612	Comprehensive analysis of the circadian nuclear and cytoplasmic transcriptome in mouse liver.	2022	PLoS Genet	Hurni C; Weger BD; Gobet C; Naef F	- Function: Fbp1 is a gene involved in fructose metabolism; in the mouse liver circadian transcriptome study, Fbp1 is listed among fructose-metabolism genes enriched among long-lived transcripts, with an estimated time of about 6 hours. - Phenotypes: No organism-level phenotypes for Fbp1 are reported; the study describes transcript-level kinetic properties (nuclear export and cytoplasmic degradat…	In eukaryotes, RNA is synthesised in the nucleus, spliced, and exported to the cytoplasm where it is translated and finally degraded. Any of these steps could be subject to temporal regulation during the circadian cycle, resulting in daily fluctuations of RNA accumulation and affecting the distribution of transcripts in different subcellular compartments. Our study analysed the nuclear and cytopl…	circadian	Europe PMC
Fbp1	FBgn0000639	PMC7898832	Two-meal caloric restriction induces 12-hour rhythms and improves glucose homeostasis.	2021	FASEB J	Velingkaar N; Mezhnina V; Poe A; Kondratov RV	- Function: Fbp1 encodes fructose-1,6-bisphosphatase 1, a gluconeogenic enzyme that encodes the committed step gluconeogenic enzymes in the liver (Fbp1) and was analyzed for circadian regulation of expression. - Phenotypes: Fbp1 expression in the liver was not rhythmic under any diet; under 2M-CR, other gluconeogenic genes became rhythmic with a 12-hour period, while Fbp1 remained non-rhythmic. -…	Glucose metabolism is tightly regulated and disrupting glucose homeostasis is a hallmark of many diseases. Caloric restriction (CR), periodic fasting, and circadian rhythms are interlinked with glucose metabolism. Here, we directly investigated if CR depends on periodic fasting and circadian rhythms to improve glucose metabolism. CR was implemented as two-meals per day (2M-CR), provided at 12-hou…	circadian	Europe PMC
Fbp1	FBgn0000639	PMC5440111	Associations among Metabolism, Circadian Rhythm and Age-Associated Diseases.	2017	Aging Dis	Cao Y; Wang RH	- Function: Fbp1 (FBgn0000639; synonyms CG17285, DmeFBP1, FBP-1, FBP1, FbP1, Fbp-1, Fbp1, LP07910p, P1, fbp-1, fbp1) encodes fructose-1,6-bisphosphatase and, in the paper, is described as controlling cell proliferation, glycolysis and the pentose phosphate pathway; it antagonizes glycolytic flux and inhibits nuclear HIF function via direct interaction with the HIF inhibitory domain, highlighting …	Accumulating epidemiological studies have implicated a strong link between age associated metabolic diseases and cancer, though direct and irrefutable evidence is missing. In this review, we discuss the connection between Warburg effects and tumorigenesis, as well as adaptive responses to environment such as circadian rhythms on molecular pathways involved in metabolism. We also review the centra…	circadian	Europe PMC
Fbp1	FBgn0000639	PMC1557390	Neurotoxic protein expression reveals connections between the circadian clock and mating behavior in Drosophila. PG - 13537-42	2006			- Function: Fbp1 (FBgn0000639; synonyms CG17285, DmeFBP1, FBP-1, FBP1, FbP1, Fbp-1, Fbp1, LP07910p, P1, fbp-1, fbp1) is a fat-body transcript detectable in brain dissections; brain-proximal fat tissue transcripts including Fbp1 and Fbp2 are readily detectable in brain RNA analysis, and Tim-MJD does not significantly affect Fbp1 levels. - Phenotypes: In Tim-MJD flies, Fbp1 transcripts are detectab…	To investigate the functions of circadian neurons, we added two strategies to the standard Drosophila behavioral genetics repertoire. The first was to express a polyglutamine-expanded neurotoxic protein (MJDtr78Q; MJD, Machado-Joseph disease) in the major timeless (tim)-expressing cells of the adult brain. These Tim-MJD flies were viable, in contrast to the use of cell-death gene expression for t…	circadian	FlyBase
Tie	FBgn0014073	PMC10443883	Nonlinear expression patterns and multiple shifts in gene network interactions underlie robust phenotypic change in Drosophila melanogaster selected for night sleep duration. PG - e1011389 LID - 10.1371/journal.pcbi.1011389 [doi] LID - e1011389	2023			- Function: Tie (FBgn0014073; CG7525; DPR1; RTK; Tie; tie) is listed as one of 85 genes common to both sexes used to build gene interaction networks and is noted as a sleep-associated gene previously reported in other sleep studies. - Phenotypes: No Tie-specific sleep phenotype is reported; Tie is cited as a sleep-associated gene in prior studies and included in the GP-derived networks. - Reagent…	All but the simplest phenotypes are believed to result from interactions between two or more genes forming complex networks of gene regulation. Sleep is a complex trait known to depend on the system of feedback loops of the circadian clock, and on many other genes; however, the main components regulating the phenotype and how they interact remain an unsolved puzzle. Genomic and transcriptomic dat…	sleep	Europe PMC
Tie	FBgn0014073	PMC5730107	Selection for long and short sleep duration in Drosophila melanogaster reveals the complex genetic network underlying natural variation in sleep.	2017			- Function: Tie-like receptor tyrosine kinase (Tie; also CG7525, DPR1, RTK) is listed as a candidate gene overlapping with GWAS findings for night sleep CV E; the paper notes candidate genes map to classic developmental and signaling pathways (EGFR, Wnt, Hippo, MAPK) but provides no Tie-specific functional data. - Phenotypes: No Tie-specific sleep or fitness phenotypes are reported in this study.…	Why do some individuals need more sleep than others? Forward mutagenesis screens in flies using engineered mutations have established a clear genetic component to sleep duration, revealing mutants that convey very long or short sleep. Whether such extreme long or short sleep could exist in natural populations was unknown. We applied artificial selection for high and low night sleep duration to an…	sleep	FlyBase, Europe PMC
sas	FBgn0002306	PMC6787346	The Role of BTBD9 in Striatum and Restless Legs Syndrome.	2019	eNeuro	Lyu S; Xing H; DeAndrade MP; Liu Y; Perez PD; Yokoi F; Febo M; Walters AS; Li Y	- Function: sas (CG2507; SAS; Sas; l(3)84Cd; rfd) is described as the BTBD9 homolog in Drosophila melanogaster; the paper notes that loss of the BTBD9 homolog in Drosophila melanogaster results in increased motor activity, decreased dopamine levels, and disrupted sleep patterns. - Phenotypes: Increased motor activity; decreased dopamine levels; disrupted sleep patterns in Drosophila melanogaster …	Restless legs syndrome (RLS) is a sensory-motor neurological disorder characterized by uncomfortable sensations in the extremities, generally at night, which is often relieved by movements. Genome-wide association studies (GWAS) have identified mutations in BTBD9 conferring a higher risk of RLS. Knockout of the BTBD9 homolog in mice (Btbd9) and fly results in motor restlessness and sleep disrupti…	sleep; circadian	Europe PMC
sas	FBgn0002306	PMC5204352	Circadian and feeding cues integrate to drive rhythms of physiology in Drosophila insulin-producing cells. PG - 2596-2606 LID - 10.1101/gad.288258.116 [doi]	2016			- Function: sas is listed in this study as a gene that cycles independently of the fat body clock and is identified as a potential FOXO target, but no direct function for sas is described here. - Phenotypes: None reported for sas in this paper. - Reagents: None reported for sas.	Circadian clocks regulate much of behavior and physiology, but the mechanisms by which they do so remain poorly understood. While cyclic gene expression is thought to underlie metabolic rhythms, little is known about cycles in cellular physiology. We found that Drosophila insulin-producing cells (IPCs), which are located in the pars intercerebralis and lack an autonomous circadian clock, are func…	sleep; circadian	Europe PMC
sas	FBgn0002306	PMC3152999	The circadian clock interacts with metabolic physiology to influence reproductive fitness.	2011			- Function: sas (CG2507; SAS; Sas; l(3)84Cd; rfd) is listed as a gene with receptor activity and shows circadian rhythmic expression in the Drosophila fat body, peaking at ZT5-8. - Phenotypes: No Sas-specific phenotypes reported. - Reagents: None reported	Circadian rhythms are regulated by a synchronized system of central and peripheral clocks. Here, we show that a clock in the Drosophila fat body drives rhythmic expression of genes involved in metabolism, detoxification, the immune response, and steroid hormone regulation. Some of these genes cycle even when the fat body clock is disrupted, indicating that they are regulated by exogenous factors.…	sleep; circadian	FlyBase

## Sheet: flai Wake FC0.5 Table - Class
Descriptor: LLM-assisted sleep/circadian classification for low-amplitude wake-upregulated genes; 170/647 genes were assigned sleep, circadian, or both categories.
Fly_Gene_symbol	FlyBase_ID	Category	Confidence	Rationale	Supporting_Refs	Papers_w_full_text	Queried_PMCIDs
RpL23	FBgn0010078	circadian	95	RpL23 pre-mRNA shows circadian rhythmic transcription (day/night differential expression) and this rhythmicity is lost in Cry1/Cry2 and Bmal1 knockout mice, indicating clock-dependent regulation.	PMC7658074;PMC3644253;PMC10447979;PMC3536797;PMC5317147;PMC6305622	PMC7423359;PMC7658074;PMC5873918;PMC3644253;PMC10447979;PMC3536797;PMC5317147;PMC6305622	PMC7423359;PMC7658074;PMC5873918;PMC3644253;PMC10447979;PMC3536797;PMC5317147;PMC6305622
RpL31	FBgn0285949	circadian	95	RpL31 is rhythmically remodeled by the circadian clock and is required for rhythmic translation; deletion lengthens the circadian period and disrupts rhythmic translation.	PMC12790415	PMC7423359;PMC12790415;PMC3492862;PMC8403766	PMC7423359;PMC12790415;PMC3492862;PMC8403766
ND-18	FBgn0031021	circadian	95	Identified as a rhythmic protein by JTK_CYCLE with a clear 24-hour rhythm and peak abundance at ZT10, indicating circadian regulation.	PMC6663012	PMC6663012	PMC6663012
Glo1	FBgn0283450	circadian	95	GLO1 is repeatedly described in the text as a clock-controlled/circadian clock-related gene; no evidence links it to sleep specifically.	PMC2854106;PMC3851237	PMC2854106;PMC3851237	PMC2854106;PMC3851237
Ldh	FBgn0001258	circadian	95	Ldh/ImpL3 gains de novo diurnal rhythmicity in aged fly heads (LLC), is CLK-regulated, and neuronal overexpression disrupts circadian locomotor activity rhythms.	PMC9733130;PMC7346061;PMC7642184;PMC6797782;PMC5321795;PMC2418588	PMC9733130;PMC7346061;PMC7642184;PMC6797782;PMC5321795;PMC2418588	PMC9733130;PMC7346061;PMC7642184;PMC6797782;PMC5321795;PMC2418588
CHMP2B	FBgn0035589	circadian	95	Mutant CHMP2B expression in Drosophila disrupts circadian rhythms (shortened free‑running locomotor period, altered eclosion rhythms, reduced tim levels and disrupted tim+ neuron patterning).	PMC6996329;PMC12580459	PMC6996329;PMC12580459	PMC6996329;PMC12580459
e(y)2	FBgn0000618	circadian	95	RNAi knockdown in clock cells lengthened circadian period (~25.8–26.1 h) and reduced rhythm strength using tim-Gal4 and pdf-Gal4, indicating a circadian phenotype.	PMC7578830	PMC7578830	PMC7578830
CG15784	FBgn0029766	circadian	95	Shows de novo, age-dependent rhythmic expression peaking near night onset and its induction is CLOCK (CLK)-dependent, indicating circadian regulation.	PMC5321795	PMC5321795	PMC5321795
Taldo	FBgn0023477	circadian	95	Taldo shows significant 24-h rhythmic expression (cycling in LD, p=3.14E-03; conserved phase ~ZT6/phase 8.5) and is linked to daily metabolic oscillations; no sleep phenotypes reported.	PMC6078164;PMC6758054;PMC11985140	PMC6078164;PMC6758054;PMC11985140;PMC6663012;PMC7810875	PMC6078164;PMC6758054;PMC11985140;PMC6663012;PMC7810875
levy	FBgn0034877	circadian	95	Levy is a synonym for Drosophila cryptochrome (CRY), a blue-light photoreceptor that functions as a circadian clock photoreceptor mediating light-driven resetting and TIM degradation.	PMC7066326	PMC11790235;PMC11292970;PMC10235467;PMC9716074;PMC8758140;PMC6611771;PMC5469494;PMC5534454;PMC5031559;PMC5068954;PMC4376901;PMC4631454;PMC4273436;PMC10176270;PMC10188108;PMC10198731;PMC10689556;PMC10994875;PMC11078541;PMC11093582;PMC11227937;PMC11362059;PMC12075274;PMC12510047;PMC4981560;PMC5001212;PMC5140267;PMC5428424;PMC5447688;PMC5861051;PMC5924522;PMC5941691;PMC6584685;PMC6834241;PMC6851572;…	PMC11790235;PMC11292970;PMC10235467;PMC9716074;PMC8758140;PMC6611771;PMC5469494;PMC5534454;PMC5031559;PMC5068954;PMC4376901;PMC4631454;PMC4273436;PMC10176270;PMC10188108;PMC10198731;PMC10689556;PMC10994875;PMC11078541;PMC11093582;PMC11227937;PMC11362059;PMC12075274;PMC12510047;PMC4981560;PMC5001212;PMC5140267;PMC5428424;PMC5447688;PMC5861051;PMC5924522;PMC5941691;PMC6584685;PMC6834241;PMC6851572;…
cag	FBgn0017414	circadian	95	cag encodes NOS whose NO links the circadian pacemaker to rhythmic locomotor activity; cag mutants are arrhythmic in constant darkness and show disrupted circadian output (morning anticipation, s-LNv projections).	PMC7367490	PMC12059024;PMC12178907;PMC11623928;PMC9928426;PMC9721485;PMC9732085;PMC9738228;PMC7148577;PMC7160125;PMC7367490;PMC6509128;PMC6782096;PMC7237104;PMC10133520;PMC10456850;PMC10473141;PMC10567910;PMC10692395;PMC10900699;PMC11178924;PMC11330895;PMC11489350;PMC11973937;PMC12088436;PMC12133160;PMC12250668;PMC12296005;PMC12383601;PMC12463008;PMC12533371;PMC12634597;PMC12640578;PMC7245125;PMC7347117;PMC…	PMC12059024;PMC12178907;PMC11623928;PMC9928426;PMC9721485;PMC9732085;PMC9738228;PMC7148577;PMC7160125;PMC7367490;PMC6509128;PMC6782096;PMC7237104;PMC10133520;PMC10456850;PMC10473141;PMC10567910;PMC10692395;PMC10900699;PMC11178924;PMC11330895;PMC11489350;PMC11973937;PMC12088436;PMC12133160;PMC12250668;PMC12296005;PMC12383601;PMC12463008;PMC12533371;PMC12634597;PMC12640578;PMC7245125;PMC7347117;PMC…
LSm-4	FBgn0067622	circadian	95	Mutants show clock-defective phenotype with lengthened circadian period and altered expression/alternative splicing of core clock gene TOC1; LSM4 is methylated by PRMT5 linking splicing to circadian regulation.	PMC6315869	PMC6315869	PMC6315869
Rfk	FBgn0014930	circadian	95	Multiple entries state RFK/Rfk controls FAD levels that regulate CRY protein stability and influence Clock and clock-controlled gene expression; knockdown or riboflavin depletion alters CRY levels and circadian gene transcription.	PMC11137191;PMC11817702;PMC9845712	PMC11137191;PMC11817702;PMC9845712	PMC11137191;PMC11817702;PMC9845712
prim	FBgn0034103	circadian	95	prim activates PER translation to sustain circadian rhythms; knockdown reduces PER levels and lengthens circadian period (rescued by PER overexpression).	PMC5485521	PMC10780954;PMC11468086;PMC2020497;PMC5446554;PMC5485521;PMC8146329;PMC9053400;PMC9544216;PMC9863434	PMC10780954;PMC11468086;PMC2020497;PMC5446554;PMC5485521;PMC8146329;PMC9053400;PMC9544216;PMC9863434
HmgZ	FBgn0010228	circadian	95	tim-GAL4-driven HmgZ knockdown alters circadian period (23.8 h) and reduces rhythmicity; HmgZ is described as an oscillating phosphorylated protein, supporting a role in circadian regulation.	PMC8733473;PMC6287739	PMC8733473;PMC6287739	PMC8733473;PMC6287739
CG5793	FBgn0038858	circadian	95	Cycles rhythmically across multiple tissues and is described as a circadian regulator; neuronal knockdown alters circadian period and rhythmicity index.	PMC7846174	PMC7846174	PMC7846174
CG12056	FBgn0030099	circadian	95	Shows clock-dependent, dusk-peaking expression in pacemaker neurons and genetic manipulations alter adult locomotor period, cause arrhythmicity and dampen PER oscillations, indicating a circadian role.	PMC4019749	PMC4019749	PMC4019749
RpS28b	FBgn0030136	circadian	90	Shows time-of-day–specific, opposite expression at ZT1 vs ZT16 and is described as reflecting circadian regulation by HO, indicating involvement in circadian processes.	PMC6357063	PMC7423359;PMC6357063	PMC7423359;PMC6357063
RFeSP	FBgn0021906	circadian	90	RFeSP displays constitutive RNA but rhythmic protein levels in antennae and THAs, indicating circadian regulation; no sleep-related phenotypes are described.	PMC5817353;PMC3756343	PMC5817353;PMC3654681;PMC3756343	PMC5817353;PMC3654681;PMC3756343
RpLP2	FBgn0003274	circadian	90	Expression changes at defined ZT times (up at ZT1, down at ZT16) and mention as examined in circadian regulation of ribosome biogenesis indicate involvement in circadian processes.	PMC6357063;PMC5454292	PMC6357063;PMC5454292;PMC8394446	PMC6357063;PMC5454292;PMC8394446
RpS16	FBgn0034743	circadian	90	Study reports rhythmic protein abundance in Anopheles stephensi (JTK_CYCLE p = 0.003, peak at ZT2), indicating circadian regulation; no sleep-related evidence present.	PMC9074282;PMC10447979;PMC2679052;PMC6106827;PMC6663012	PMC9074282;PMC10447979;PMC2679052;PMC6106827;PMC6663012	PMC9074282;PMC10447979;PMC2679052;PMC6106827;PMC6663012
agt	FBgn0024912	circadian	90	Agt transcription is controlled by the circadian clock via Bmal1; Bmal1 deletion impairs Agt transcription and produces a nocturnal “super-dipper” blood pressure phenotype, linking Agt to circadian regulation.	PMC8593166;PMC8699941;PMC9395980;PMC9772621	PMC9861907;PMC9928426;PMC9099418;PMC9721485;PMC9732085;PMC7578830;PMC5789894;PMC5259850;PMC5459923;PMC4168011;PMC3299647;PMC2842941;PMC2486307;PMC10567910;PMC12250668;PMC2254435;PMC2575520;PMC2932729;PMC3260239;PMC3338254;PMC3605217;PMC3723646;PMC3756039;PMC3901548;PMC4278841;PMC4451529;PMC4597106;PMC4928101;PMC535906;PMC5398552;PMC5443819;PMC5585179;PMC5800846;PMC6291157;PMC6561950;PMC7245125;PM…	PMC9861907;PMC9928426;PMC9099418;PMC9721485;PMC9732085;PMC7578830;PMC5789894;PMC5259850;PMC5459923;PMC4168011;PMC3299647;PMC2842941;PMC2486307;PMC10567910;PMC12250668;PMC2254435;PMC2575520;PMC2932729;PMC3260239;PMC3338254;PMC3605217;PMC3723646;PMC3756039;PMC3901548;PMC4278841;PMC4451529;PMC4597106;PMC4928101;PMC535906;PMC5398552;PMC5443819;PMC5585179;PMC5800846;PMC6291157;PMC6561950;PMC7245125;PM…
Tspo	FBgn0031263	circadian	90	Text describes Tspo as a clock-controlled output gene regulated by circadian clocks and notes stable expression across circadian conditions, supporting classification as circadian.	PMC3039656;PMC5222604;PMC6223734	PMC10725168;PMC11505015;PMC3039656;PMC4843991;PMC5222604;PMC6223734;PMC6968698;PMC7511355;PMC7523471;PMC9367803	PMC10725168;PMC11505015;PMC3039656;PMC4843991;PMC5222604;PMC6223734;PMC6968698;PMC7511355;PMC7523471;PMC9367803
Phf5a	FBgn0031822	circadian	90	Text states Phf5a has 24-h rhythmic expression and phase-shifted circadian oscillations between CRC cell lines, indicating involvement in clock-regulated pre-mRNA splicing.	PMC6085510	PMC6085510	PMC6085510
Polr2F	FBgn0003275	circadian	90	Polr2F knockdown lengthens the circadian period by ~1 hour, indicating a modulatory role in circadian transcription; no sleep phenotypes are reported.	PMC12084006;PMC3679160	PMC12084006;PMC3679160	PMC12084006;PMC3679160
COX7C	FBgn0040773	circadian	90	The provided text explicitly links COX7C function to PER1-related circadian disturbances that impair Treg function, indicating a circadian association.	PMC12727441	PMC12727441	PMC12727441
Fkbp12	FBgn0013954	circadian	90	Text links Fkbp12/FKBP12 to circadian regulation: rapamycin–FKBP12 inhibition of mTORC1 alters the circadian rhythm of L-VGCCs, and Fkbp12 is recruited by CRY2 to enhance m6A modification and stabilize core clock gene transcripts (e.g., CCA1).	PMC11077378;PMC11342114;PMC3747127;PMC8756734;PMC9920239	PMC12084006;PMC11077378;PMC11342114;PMC3747127;PMC8756734;PMC9920239	PMC12084006;PMC11077378;PMC11342114;PMC3747127;PMC8756734;PMC9920239
RpL8	FBgn0261602	circadian	90	RpL8 is identified as an interactor of Drosophila PERIOD and is enriched in PER-centered complexes, shows HO-dependent day–night expression changes (ZT1 and ZT16), and associates with cryptochrome in the retina, consistent with circadian post-transcriptional regulation.	PMC10562519;PMC6357063;PMC10447979;PMC6778799;PMC8514597	PMC10562519;PMC7423359;PMC6357063;PMC10447979;PMC6778799;PMC8514597	PMC10562519;PMC7423359;PMC6357063;PMC10447979;PMC6778799;PMC8514597
Tpi	FBgn0086355	circadian	90	Tpi displays rhythmic diurnal mRNA abundance in monarch brain and is listed among metabolism genes that are co-rhythmic; these rhythms are disrupted in Cry2 and Clk clock knockouts, indicating circadian regulation.	PMC11803928;PMC11985140;PMC6677324;PMC8627878	PMC9733130;PMC8454933;PMC7642184;PMC11803928;PMC11985140;PMC4889979;PMC6677324;PMC8627878	PMC9733130;PMC8454933;PMC7642184;PMC11803928;PMC11985140;PMC4889979;PMC6677324;PMC8627878
Sirup	FBgn0031971	circadian	90	Sirup is described as a circadianly expressed gene in the Drosophila fat body with peak expression at ZT17-20 and its rhythm is regulated by the fat body clock; no sleep-specific phenotypes or functions are reported.	PMC6222588;PMC3152999	PMC6222588;PMC3152999	PMC6222588;PMC3152999
RpS26	FBgn0261597	circadian	90	RpS26 is reported as a rhythmic protein with circadian-regulated abundance (peak at ZT22) and shows time-of-day–dependent translational changes (upregulated at ZT1 and ZT16), supporting a circadian classification.	PMC7423359;PMC6357063;PMC6663012	PMC7423359;PMC6357063;PMC6663012	PMC7423359;PMC6357063;PMC6663012
EMC4	FBgn0037199	circadian	90	Described explicitly as a clock-controlled output gene that cycles under entrained (LD) conditions with p=9.9E-03, indicating circadian regulation; no sleep-related evidence reported.	PMC6758054	PMC6758054	PMC6758054
Poc1	FBgn0036354	circadian	90	Annotated as a clock-related PIF3 ortholog with documented 24-hour rhythmic diurnal expression (peak at ZT5), indicating involvement in circadian regulation.	PMC6409912	PMC6409912	PMC6409912
Prx4	FBgn0040308	circadian	90	Multiple reports in the text describe Prx4 as rhythmically/circadianly expressed (e.g., conserved marker of circadian timekeeping, 12-h rhythm in Aiptasia, circadian redox coupling), supporting a circadian classification.	PMC12205654;PMC11257950;PMC5057284;PMC5941691;PMC8033974;PMC9400701	PMC12205654;PMC3398137;PMC11257950;PMC5057284;PMC5941691;PMC8033974;PMC9400701	PMC12205654;PMC3398137;PMC11257950;PMC5057284;PMC5941691;PMC8033974;PMC9400701
ImpL2	FBgn0001257	circadian	90	ImpL2 is expressed in ITP clock neurons and identified among clock neuropeptides; experimental data link ImpL2 perturbation to circadian disruptions (reduced PDF, loss of PDF synapses, altered morning anticipation).	PMC11298679;PMC11621569;PMC9247055;PMC7584566;PMC7920058	PMC11298679;PMC11621569;PMC9247055;PMC7584566;PMC7920058	PMC11298679;PMC11621569;PMC9247055;PMC7584566;PMC7920058
Thor	FBgn0261560	circadian	90	Thor knockdown in clock cells alters light-induced phase delays (ZT15) and increases rhythmicity under continuous light, indicating a role in circadian light-input/entrainment pathways.	PMC12135902;PMC10151826;PMC7423359;PMC5408790;PMC4521455;PMC2890571	PMC12135902;PMC10151826;PMC7423359;PMC5408790;PMC4521455;PMC2890571	PMC12135902;PMC10151826;PMC7423359;PMC5408790;PMC4521455;PMC2890571
Bcat	FBgn0030482	circadian	90	BCAT/BCAT1 is reported as rhythmically expressed and circadian-regulated, and it influences mTORC1 and BMAL1 activity—strong evidence for a circadian role; sleep links are indirect (sleep–metabolism coupling) and thus not classified here.	PMC4536446;PMC10492206;PMC11624887	PMC4536446;PMC10492206;PMC11624887;PMC12602412	PMC4536446;PMC10492206;PMC11624887;PMC12602412
CG7130	FBgn0037151	circadian	90	Identified as a late-life cycler with de novo rhythmic expression (peaking around night onset) and CLOCK/CLK-dependent induction, indicating circadian regulation.	PMC5321795	PMC5321795	PMC5321795
Sumo	FBgn0264922	circadian	90	Multiple statements report SUMO-mediated sumoylation of BMAL1 and regulation of CLOCK-BMAL1 transcriptional activity, affecting mammalian circadian rhythms and rhythmic gene expression.	PMC11762092;PMC11850569;PMC4693245;PMC5374408;PMC7289903	PMC12178907;PMC4710524;PMC4900636;PMC4256363;PMC3787007;PMC11762092;PMC11849186;PMC11850569;PMC1636064;PMC2785803;PMC3979064;PMC4124793;PMC4302021;PMC4365491;PMC4693245;PMC4890688;PMC5374408;PMC5382174;PMC6027434;PMC7198032;PMC7289903;PMC7364557;PMC7995963;PMC8896306	PMC12178907;PMC4710524;PMC4900636;PMC4256363;PMC3787007;PMC11762092;PMC11849186;PMC11850569;PMC1636064;PMC2785803;PMC3979064;PMC4124793;PMC4302021;PMC4365491;PMC4693245;PMC4890688;PMC5374408;PMC5382174;PMC6027434;PMC7198032;PMC7289903;PMC7364557;PMC7995963;PMC8896306
CNMa	FBgn0035282	circadian	90	CNMa is repeatedly identified as a neuropeptide expressed and enriched in DN1p/DN1 circadian clock neurons and implicated in circadian network functions (e.g., regulation of vitellogenesis); no sleep phenotypes are reported in the provided text.	PMC12407047;PMC12494514;PMC10259475;PMC7837698;PMC7848730;PMC5325595	PMC11914808;PMC12407047;PMC12494514;PMC10259475;PMC7837698;PMC7848730;PMC5325595	PMC11914808;PMC12407047;PMC12494514;PMC10259475;PMC7837698;PMC7848730;PMC5325595
CG10514	FBgn0039312	circadian	90	Reported as a transporter gene showing circadian cycling in the fly head and body; no sleep-related phenotypes were described.	PMC6758054	PMC6758054	PMC6758054
Acbp2	FBgn0010387	circadian	90	Reported as a cycling gene in the fly body with a significant LD p-value (7.95E-03) and defined phase (8.60), indicating circadian rhythmicity.	PMC6758054	PMC3654681;PMC6758054	PMC3654681;PMC6758054
snRNP-U1-C	FBgn0261792	circadian	90	PD2-driven knockdown produced robust rhythmicity (82% and 92%) with extended circadian periods (~25.7–25.8 h), indicating a circadian phenotype.	PMC6890465	PMC6890465	PMC6890465
GstE2	FBgn0063498	circadian	90	GstE2 is reported to be rhythmically expressed with a mid-day peak and is part of a rhythmic detoxification gene set in LD heads, indicating circadian regulation. Its rhythmic expression supports classification as circadian.	PMC3642039;PMC4931426	PMC3642039;PMC4931426	PMC3642039;PMC4931426
slv	FBgn0025469	circadian	90	slv shows rhythmic expression in the fat body with a peak at ZT17-20 and its rhythm is disrupted by DN-CLK, indicating regulation by the circadian (fat body) clock.	PMC3152999	PMC10505171;PMC7217029;PMC5496883;PMC3634862;PMC3152999;PMC10286584;PMC10473141;PMC10497835;PMC10531145;PMC10604297;PMC11311369;PMC11342114;PMC11617894;PMC11774363;PMC12153320;PMC12167976;PMC12187872;PMC12259915;PMC12329948;PMC3190414;PMC3220476;PMC5394920;PMC5398888;PMC6279965;PMC6335875;PMC6476986;PMC6584685;PMC6689741;PMC6783289;PMC6802568;PMC7425780;PMC7437048;PMC7509676;PMC7763185;PMC7876146…	PMC10505171;PMC7217029;PMC5496883;PMC3634862;PMC3152999;PMC10286584;PMC10473141;PMC10497835;PMC10531145;PMC10604297;PMC11311369;PMC11342114;PMC11617894;PMC11774363;PMC12153320;PMC12167976;PMC12187872;PMC12259915;PMC12329948;PMC3190414;PMC3220476;PMC5394920;PMC5398888;PMC6279965;PMC6335875;PMC6476986;PMC6584685;PMC6689741;PMC6783289;PMC6802568;PMC7425780;PMC7437048;PMC7509676;PMC7763185;PMC7876146…
cathD	FBgn0029093	circadian	90	Multiple entries report cathD/CTSD as rhythmically expressed (cycling protease in fly body, LD p=4.41E-03, and oscillatory CTSD transcripts in WT microglia with blunted rhythms in APP/PS1), supporting a circadian association.	PMC11774813;PMC6758054;PMC12586161;PMC12611280;PMC7138585;PMC8301401	PMC11774813;PMC8072781;PMC6758054;PMC11077378;PMC12586161;PMC12611280;PMC7138585;PMC8301401	PMC11774813;PMC8072781;PMC6758054;PMC11077378;PMC12586161;PMC12611280;PMC7138585;PMC8301401
Sod3	FBgn0033631	circadian	90	The text states Sod3 is a "clock-controlled stress-response gene cycling in the fly body," indicating circadian regulation.	PMC5836829;PMC6758054;PMC11199944;PMC12814433;PMC8301401;PMC9400701	PMC10697416;PMC5836829;PMC6758054;PMC11199944;PMC12814433;PMC8301401;PMC9400701	PMC10697416;PMC5836829;PMC6758054;PMC11199944;PMC12814433;PMC8301401;PMC9400701
CG17777	FBgn0040900	circadian	90	Expressed in all three circadian neuron groups (LNvs, LNds, DN1s) and shows group-specific circadian cycling in LNvs and DN1s; no sleep phenotype data reported.	PMC5325595	PMC5325595	PMC5325595
SmD1	FBgn0261933	circadian	90	Disruption of SmD1 methylation in prmt5 mutants is reported to cause defects in circadian timekeeping, including longer circadian periods, implicating SmD1 in circadian regulation.	PMC4598772	PMC6025963;PMC4598772	PMC6025963;PMC4598772
Pgd	FBgn0004654	circadian	90	Multiple studies in the text show PGD (Pgd) inhibition or knockdown alters NADP+/NADPH balance and lengthens circadian period and remodels clock-gene expression in cells, mouse SCN/liver and Drosophila locomotor rhythms, supporting a circadian role; direct sleep-specific effects for Pgd are not described.	PMC9941135;PMC4900636;PMC5031559;PMC1298984;PMC12507031;PMC12758502	PMC12319146;PMC9941135;PMC4900636;PMC5031559;PMC3029266;PMC1298984;PMC12507031;PMC12758502	PMC12319146;PMC9941135;PMC4900636;PMC5031559;PMC3029266;PMC1298984;PMC12507031;PMC12758502
CG9686	FBgn0030158	circadian	90	Reported as a cycling gene in the fly body (p < 0.01; phase ≈ 9.4), indicating circadian regulation.	PMC6758054	PMC6758054	PMC6758054
RpS14a	FBgn0004403	circadian	90	RpS14A is upregulated in the crop_2 cell group explicitly linked to circadian regulation of feeding behavior; no evidence in the text associates it with sleep.	PMC12261464	PMC12261464	PMC12261464
Pcyt2	FBgn0035231	circadian	90	Shows significant rhythmic expression in LD (p=9.9E-03) and DD (p=2.3E-02) with a peak at ZT8.8, indicating clock-controlled (circadian) expression.	PMC6758054	PMC6758054;PMC5668901	PMC6758054;PMC5668901
RpS3	FBgn0002622	circadian	85	RpS3 RNAi knockdown (crossed to Pdf-GAL4, UAS-Dicer2) produced longer circadian periods (~25.6–26.4 h) with substantial rhythmicity, indicating a role in circadian regulation; no direct RpS3-specific evidence links it to sleep.	PMC11790235;PMC10794434;PMC9911060;PMC6890465;PMC11320853;PMC12175982	PMC11790235;PMC10794434;PMC9911060;PMC6890465;PMC11320853;PMC12175982	PMC11790235;PMC10794434;PMC9911060;PMC6890465;PMC11320853;PMC12175982
RpL30	FBgn0086710	circadian	85	RpL30 is upregulated in crop_2 cells that display circadian rhythm–regulated secretory properties and accompanies circadian-regulated takeout expression; it is also mentioned in CLOCK-related translational findings.	PMC12261464;PMC6547434	PMC3901678;PMC3222903;PMC12261464;PMC5454292;PMC6547434	PMC3901678;PMC3222903;PMC12261464;PMC5454292;PMC6547434
COX5B	FBgn0031830	circadian	85	COX5B transcripts are up-regulated during light hours (10:00, 13:30, 17:00) and down-regulated at night (03:15, 20:30), consistent with circadian regulation.	PMC5446554	PMC5446554	PMC5446554
MFS3	FBgn0031307	circadian	85	MFS3 mRNA is reported to cycle in clock neurons (l-LNvs) and is highlighted as a clock-neuron–specific cycling example, indicating a circadian association.	PMC8790523;PMC2922133	PMC8790523;PMC2922133;PMC3878269	PMC8790523;PMC2922133;PMC3878269
Proc	FBgn0045038	circadian	85	Proc (proctolin) is reported as a clock-related neuropeptide expressed in DN1p and DN2 clock neuron clusters and implicated in peptidergic signaling within the circadian network; no Proc-specific sleep phenotypes were reported (sleep effects were shown for the receptor Proc-R).	PMC10761942;PMC11621569;PMC5885757	PMC11789159;PMC12280943;PMC12337293;PMC12380498;PMC12478143;PMC12595503;PMC10761942;PMC10907233;PMC10945756;PMC10945768;PMC10990117;PMC11009632;PMC11228485;PMC11265910;PMC11621569;PMC11648895;PMC10498047;PMC10589661;PMC10629539;PMC9945975;PMC9945991;PMC8872709;PMC9074282;PMC9173584;PMC9407311;PMC7848730;PMC7958456;PMC8092580;PMC8184744;PMC8271606;PMC8285898;PMC8617458;PMC8617488;PMC7132124;PMC714…	PMC11789159;PMC12280943;PMC12337293;PMC12380498;PMC12478143;PMC12595503;PMC10761942;PMC10907233;PMC10945756;PMC10945768;PMC10990117;PMC11009632;PMC11228485;PMC11265910;PMC11621569;PMC11648895;PMC10498047;PMC10589661;PMC10629539;PMC9945975;PMC9945991;PMC8872709;PMC9074282;PMC9173584;PMC9407311;PMC7848730;PMC7958456;PMC8092580;PMC8184744;PMC8271606;PMC8285898;PMC8617458;PMC8617488;PMC7132124;PMC714…
Trissin	FBgn0038343	circadian	85	Trissin is a neuropeptide expressed in LNd clock neurons and co-localizes with TIM, marking circadian neurons. No Trissin-specific sleep phenotypes or sleep-regulatory function were reported in the provided text.	PMC11698076;PMC12005719;PMC10620068;PMC11404089;PMC7837698;PMC5325595	PMC11698076;PMC12005719;PMC10620068;PMC11404089;PMC7837698;PMC5325595	PMC11698076;PMC12005719;PMC10620068;PMC11404089;PMC7837698;PMC5325595
Vps25	FBgn0022027	circadian	85	Rhythmic splicing analyses identify Vps25 among endocytosis-associated genes showing circadian regulation in pancreatic islets. No sleep-related evidence reported.	PMC7397853	PMC7397853	PMC7397853
LSm7	FBgn0261068	circadian	85	LSm7 knockdown in PDF neurons caused reduced rhythmicity (36% rhythmic) and a lengthened mean period (28 ± 0.4 h), consistent with a circadian clock phenotype.	PMC6890465	PMC6890465;PMC3779816	PMC6890465;PMC3779816
sun	FBgn0014391	circadian	85	Rhythmic CLK binding at sun's locus and CLK-output regulation indicate circadian regulation; no evidence in the text links sun to sleep phenotypes.	PMC9174495	PMC11906214;PMC12121920;PMC12178907;PMC12239624;PMC12474399;PMC12527942;PMC12598673;PMC10943360;PMC11068357;PMC11196111;PMC11404089;PMC11527286;PMC11621569;PMC11623933;PMC11668239;PMC10411607;PMC10472530;PMC10589661;PMC10714010;PMC8972083;PMC9174495;PMC9684149;PMC7953222;PMC8028125;PMC8072781;PMC8126628;PMC8298474;PMC8868375;PMC6800437;PMC5882849;PMC6111179;PMC6158394;PMC5533705;PMC4804003;PMC426…	PMC11906214;PMC12121920;PMC12178907;PMC12239624;PMC12474399;PMC12527942;PMC12598673;PMC10943360;PMC11068357;PMC11196111;PMC11404089;PMC11527286;PMC11621569;PMC11623933;PMC11668239;PMC10411607;PMC10472530;PMC10589661;PMC10714010;PMC8972083;PMC9174495;PMC9684149;PMC7953222;PMC8028125;PMC8072781;PMC8126628;PMC8298474;PMC8868375;PMC6800437;PMC5882849;PMC6111179;PMC6158394;PMC5533705;PMC4804003;PMC426…
path	FBgn0036007	circadian	85	Path (DifB) mutants show altered circadian rhythms (females with ≈26.4–27.7 h periods; affected rhythmicity and low locomotor activity), indicating a role in circadian regulation.	PMC12198013;PMC11527286;PMC12727931	PMC12198013;PMC12209854;PMC12342776;PMC12443607;PMC12527942;PMC12603370;PMC11108206;PMC11168935;PMC11527286;PMC11668239;PMC10259475;PMC9945991;PMC8742017;PMC8892179;PMC9100938;PMC9261467;PMC8188733;PMC8554056;PMC8868375;PMC6910219;PMC5881511;PMC4175170;PMC10140481;PMC10274531;PMC10298351;PMC10492206;PMC10628946;PMC10671191;PMC10850777;PMC11006273;PMC11180874;PMC11273705;PMC11294593;PMC11481193;PM…	PMC12198013;PMC12209854;PMC12342776;PMC12443607;PMC12527942;PMC12603370;PMC11108206;PMC11168935;PMC11527286;PMC11668239;PMC10259475;PMC9945991;PMC8742017;PMC8892179;PMC9100938;PMC9261467;PMC8188733;PMC8554056;PMC8868375;PMC6910219;PMC5881511;PMC4175170;PMC10140481;PMC10274531;PMC10298351;PMC10492206;PMC10628946;PMC10671191;PMC10850777;PMC11006273;PMC11180874;PMC11273705;PMC11294593;PMC11481193;PM…
CG8043	FBgn0037610	circadian	85	RNAi studies implicate CG8043 (Iba57), a CIA machinery component involved in cytosolic Fe–S biosynthesis, in the Drosophila circadian clock (Mandilaras and Missirlis 2012).	PMC5817353	PMC5817353	PMC5817353
CG1628	FBgn0030218	circadian	85	Identified as a direct target of CLOCKWORK ORANGE in brain pacemaker neurons and its regulation affects CLOCK-CYCLE activity, indicating a role in circadian regulation.	PMC8511158	PMC9733130;PMC8511158	PMC9733130;PMC8511158
Est-Q	FBgn0037090	circadian	85	Reported as a rhythmic gene in the Drosophila circadian metadataset (16-hour asymmetry) identified by eJTK_aby4, indicating circadian regulation.	PMC4368642	PMC4368642;PMC4402663	PMC4368642;PMC4402663
bigmax	FBgn0039509	circadian	85	Text explicitly states Bigmax links nutrient sensing to circadian regulation and was studied using tim-GAL4 (a circadian driver), supporting a role in circadian processes.	PMC4474529;PMC3445662;PMC9082357	PMC4474529;PMC3445662;PMC9082357	PMC4474529;PMC3445662;PMC9082357
HSPC300	FBgn0061198	circadian	85	Identified in a constant-light misexpression screen with altered rhythmicity (∼61% rhythmic flies) and a lengthened mean period (26.6 ± 1.2 h), indicating an effect on circadian rhythms.	PMC2789323	PMC2789323	PMC2789323
RpS3A	FBgn0017545	circadian	85	RpS3A transcripts show differential alternative splicing among circadian neuron groups and transcript isoform cycling; expression is photoperiod-regulated, linking it to circadian/photoperiodic processes.	PMC11790235;PMC6025963;PMC6778799	PMC11790235;PMC6025963;PMC3222903;PMC5187757;PMC6778799	PMC11790235;PMC6025963;PMC3222903;PMC5187757;PMC6778799
RpS7	FBgn0039757	circadian	85	RpS7 transcripts show clear circadian oscillations in adult Aedes aegypti heads and are upregulated at ZT16, indicating circadian regulation; there are no direct RpS7-specific sleep phenotypes (sleep links are indirect via intronic snoRNAs).	PMC9074282;PMC6357063;PMC12804926;PMC2646746;PMC3072344;PMC9746994	PMC9074282;PMC7423359;PMC6357063;PMC3222903;PMC12804926;PMC2646746;PMC3072344;PMC3642039;PMC9746994	PMC9074282;PMC7423359;PMC6357063;PMC3222903;PMC12804926;PMC2646746;PMC3072344;PMC3642039;PMC9746994
scu	FBgn0021765	circadian	85	Scu is reported as a metabolism-related gene that is 'cycling in fly bodies' with a significant p-value (9.57E-03), indicating rhythmic/circadian expression; no sleep-related phenotypes reported.	PMC6758054	PMC5119887;PMC6758054;PMC12171443;PMC5394920;PMC6115496	PMC5119887;PMC6758054;PMC12171443;PMC5394920;PMC6115496
CG8745	FBgn0036381	circadian	85	CG8745 shows rhythmic expression with interspecies phase shifts and is a target of the clock-associated transcription factor CWO (bound and upregulated in cwo mutants), linking it to circadian regulation.	PMC8511158;PMC11985140	PMC8511158;PMC3878269;PMC11985140	PMC8511158;PMC3878269;PMC11985140
Polr2D	FBgn0263757	circadian	85	The provided text states Polr2D exhibits circadian oscillation in SW620 cells as part of an HD-related gene set. No sleep-related phenotypes or evidence are reported.	PMC3679160;PMC7226183	PMC3679160;PMC7226183	PMC3679160;PMC7226183
RpL29	FBgn0016726	circadian	80	RpL29 shows higher expression under long photoperiod and daytime-enhanced phosphorylation in maize, indicating diurnal/circadian regulation of its translation.	PMC4889979;PMC7190874;PMC9582285	PMC7423359;PMC4889979;PMC7190874;PMC9582285	PMC7423359;PMC4889979;PMC7190874;PMC9582285
RpL37A	FBgn0261608	circadian	80	Expression is time-dependent (upregulated at ZT16 in photoreceptors) and RpL37A is part of a crop_2 profile linked to hypothesized circadian-regulated secretion affecting feeding behavior.	PMC6357063;PMC12261464;PMC5656685	PMC8733473;PMC6357063;PMC12261464;PMC5656685	PMC8733473;PMC6357063;PMC12261464;PMC5656685
Tim8	FBgn0027359	circadian	80	Tim8 transcripts cycle in two of the three circadian neuron groups (LNvs and LNds), indicating a role in circadian regulation; no sleep-related phenotypes reported.	PMC5325595	PMC8971440;PMC5325595;PMC5507878	PMC8971440;PMC5325595;PMC5507878
RpL14	FBgn0017579	circadian	80	RpL14 is differentially expressed under photoperiod conditions (4L20D vs 12L12D), suggesting involvement in photoperiod-dependent translational regulation within circadian biology. No sleep-specific evidence is reported.	PMC12121920;PMC6450147	PMC12121920;PMC7423359;PMC6450147	PMC12121920;PMC7423359;PMC6450147
CG30197	FBgn0050197	circadian	80	Expression is downregulated at ZT16 upon ho silencing, indicating time-dependent (ZT) regulation consistent with circadian control.	PMC6357063	PMC6357063	PMC6357063
RpL27A	FBgn0285948	circadian	80	RpL27A is regulated in a time-of-day context (downregulated at ZT1), identified as a LARK target RNA, and family members are photoperiod-responsive, supporting involvement in circadian processes.	PMC6357063;PMC2822739;PMC2040218;PMC4889979	PMC6357063;PMC2822739;PMC2040218;PMC4889979	PMC6357063;PMC2822739;PMC2040218;PMC4889979
RpLP1	FBgn0002593	circadian	80	RpLP1 shows time-of-day regulation (upregulated at ZT16), is present in crop cells tied to circadian-regulated feeding, and is used in circadian RT-qPCR normalization, supporting a circadian association.	PMC6357063;PMC12261464;PMC4608695	PMC6357063;PMC12261464;PMC4608695	PMC6357063;PMC12261464;PMC4608695
CG9928	FBgn0032472	circadian	80	Listed as an unknown-function gene in the circadian output gene set and reported as a cycling gene (p<0.01) in fly bodies; no sleep-related phenotypes reported.	PMC6758054	PMC6758054	PMC6758054
RpS13	FBgn0010265	circadian	80	RpS13 expression is rhythmically modulated (upregulated at ZT16) and is reported upregulated under long photoperiod, supporting involvement in circadian/photoperiod responses; no sleep-related evidence provided.	PMC8281472;PMC6357063;PMC11964160;PMC12191377;PMC4889979;PMC5809389	PMC8281472;PMC7423359;PMC6357063;PMC11964160;PMC12191377;PMC4889979;PMC5809389	PMC8281472;PMC7423359;PMC6357063;PMC11964160;PMC12191377;PMC4889979;PMC5809389
Treh	FBgn0003748	circadian	80	Treh shows daytime upregulation in the midgut and Treh-2 transcription is altered in Per (circadian) knockout mutants, indicating circadian regulation; no clear sleep-specific phenotype is reported.	PMC5177635;PMC11105155;PMC5187757;PMC6082529;PMC7935888;PMC8469157	PMC7805546;PMC5177635;PMC3411628;PMC10198731;PMC11105155;PMC5187757;PMC6082529;PMC7935888;PMC8469157;PMC9831608	PMC7805546;PMC5177635;PMC3411628;PMC10198731;PMC11105155;PMC5187757;PMC6082529;PMC7935888;PMC8469157;PMC9831608
MED7	FBgn0051390	circadian	80	Listed among rhythmically O-GlcNAcylated proteins and implicated in nutrient-sensitive transcriptional regulation, indicating involvement in rhythmic/circadian processes.	PMC12500093	PMC12500093	PMC12500093
Spase25	FBgn0030306	circadian	80	Glial knockdown significantly reduces locomotor activity in LD and DD, indicating an effect on circadian-regulated locomotor behavior; no direct sleep measures were reported.	PMC5177635	PMC5177635	PMC5177635
SmE	FBgn0261790	circadian	80	RNAi knockdown (GD13663 × PD2) produced altered circadian behavior—58% rhythmic with a lengthened mean period of 25.7 hr—indicating a circadian effect; no sleep phenotypes reported.	PMC6890465	PMC8791498;PMC6890465;PMC10190946	PMC8791498;PMC6890465;PMC10190946
RpS25	FBgn0086472	circadian	80	RpS25 shows circadian/photoperiod-linked regulation (rhythmic translation in mouse liver, upregulated at ZT1 in retina under HO silencing, and photoperiod-dependent expression in maize), indicating involvement in circadian processes.	PMC6357063;PMC4889979;PMC5473967;PMC7449961;PMC9582285	PMC6357063;PMC3087556;PMC4889979;PMC5473967;PMC7449961;PMC9582285	PMC6357063;PMC3087556;PMC4889979;PMC5473967;PMC7449961;PMC9582285
CG14818	FBgn0026088	circadian	75	Reported as an "identified among cycling genes in the fly body," indicating circadian (rhythmic) expression; no sleep-related phenotypes reported.	PMC6758054	PMC6758054	PMC6758054
Prosbeta6	FBgn0002284	circadian	75	The text states proteasome components (including related pros proteins) show circadian cycling with a ZT8 peak and suggests Prosbeta6 participates in clock-regulated protein stability, supporting a circadian role.	PMC6758054	PMC7369354;PMC6758054	PMC7369354;PMC6758054
RpL26	FBgn0036825	circadian	75	RpL26-related proteins were differentially expressed under long photoperiod conditions, suggesting regulation linked to circadian/photoperiodic processes rather than direct sleep phenotypes.	PMC4889979	PMC7423359;PMC4889979	PMC7423359;PMC4889979
Polr2K	FBgn0262954	circadian	75	Reported to show circadian oscillation in SW620 cells and listed among RNA polymerase II subunits that oscillate in the study; no evidence linking it to sleep.	PMC3679160;PMC7226183	PMC3679160;PMC7226183	PMC3679160;PMC7226183
CG1537	FBgn0030260	circadian	75	Glial knockdown of CG1537 causes significant decreases in locomotor activity in both LD and DD conditions, indicating an effect on circadian-regulated activity; no direct sleep measures were reported.	PMC5177635	PMC5177635	PMC5177635
SPARC	FBgn0026562	circadian	75	Nervous-system knockdown alters 24-hour locomotor activity and increases activity at (subjective) dawn under LD and DD, indicating modulation of daily activity rhythms; knockdown does not change period length or rhythm strength, suggesting a masking/stimulus effect rather than core-clock disruption.	PMC11804769;PMC12443607;PMC11298679;PMC3350530;PMC8896306;PMC9367803	PMC11804769;PMC12443607;PMC11298679;PMC5177635;PMC4490253;PMC3350530;PMC12354785;PMC8896306;PMC9367803	PMC11804769;PMC12443607;PMC11298679;PMC5177635;PMC4490253;PMC3350530;PMC12354785;PMC8896306;PMC9367803
CG31937	FBgn0031360	circadian	75	Listed as cycling in fly bodies with rhythmic expression, indicating involvement in circadian regulation; no sleep-related phenotypes reported.	PMC6758054	PMC6758054	PMC6758054
RpS18	FBgn0010411	circadian	70	RpS18 was upregulated under long-photoperiod in an LP-sensitive vs LP-insensitive line, suggesting involvement in photoperiod/circadian-related regulation; no evidence linking it to sleep.	PMC3974645;PMC10447979;PMC4889979;PMC8394446	PMC8733473;PMC7423359;PMC3974645;PMC10447979;PMC4889979;PMC5454292;PMC8394446	PMC8733473;PMC7423359;PMC3974645;PMC10447979;PMC4889979;PMC5454292;PMC8394446
Cox17	FBgn0030610	circadian	70	Reported to be upregulated by light exposure and among mitochondrial genes induced after light, indicating a light-responsive/circadian role; no evidence connecting it to sleep.	PMC11491124;PMC3039656	PMC11491124;PMC3039656	PMC11491124;PMC3039656
CG42554	FBgn0260756	circadian	70	Listed among cycling genes in the Drosophila body (Table 3) of the 2002 paper, indicating circadian expression; no functional or phenotype data reported.	PMC6758054	PMC6758054	PMC6758054
Npc2b	FBgn0038198	circadian	70	Npc2b is listed among cycling genes in fly bodies and is upregulated under entrained (LD) conditions, supporting circadian regulation. No direct fly sleep phenotype is reported (only human NPC2 has sleep-related associations).	PMC6758054;PMC12814433	PMC10205086;PMC6758054;PMC12814433	PMC10205086;PMC6758054;PMC12814433
CG9649	FBgn0038211	circadian	70	mRNA oscillates with opposite phase to CLK direct targets (tim, vri, per, pdp1), indicating circadian rhythmic expression; no evidence linking CG9649 to sleep phenotypes.	PMC11298679;PMC2386838	PMC11298679;PMC2386838	PMC11298679;PMC2386838
Pen	FBgn0287720	circadian	70	A Pen hypomorph alters geotaxis and is reported alongside clock genes (cry, Pdf) with links to circadian/folded clock-related traits; sleep links are limited to expression changes in sleep-inducing treatments without Pen-specific sleep phenotypes.	PMC10619980;PMC11447928;PMC5356207	PMC10932905;PMC11584021;PMC10203134;PMC10619980;PMC11447928;PMC9716074;PMC8501079;PMC9477501;PMC6078164;PMC4710524;PMC5356207;PMC4335507;PMC4569741;PMC10337991;PMC10839650;PMC12378183;PMC12808775;PMC2568807;PMC2758999;PMC3039656;PMC3179520;PMC3467289;PMC3572085;PMC4403805;PMC5394920;PMC5755584;PMC5859286;PMC6600341;PMC6713763;PMC7081220;PMC7176688;PMC7341981;PMC7571330;PMC7726792;PMC8547053;PMC85…	PMC10932905;PMC11584021;PMC10203134;PMC10619980;PMC11447928;PMC9716074;PMC8501079;PMC9477501;PMC6078164;PMC4710524;PMC5356207;PMC4335507;PMC4569741;PMC10337991;PMC10839650;PMC12378183;PMC12808775;PMC2568807;PMC2758999;PMC3039656;PMC3179520;PMC3467289;PMC3572085;PMC4403805;PMC5394920;PMC5755584;PMC5859286;PMC6600341;PMC6713763;PMC7081220;PMC7176688;PMC7341981;PMC7571330;PMC7726792;PMC8547053;PMC85…
CG5254	FBgn0040383	circadian	70	Listed as a cycling transcript in the paper (indicative of circadian expression), but no behavioral or physiological phenotype reported.	PMC6758054	PMC6758054	PMC6758054
CG3609	FBgn0031418	circadian	70	Explicitly listed among clock-controlled output genes, indicating circadian regulation; no functional annotation or sleep-related phenotypes are reported.	PMC6758054	PMC6758054	PMC6758054
LSm3	FBgn0051184	circadian	70	LSm3 was identified in a constant-light screen and the EP(2)996 cg31184/cg33108 line showed altered rhythmicity with a ~26.5 h period, indicating a circadian-related phenotype.	PMC2789323	PMC6025963;PMC2789323	PMC6025963;PMC2789323
Polr2L	FBgn0039218	circadian	65	Identified as differentially rhythmic in HCT116-PER2 KO cells, indicating involvement in circadian regulation; no evidence linking it to sleep phenotypes.	PMC3679160;PMC8657387	PMC3679160;PMC8657387	PMC3679160;PMC8657387
Tmem18	FBgn0050051	circadian	65	Tmem18 is listed as a bipolar-disorder risk locus with a photoperiod-correlated variant and is noted to have a functional connection to circadian rhythm; no sleep-duration or sleep phenotype evidence is reported.	PMC12274101;PMC3522587;PMC4237747;PMC4430294	PMC12274101;PMC3313574;PMC3522587;PMC4237747;PMC4430294	PMC12274101;PMC3313574;PMC3522587;PMC4237747;PMC4430294
RpL35	FBgn0029785	circadian	60	RpL35 is differentially expressed under long photoperiod and its expression changes accompany the photoperiod response and flowering-time differences, linking it to circadian/photoperiod signaling rather than sleep.	PMC4889979	PMC4889979	PMC4889979
RpS2	FBgn0004867	circadian	60	RpS2 is reported as a trans-regulated gene within a QTL interval linked to circadian-period phenotypes; other mentions are differential expression in studies that report sleep changes but no RpS2-specific sleep phenotype.	PMC9911060;PMC4900636;PMC2174920;PMC3087556;PMC3850420;PMC6191426	PMC9911060;PMC4900636;PMC2174920;PMC3087556;PMC3850420;PMC6191426	PMC9911060;PMC4900636;PMC2174920;PMC3087556;PMC3850420;PMC6191426
Nagk	FBgn0038321	circadian	60	Reported as a glial-enriched clock-cell mRNA expressed in the adult brain, implying a circadian association; no functional/phenotypic evidence available in this study.	PMC3864454	PMC3864454	PMC3864454
awd	FBgn0000150	circadian	60	Awd is reported as upregulated at ZT1 (a circadian timepoint) in the retina, consistent with circadian regulation; no evidence in the provided text links awd to sleep.	PMC6357063;PMC4900636;PMC5374408	PMC9891730;PMC8072781;PMC6357063;PMC4900636;PMC5144987;PMC1461973;PMC4453065;PMC5374408	PMC9891730;PMC8072781;PMC6357063;PMC4900636;PMC5144987;PMC1461973;PMC4453065;PMC5374408
RpS27A	FBgn0003942	circadian	50	RpS27A is upregulated at ZT1 in HO-silenced retinas and is among Nab2/Atx2-associated RNAs linked to circadian behavior, but no direct RpS27A-specific circadian phenotype is reported.	PMC8733473;PMC6357063	PMC8733473;PMC7423359;PMC6357063	PMC8733473;PMC7423359;PMC6357063
cl	FBgn0000318	sleep	95	GluClα (cl) encodes a glutamate-gated chloride channel that promotes nocturnal sleep; knockdown and mutant combinations reduce nighttime sleep and shorten sleep bouts, indicating a clear sleep role.	PMC12494514;PMC11621569;PMC9682093;PMC5860874	PMC12060243;PMC12319146;PMC12337293;PMC12443607;PMC12450728;PMC12494514;PMC12527942;PMC10620068;PMC10945756;PMC11196111;PMC11277495;PMC11462757;PMC11621569;PMC10562519;PMC9008550;PMC9166358;PMC9174495;PMC9454125;PMC9682093;PMC9708601;PMC9710044;PMC9733130;PMC7875489;PMC8128896;PMC8271606;PMC8617488;PMC8641882;PMC8657993;PMC6636906;PMC5860874;PMC5777821;PMC5121609;PMC5127355;PMC11791986;PMC1187961…	PMC12060243;PMC12319146;PMC12337293;PMC12443607;PMC12450728;PMC12494514;PMC12527942;PMC10620068;PMC10945756;PMC11196111;PMC11277495;PMC11462757;PMC11621569;PMC10562519;PMC9008550;PMC9166358;PMC9174495;PMC9454125;PMC9682093;PMC9708601;PMC9710044;PMC9733130;PMC7875489;PMC8128896;PMC8271606;PMC8617488;PMC8641882;PMC8657993;PMC6636906;PMC5860874;PMC5777821;PMC5121609;PMC5127355;PMC11791986;PMC1187961…
CG15908	FBgn0033085	sleep	95	Nervous-system-specific knockdown of CG15908 increases total sleep in male Drosophila, indicating a role in sleep regulation; no circadian phenotype reported in the provided text.	PMC7205319	PMC7205319	PMC7205319
Hou	FBgn0030944	sleep	95	Multiple lines of evidence link Hou/DmGluRA to sleep regulation: overexpression improves sleep, it's required for the sleep-promoting effect of an mGluR activator, and mutants show accelerated age-related sleep decline; no circadian effects are reported in the text.	PMC10171630	PMC10760965;PMC11298679;PMC11336169;PMC10313616;PMC8028125;PMC10171630;PMC10330732;PMC10413579;PMC10780195;PMC11133573;PMC11199956;PMC11330665;PMC12149115;PMC12500093;PMC12510047;PMC12618080;PMC12728587;PMC12804414;PMC4842059;PMC5187757;PMC5601996;PMC6763589;PMC6853770;PMC7027873;PMC7230387;PMC7674828;PMC7748413;PMC7941889;PMC8636908;PMC8674661;PMC8760803;PMC9066069;PMC9099045;PMC9308782;PMC93957…	PMC10760965;PMC11298679;PMC11336169;PMC10313616;PMC8028125;PMC10171630;PMC10330732;PMC10413579;PMC10780195;PMC11133573;PMC11199956;PMC11330665;PMC12149115;PMC12500093;PMC12510047;PMC12618080;PMC12728587;PMC12804414;PMC4842059;PMC5187757;PMC5601996;PMC6763589;PMC6853770;PMC7027873;PMC7230387;PMC7674828;PMC7748413;PMC7941889;PMC8636908;PMC8674661;PMC8760803;PMC9066069;PMC9099045;PMC9308782;PMC93957…
Cyp4g1	FBgn0010019	sleep	95	Text states Cyp4g1 promotes wakefulness and reduces baseline sleep, indicating a role in sleep regulation; no circadian role is reported.	PMC12064057	PMC12064057	PMC12064057
nkt	FBgn0036146	sleep	95	Multiple independent studies in the text show NKT (CG14141) is a secreted, astrocyte- and MB-derived Ig-domain protein that regulates night sleep (reduced/fragmented night sleep, increased latency) with no reported circadian-period effects.	PMC10877950;PMC10203134;PMC9099418;PMC8483315;PMC6712560;PMC5177635	PMC10877950;PMC10203134;PMC9099418;PMC8483315;PMC6712560;PMC5177635	PMC10877950;PMC10203134;PMC9099418;PMC8483315;PMC6712560;PMC5177635
CG12795	FBgn0031535	sleep	95	Identified as a wake-promoting gene in cross-species analysis; pan-neuronal RNAi depletion increases daily sleep in Drosophila.	PMC7541080	PMC7541080	PMC7541080
Tdh	FBgn0036997	sleep	95	Loss of Tdh (CG5955) increases daily sleep amount and markedly shortens sleep latency, with pan-neuronal depletion phenocopying the phenotype, indicating a role in sleep regulation via threonine metabolism. No circadian effects are reported in the provided text.	PMC6636906	PMC6636906;PMC6142195;PMC12064057	PMC6636906;PMC6142195;PMC12064057
GLaz	FBgn0033799	sleep	95	Multiple reports link glial GLaz to sleep regulation: glial GLaz knockdown reduces total sleep and causes fragmentation, and GLaz is required for wake-dependent glial mitochondrial oxidation and sleep-associated lipid catabolism.	PMC11001586;PMC9454125;PMC11199944;PMC11765777;PMC11893543;PMC3626883	PMC11001586;PMC9454125;PMC11199944;PMC11765777;PMC11893543;PMC3626883	PMC11001586;PMC9454125;PMC11199944;PMC11765777;PMC11893543;PMC3626883
ave	FBgn0050476	sleep	95	The provided text states ave/Hk mutants are short-sleeping and show sleep-related phenotypes (reduced short-term memory associated with short sleep); no circadian effects are reported.	PMC4479072	PMC10073699;PMC10868424;PMC6351594;PMC6910219;PMC6996329;PMC6064670;PMC5662006;PMC4754039;PMC4769108;PMC4374177;PMC4416079;PMC3852184;PMC3398137;PMC3176546;PMC2628352;PMC10330063;PMC11100826;PMC11964421;PMC12124738;PMC2647943;PMC2679052;PMC32249;PMC3934129;PMC4168688;PMC4430446;PMC4451529;PMC4479072;PMC4629104;PMC4643127;PMC5049662;PMC5241116;PMC5312809;PMC5384041;PMC5592919;PMC5901354;PMC5924522…	PMC10073699;PMC10868424;PMC6351594;PMC6910219;PMC6996329;PMC6064670;PMC5662006;PMC4754039;PMC4769108;PMC4374177;PMC4416079;PMC3852184;PMC3398137;PMC3176546;PMC2628352;PMC10330063;PMC11100826;PMC11964421;PMC12124738;PMC2647943;PMC2679052;PMC32249;PMC3934129;PMC4168688;PMC4430446;PMC4451529;PMC4479072;PMC4629104;PMC4643127;PMC5049662;PMC5241116;PMC5312809;PMC5384041;PMC5592919;PMC5901354;PMC5924522…
mRpS33	FBgn0038426	sleep	90	Multiple human genetic studies reported MRPS33 associated with obstructive sleep apnea and sleep-disordered breathing (Per90) with genome-wide significant p-value (p = 1.22×10^-9). Expression varies with oxygen treatment, linking it to hypoxia-related sleep traits.	PMC8394596;PMC9757082	PMC8394596;PMC9757082	PMC8394596;PMC9757082
Sec61beta	FBgn0010638	sleep	90	LHLK neuron–specific knockdown of Sec61beta increases sleep in fed and starved states and reduces starvation-induced sleep suppression, indicating a role in sleep regulation.	PMC12239624;PMC12443607	PMC12239624;PMC12443607	PMC12239624;PMC12443607
Arg	FBgn0023535	sleep	90	Knockdown of Arg (FaLP receptor) reduces heat- or infection-induced sleep and Arc/Arg3.1 expression follows wakefulness and REM sleep patterns, supporting a role in sleep regulation.	PMC5817353;PMC12035899;PMC8636908	PMC11698076;PMC10945756;PMC8947439;PMC6456965;PMC5817353;PMC5018803;PMC2898368;PMC10056885;PMC10198731;PMC10299861;PMC10338342;PMC10452387;PMC10454916;PMC10603886;PMC10761054;PMC10780653;PMC10920033;PMC10960290;PMC10963029;PMC11077378;PMC11362059;PMC11678771;PMC11728827;PMC11959908;PMC12035899;PMC12353112;PMC12525335;PMC12535984;PMC6378743;PMC6561950;PMC6890458;PMC7047498;PMC7617803;PMC7711450;PM…	PMC11698076;PMC10945756;PMC8947439;PMC6456965;PMC5817353;PMC5018803;PMC2898368;PMC10056885;PMC10198731;PMC10299861;PMC10338342;PMC10452387;PMC10454916;PMC10603886;PMC10761054;PMC10780653;PMC10920033;PMC10960290;PMC10963029;PMC11077378;PMC11362059;PMC11678771;PMC11728827;PMC11959908;PMC12035899;PMC12353112;PMC12525335;PMC12535984;PMC6378743;PMC6561950;PMC6890458;PMC7047498;PMC7617803;PMC7711450;PM…
Mpp6	FBgn0032921	sleep	90	Human locus near MPP6 associates with poorer sleep quality and lower brain MPP6 expression; Drosophila varicose knockdown reduces nighttime sleep and Mpp6-/- mice show altered sleep–wake activity. Drosophila data report no major circadian changes, arguing against circadian classification.	PMC7953222;PMC12075274	PMC7953222;PMC12075274	PMC7953222;PMC12075274
wac	FBgn0035120	sleep	90	WAC/Wac is reported to cause sleep disturbances in loss-of-function cases and Wac expression was down-regulated in an improved sleep group, supporting a sleep-related role.	PMC4415307;PMC7141116;PMC7986627	PMC4415307;PMC7141116;PMC7986627	PMC4415307;PMC7141116;PMC7986627
ubl	FBgn0022224	sleep	90	The text explicitly states Ubl (Nedd8 ubiquitin-like modifier) is listed as promoting baseline sleep and is categorized under cellular homeostasis/protein degradation.	PMC12064057;PMC5572162	PMC12467204;PMC8177895;PMC4710524;PMC4256363;PMC10286584;PMC10413579;PMC11077378;PMC11762092;PMC12064057;PMC12463008;PMC3349749;PMC4302021;PMC5572162;PMC5601996;PMC5992412;PMC6027434;PMC6054784;PMC7364557;PMC7449961;PMC7584015;PMC7617762;PMC7732583;PMC7801436;PMC9322287	PMC12467204;PMC8177895;PMC4710524;PMC4256363;PMC10286584;PMC10413579;PMC11077378;PMC11762092;PMC12064057;PMC12463008;PMC3349749;PMC4302021;PMC5572162;PMC5601996;PMC5992412;PMC6027434;PMC6054784;PMC7364557;PMC7449961;PMC7584015;PMC7617762;PMC7732583;PMC7801436;PMC9322287
ND-20	FBgn0030718	sleep	90	RNAi against ND-20 in glutamate neurons increases daytime and nighttime sleep and decreases nighttime locomotor activity, indicating a role in sleep regulation.	PMC10270625;PMC5817353	PMC10270625;PMC5817353;PMC6038684	PMC10270625;PMC5817353;PMC6038684
CCHa2	FBgn0038147	sleep	90	Multiple studies in the text report CCHa2 promotes sleep (signals insulin-producing cells to promote sleep) and that body-specific knockdown reduces sleep duration and depth; no evidence linking it to circadian regulation is provided.	PMC12410877;PMC9911060;PMC9257349;PMC9400086;PMC7056969;PMC12699532	PMC12410877;PMC9911060;PMC9257349;PMC9400086;PMC7056969;PMC12699532	PMC12410877;PMC9911060;PMC9257349;PMC9400086;PMC7056969;PMC12699532
mt:CoIII	FBgn0013676	sleep	90	mt:CoIII (COX3) variation and expression are reported to modulate cytochrome c oxidase activity and cellular energetics that influence locomotor activity and sleep; mtDNA variants are associated with reduced sleep and increased activity in the study.	PMC9519576;PMC4900636	PMC9519576;PMC4900636	PMC9519576;PMC4900636
mt:Cyt-b	FBgn0013678	sleep	90	Multiple studies report that mt:Cyt-b variation alters locomotor activity and reduces time spent asleep (cybrid and haplogroup effects) and that knockdown contexts produce sleep disruption and hyperactivity.	PMC9519576;PMC6357063;PMC4900636;PMC4848847	PMC9519576;PMC6357063;PMC4900636;PMC4848847	PMC9519576;PMC6357063;PMC4900636;PMC4848847
Tsp42Ef	FBgn0033127	sleep	90	P-element insertion mutations in Tsp42Ef alter both night and day sleep durations and implicate the gene in natural sleep variation via co-regulated transcriptional networks.	PMC2683981	PMC2683981	PMC2683981
Echs1	FBgn0033879	sleep	90	Glial-specific knockdown of Echs1 reduces total sleep and fragments sleep, implicating Echs1 in a glial lipid catabolic pathway that supports normal sleep; no circadian evidence reported.	PMC11001586;PMC8410083	PMC11001586;PMC8410083	PMC11001586;PMC8410083
Rab27	FBgn0025382	sleep	85	Rab27 knockout adults show significantly reduced daytime sleep with shorter sleep bouts that are rescued by UAS-YFP-Rab27, indicating a modulatory role in sleep; no clear circadian phenotypes reported.	PMC6255390;PMC3351199;PMC5737434	PMC6255390;PMC3351199;PMC5737434	PMC6255390;PMC3351199;PMC5737434
mt:CoII	FBgn0013675	sleep	85	mt:CoII variation in mtDNA haplotypes is reported to affect locomotor activity and reduce sleep, and mt:CoII is upregulated with neural Ets96B knockdown that also produces reduced sleep.	PMC9519576;PMC4900636	PMC9519576;PMC4900636	PMC9519576;PMC4900636
COX4	FBgn0032833	sleep	85	Several studies in the text report COX4 upregulation during wakefulness and after sleep deprivation, linking it to sleep-related mitochondrial energy metabolism; no circadian role is described.	PMC6542800;PMC4409616;PMC6468406;PMC7279029;PMC8857111	PMC6542800;PMC4409616;PMC6468406;PMC7279029;PMC8857111	PMC6542800;PMC4409616;PMC6468406;PMC7279029;PMC8857111
RpL21	FBgn0032987	sleep	85	RpL21 is reported as a ribosomal protein whose expression is increased in cortex following sleep deprivation and is listed among macromolecule biosynthesis genes upregulated after sleep loss.	PMC4409616	PMC4409616	PMC4409616
RpS27	FBgn0039300	sleep	80	Sleep after learning increases translation of RpS27 mRNA on membrane-bound ribosomes, implying a role in sleep-dependent synaptic plasticity.	PMC9582285	PMC7423359;PMC9582285	PMC7423359;PMC9582285
Pomp	FBgn0032884	sleep	80	Listed among sleep-debt–related transcript features in the chronic sleep insufficiency panel, with no circadian evidence reported.	PMC6335875	PMC7369354;PMC11325773;PMC11617894;PMC6302373;PMC6335875;PMC9671760	PMC7369354;PMC11325773;PMC11617894;PMC6302373;PMC6335875;PMC9671760
MtnA	FBgn0002868	sleep	80	Pan-glial knockdown of MtnA increases total sleep, indicating a role in sleep regulation; no evidence in the provided text links MtnA to circadian rhythms.	PMC12443607;PMC10205086;PMC9312494	PMC11805992;PMC12443607;PMC12474399;PMC10205086;PMC6890466;PMC3974645;PMC4133166;PMC3754892;PMC3878269;PMC10588955;PMC11491124;PMC2758907;PMC5485937;PMC5884495;PMC9312494	PMC11805992;PMC12443607;PMC12474399;PMC10205086;PMC6890466;PMC3974645;PMC4133166;PMC3754892;PMC3878269;PMC10588955;PMC11491124;PMC2758907;PMC5485937;PMC5884495;PMC9312494
Ms	FBgn0011581	sleep	80	Msp300 (Ms) is functionally linked to sleep ontogeny: its de-repression increases DA innervation of the sleep-promoting dFSB and causes loss of juvenile sleep ontogeny, and Ms RNAi rescues this phenotype. Circadian evidence is only transcript detection in LNds with no functional phenotypes reported.	PMC11196111;PMC11437785;PMC7185995;PMC5325595;PMC5489222;PMC311076	PMC11912869;PMC12178907;PMC12275062;PMC11068357;PMC11196111;PMC11277495;PMC11437785;PMC11713176;PMC10550813;PMC10589661;PMC10642965;PMC7837698;PMC8072781;PMC8177895;PMC8184744;PMC7185995;PMC7578830;PMC7658074;PMC6731482;PMC6794074;PMC6794090;PMC5834245;PMC5860874;PMC6692290;PMC5325595;PMC5359053;PMC5489222;PMC4968396;PMC4989149;PMC4699656;PMC4094078;PMC3792499;PMC4022047;PMC3503988;PMC1557390;PMC…	PMC11912869;PMC12178907;PMC12275062;PMC11068357;PMC11196111;PMC11277495;PMC11437785;PMC11713176;PMC10550813;PMC10589661;PMC10642965;PMC7837698;PMC8072781;PMC8177895;PMC8184744;PMC7185995;PMC7578830;PMC7658074;PMC6731482;PMC6794074;PMC6794090;PMC5834245;PMC5860874;PMC6692290;PMC5325595;PMC5359053;PMC5489222;PMC4968396;PMC4989149;PMC4699656;PMC4094078;PMC3792499;PMC4022047;PMC3503988;PMC1557390;PMC…
mt:ND2	FBgn0013680	sleep	80	mt:ND2 variation and expression associate with altered locomotor activity and reduced sleep in Drosophila cybrid lines and in neuronal knockdown contexts, implicating a role in sleep regulation.	PMC11728359;PMC9911060;PMC9519576;PMC4900636	PMC11728359;PMC9911060;PMC9519576;PMC4900636	PMC11728359;PMC9911060;PMC9519576;PMC4900636
Orcokinin	FBgn0034935	sleep	80	The text explicitly reports Orcokinin neuropeptides regulate stress-induced sleep in C. elegans. Circadian associations in insects are only associative or lack functional/phenotypic support, so circadian is not assigned.	PMC10620068;PMC12604039;PMC12808592;PMC7584566;PMC9709512;PMC9828122	PMC10620068;PMC3654681;PMC12604039;PMC12808592;PMC7584566;PMC9709512;PMC9828122	PMC10620068;PMC3654681;PMC12604039;PMC12808592;PMC7584566;PMC9709512;PMC9828122
His3.3A	FBgn0014857	sleep	80	H3.3A K14Q acetylation-mimic suppressed sleep disturbances in HD model flies, indicating an effect on sleep; the provided text gives no evidence linking His3.3A to circadian regulation.	PMC9738228	PMC9738228;PMC2872305	PMC9738228;PMC2872305
NdufV3	FBgn0030292	sleep	70	Ndufv3 abundance is up-regulated in sleep-deprived mouse brains, indicating an association with sleep-related response; no evidence linking it to circadian processes in the provided text.	PMC5042483	PMC5042483	PMC5042483
mRpL27	FBgn0053002	sleep	70	Expression of mRpL27 correlates with sleep drive in dFB neurons, implicating mitochondrial function in sleep homeostasis; no circadian evidence or manipulation phenotypes reported.	PMC10849968	PMC10849968	PMC10849968
RpL35A	FBgn0037328	sleep	70	RpL35A transcripts show altered ribosome association after sleep deprivation following learning, suggesting involvement in sleep- and experience-dependent ribosome remodeling linked to synaptic plasticity. No evidence provided for circadian roles.	PMC5553784;PMC9582285	PMC5553784;PMC9582285	PMC5553784;PMC9582285
RpS5a	FBgn0002590	sleep	65	Text reports genotype-specific effects on adult locomotor activity and sleep after developmental exposure, and notes RpS5a-hosted snoRNAs influence nervous system traits, linking RpS5a to sleep phenotypes.	PMC9074282	PMC9074282;PMC7423359	PMC9074282;PMC7423359
RpL41	FBgn0066084	sleep	60	Reported as a glial sleep/wakefulness correlate with expression changing across sleep/wake states, suggesting involvement in sleep regulation; no manipulation or phenotype data reported.	PMC10849968	PMC10849968;PMC7423359;PMC3222903	PMC10849968;PMC7423359;PMC3222903
eIF1	FBgn0035423	sleep	60	eIF1 was among 217 genes differentially expressed (downregulated) in participants with improved sleep in one study; no evidence in the provided text links it to circadian regulation.	PMC6890465;PMC11848126;PMC4415307;PMC6027434	PMC6890465;PMC11441039;PMC11848126;PMC4415307;PMC6027434	PMC6890465;PMC11441039;PMC11848126;PMC4415307;PMC6027434
Ing3	FBgn0030945	sleep	40	A SNP in the ING3 region (rs2525724) was associated with usual bedtime in family-based association tests, indicating a link to sleep timing; no functional data or replication reported, so evidence is limited.	PMC1995620	PMC1995620	PMC1995620
NPF	FBgn0027109	sleep; circadian	95	Multiple studies show NPF is required for increased night-time sleep and reduced sleep latency and modulates sleep-dependent memory circuits, indicating a sleep role. NPF is expressed in core clock neurons (LNvs, LNds, DN1s), forms circadian feedback circuits affecting locomotor period and drives rhythmic transcription in the fat body, supporting a circadian role.	PMC11611155;PMC9257349;PMC7856038;PMC7958456;PMC5325595;PMC4862751	PMC11611155;PMC9257349;PMC7856038;PMC7958456;PMC5325595;PMC4862751	PMC11611155;PMC9257349;PMC7856038;PMC7958456;PMC5325595;PMC4862751
Nca	FBgn0013303	sleep; circadian	95	Multiple studies show Nca promotes nighttime sleep and loss causes night-specific sleep/arousal defects; additionally the NCA/NALCN complex and Nca activity influence circadian pacemaker output and rhythmicity, and sleep promotion is gated by the circadian clock.	PMC9400086;PMC6415939;PMC5459923;PMC11817938;PMC6283151;PMC8039321	PMC9400086;PMC9708601;PMC6415939;PMC5459923;PMC4537776;PMC3818319;PMC11226556;PMC11817938;PMC12064057;PMC12604039;PMC6283151;PMC8039321;PMC8772734	PMC9400086;PMC9708601;PMC6415939;PMC5459923;PMC4537776;PMC3818319;PMC11226556;PMC11817938;PMC12064057;PMC12604039;PMC6283151;PMC8039321;PMC8772734
BomBc2	FBgn0034331	sleep; circadian	90	Glial (REPO) knockdown with two independent RNAi lines decreases night sleep, increases day sleep, fragments night sleep and raises sleep latency; BomBc2 is also described as a cycling astrocyte gene with rhythmic translation.	PMC8483315	PMC10761942;PMC8483315	PMC10761942;PMC8483315
Hug	FBgn0028374	sleep; circadian	90	Text reports Hug as a clock-regulated circadian output that modulates rest:activity rhythms and evening peaks, and describes Hugin+ neurons integrating sleep homeostat and circadian signals, affecting sleep rebound and counteracting sleep-promoting neurons.	PMC8617458;PMC5325595;PMC5698909;PMC3792499;PMC7920058;PMC9853942	PMC8617458;PMC5325595;PMC5698909;PMC3792499;PMC7920058;PMC9853942	PMC8617458;PMC5325595;PMC5698909;PMC3792499;PMC7920058;PMC9853942
mt:ATPase6	FBgn0013672	sleep; circadian	90	Multiple studies report that mt:ATPase6 variation or mutation alters sleep amount, bout length and sleep homeostasis, and the ATP6(1) mutant produces circadian defects (arrhythmicity, altered free-running period and disrupted eclosion timing).	PMC10849968;PMC9519576;PMC6411073;PMC6357063;PMC4900636	PMC10849968;PMC9519576;PMC6411073;PMC6357063;PMC4900636;PMC4374177	PMC10849968;PMC9519576;PMC6411073;PMC6357063;PMC4900636;PMC4374177
SIFa	FBgn0053527	sleep; circadian	90	Multiple studies show SIFa/SIFR signaling promotes baseline sleep and sleep maintenance (activation increases sleep; loss reduces sleep). SIFa is also required for feeding:fasting circadian rhythms and links clock neurons (DN1p, PDF) to sleep and rest:activity rhythms.	PMC12396332;PMC12410877;PMC8440390;PMC6860455;PMC4012077;PMC12690271	PMC12396332;PMC12410877;PMC8440390;PMC6860455;PMC4012077;PMC12690271	PMC12396332;PMC12410877;PMC8440390;PMC6860455;PMC4012077;PMC12690271
Spar	FBgn0031306	sleep; circadian	90	Spar is expressed in circadian clock neurons and mediates Alk-dependent circadian regulation; Spar mutants show circadian disturbances and disrupted sleep–wake patterns (hyperactivity, reduced daytime sleep).	PMC11196111;PMC5325595;PMC8609871	PMC11196111;PMC5325595;PMC8609871;PMC8636908	PMC11196111;PMC5325595;PMC8609871;PMC8636908
pdgy	FBgn0027601	sleep; circadian	90	Multiple studies show pdgy promotes sleep and is required for sleep rebound after deprivation; pdgy is also rhythmically expressed in the fat body with a nighttime peak and is controlled by the fat body clock.	PMC12443607;PMC11001586;PMC11468086;PMC10443883;PMC6110854;PMC3152999	PMC12443607;PMC11001586;PMC11468086;PMC10443883;PMC6110854;PMC3152999	PMC12443607;PMC11001586;PMC11468086;PMC10443883;PMC6110854;PMC3152999
DENR	FBgn0030802	sleep; circadian	90	DENR is required for translation of CLOCK and DENR depletion shortens circadian period (~1–1.5 h), linking it to circadian control; DENR is also induced by sleep and altered after sleep loss, implicating it in sleep-related translational regulation.	PMC11848126;PMC5292584;PMC6367653;PMC6547434;PMC6826131;PMC7755475	PMC11848126;PMC5292584;PMC6367653;PMC6547434;PMC6826131;PMC7755475	PMC11848126;PMC5292584;PMC6367653;PMC6547434;PMC6826131;PMC7755475
SdhD	FBgn0039112	sleep; circadian	85	Panneuronal SdhD knockdown increases day sleep fragmentation in mid-age Drosophila (sleep phenotype). SdhD expression shows circadian oscillation in SW620 cells (circadian evidence).	PMC12083682;PMC5454982;PMC7226183	PMC12083682;PMC5454982;PMC6335875;PMC7226183	PMC12083682;PMC5454982;PMC6335875;PMC7226183
Syx8	FBgn0036643	sleep; circadian	85	Glial Syx8 knockdown reduces circadian rhythm robustness in LD and DD (lower RI), supporting a circadian role. Knockdown in P1 neurons abolishes P1-activation-induced sleep suppression, supporting a role in sleep regulation.	PMC5533705;PMC4490253;PMC2677977	PMC5533705;PMC4490253;PMC6675312;PMC2677977	PMC5533705;PMC4490253;PMC6675312;PMC2677977
Ilp5	FBgn0044048	sleep; circadian	85	Ilp5 upregulation in Dsk-neuron insulin signaling is associated with decreased sleep and altered starvation-induced sleep suppression; additionally, Ilp5 perturbations alter circadian rhythmicity and are required for insulin-driven fat-body sxe2 transcript cycling.	PMC12410877;PMC11026460;PMC9115315;PMC7056969;PMC7253064;PMC5204352	PMC12410877;PMC11026460;PMC9115315;PMC8184744;PMC7056969;PMC7253064;PMC5204352	PMC12410877;PMC11026460;PMC9115315;PMC8184744;PMC7056969;PMC7253064;PMC5204352
Sod1	FBgn0003462	sleep; circadian	85	Multiple studies show Sod1 manipulation or upregulation alters sleep (neuronal SOD1 overexpression reduces total sleep; extracts that increase Sod1 improve sleep), and reduced Sod1 in mul1/park mutants correlates with longer locomotor periods (~25–27 h) and altered clock gene expression, implying circadian involvement.	PMC11728359;PMC10604594;PMC10697416;PMC8072781;PMC6540415;PMC6042693	PMC11728359;PMC10604594;PMC10697416;PMC8072781;PMC6540415;PMC6042693	PMC11728359;PMC10604594;PMC10697416;PMC8072781;PMC6540415;PMC6042693
Ilp3	FBgn0044050	sleep; circadian	85	Ilp3 expression is induced by sleep perturbations (sleep fragmentation; changes in insulin signaling that decrease sleep), supporting a role in sleep regulation. Ilp3 (with Ilp2/Ilp5) is required for IPC-mediated rhythmic sxe2 expression in the fat body and loss of these Ilps abolishes that cycling, supporting a role in circadian clock output to metabolism.	PMC12410877;PMC9115315;PMC8184744;PMC7056969;PMC4969361;PMC5204352	PMC12410877;PMC10259475;PMC9115315;PMC8184744;PMC7056969;PMC4969361;PMC5204352	PMC12410877;PMC10259475;PMC9115315;PMC8184744;PMC7056969;PMC4969361;PMC5204352
GstE1	FBgn0034335	sleep; circadian	85	Circadian: GstE1 is reported to cycle in the fly head under entrained conditions (p=2.9e-03; phase ≈7.8 h). Sleep: GstE1 expression changes with sleep/wake states in glia and is listed among wakefulness-associated genes.	PMC10849968;PMC11728359;PMC9941135;PMC7253064;PMC2329912;PMC6758054	PMC10849968;PMC11728359;PMC9941135;PMC6994956;PMC7253064;PMC2329912;PMC6758054	PMC10849968;PMC11728359;PMC9941135;PMC6994956;PMC7253064;PMC2329912;PMC6758054
GstE12	FBgn0027590	sleep; circadian	70	Reported as a glial metabolism gene with sleep/wakefulness correlates (links to sleep regulation) and shows time-of-day (ZT1) downregulation in retina, consistent with circadian regulation.	PMC12342776;PMC10849968;PMC8341641;PMC6357063	PMC12342776;PMC10849968;PMC8341641;PMC6357063	PMC12342776;PMC10849968;PMC8341641;PMC6357063
CAH1	FBgn0027844	sleep; circadian	70	CAH1 knockdown decreased inactivity (increased overall activity) under 12:12 LD, consistent with a role in sleep/activity regulation; CAH1 is cyclically expressed in fat body (peak ZT21-0), indicating circadian regulation despite no change to core clock properties in DD.	PMC10945768;PMC6357063;PMC3350530;PMC3152999	PMC10945768;PMC6357063;PMC4457141;PMC3350530;PMC3152999;PMC12463008	PMC10945768;PMC6357063;PMC4457141;PMC3350530;PMC3152999;PMC12463008
Pdf	FBgn0023178	circadian; sleep	95	Pdf encodes the PDF neuropeptide that coordinates the Drosophila circadian clock, affecting phase, entrainment, and rhythmicity; PDF also promotes wakefulness and loss of PDF increases sleep and disrupts arousal.	PMC12080924;PMC12361518;PMC12396332;PMC11602725;PMC10629539;PMC10714010	PMC12080924;PMC12361518;PMC12396332;PMC11602725;PMC10629539;PMC10714010	PMC12080924;PMC12361518;PMC12396332;PMC11602725;PMC10629539;PMC10714010
l(1)G0004	FBgn0027334	circadian; sleep	90	RNAi knockdown in tim-expressing clock neurons reduces rhythmicity and fragments night-time sleep (increased sleep episodes); loss-of-function (KO) shows arrhythmic circadian behavior in DD assays, supporting roles in both circadian regulation and sleep.	PMC7820356;PMC5770425	PMC10760965;PMC8791498;PMC7820356;PMC5764297;PMC5770425;PMC4097653;PMC3180232;PMC2757269;PMC4656021;PMC2040218;PMC6763108;PMC12522392;PMC1801336;PMC2795500;PMC7578099	PMC10760965;PMC8791498;PMC7820356;PMC5764297;PMC5770425;PMC4097653;PMC3180232;PMC2757269;PMC4656021;PMC2040218;PMC6763108;PMC12522392;PMC1801336;PMC2795500;PMC7578099
Sirt6	FBgn0037802	circadian; sleep	90	Multiple entries show SIRT6 rhythmically deacetylates clock gene promoters and regulates tryptophan/serotonin/melatonin balance, with SIRT6 deficiency disrupting circadian gene expression, melatonin oscillation and sleep.	PMC10313616;PMC5031559;PMC4521455;PMC12285964;PMC12634804;PMC12789597	PMC10313616;PMC5031559;PMC4521455;PMC12285964;PMC12634804;PMC12677041;PMC12789597	PMC10313616;PMC5031559;PMC4521455;PMC12285964;PMC12634804;PMC12677041;PMC12789597
ox	FBgn0011227	circadian; sleep	85	Drosophila 'Ox' is dPER overexpression affecting clock target genes, implicating circadian function. Mammalian 'Ox' (orexin) drives arousal and regulates sleep/wake behavior and post-stroke sleep disturbances, implicating sleep.	PMC5002980;PMC11047862	PMC11698076;PMC11868735;PMC12043502;PMC12273795;PMC12319146;PMC12443607;PMC12450728;PMC11026460;PMC11421661;PMC8467329;PMC7367490;PMC6522370;PMC6542800;PMC6782096;PMC5779612;PMC5881511;PMC6062148;PMC5469398;PMC5002980;PMC5045179;PMC5127355;PMC3969244;PMC4204809;PMC10147008;PMC10238477;PMC10362302;PMC10406431;PMC10994774;PMC11047862;PMC11200329;PMC11233345;PMC11481193;PMC11579814;PMC11683420;PMC11…	PMC11698076;PMC11868735;PMC12043502;PMC12273795;PMC12319146;PMC12443607;PMC12450728;PMC11026460;PMC11421661;PMC8467329;PMC7367490;PMC6522370;PMC6542800;PMC6782096;PMC5779612;PMC5881511;PMC6062148;PMC5469398;PMC5002980;PMC5045179;PMC5127355;PMC3969244;PMC4204809;PMC10147008;PMC10238477;PMC10362302;PMC10406431;PMC10994774;PMC11047862;PMC11200329;PMC11233345;PMC11481193;PMC11579814;PMC11683420;PMC11…
CG1545	FBgn0030259		100	No functional assignment or phenotype data are reported for CG1545; RNAi was not tested, so there is no evidence to place it in sleep or circadian categories.	PMC5177635	PMC5177635	PMC5177635
BaraC	FBgn0050285		100	Provided text states BaraC is nervous system-specific and not immune-related but gives no evidence linking it to sleep or circadian functions; therefore no classification possible.	PMC10059942	PMC10059942	PMC10059942
Dso2	FBgn0067905		100	Provided text describes an antimicrobial/immune role (Toll signaling, antifungal defense) with no mention of sleep or circadian processes.	PMC10059942	PMC10052349;PMC10059942	PMC10052349;PMC10059942
Vps29	FBgn0031310		100	Provided text describes Vps29 role in retromer-mediated endosomal trafficking and Parkinson's disease context; no mention of sleep or circadian functions or phenotypes.	PMC4085542	PMC4085542	PMC4085542
hoip	FBgn0286786		100	Text describes HOIP as an E3 ligase in TNF/LUBAC signaling with no reported HOIP-specific phenotypes; no links to sleep or circadian functions are provided.	PMC7801436	PMC7801436	PMC7801436
SmB	FBgn0262601		100	All provided entries describe SmB as a spliceosomal/mRNA splicing protein; no SmB-specific circadian or sleep phenotypes are reported in the text.	PMC6890465;PMC4598772;PMC6315869	PMC6890465;PMC4598772;PMC6315869;PMC7303124	PMC6890465;PMC4598772;PMC6315869;PMC7303124
RpS9	FBgn0010408		95	RpS9 is reported only as a housekeeping/reference gene for qPCR normalization with no specific functional role or phenotypes described. No evidence links RpS9 to sleep or circadian function in the provided text.	PMC12511354;PMC3913041;PMC4182423	PMC12511354;PMC3913041;PMC4182423	PMC12511354;PMC3913041;PMC4182423
Grx5	FBgn0030584		95	No reported Drosophila phenotypes or investigations linking Grx5 to sleep or circadian processes; described function is mitochondrial Fe–S cluster biogenesis, not related to sleep/circadian pathways.	PMC5817353	PMC5817353	PMC5817353
Mccc1	FBgn0039877		95	The provided text lists MCCC1 only as part of a PD-associated locus with no gene-specific function or phenotypes reported; no links to sleep or circadian processes are described.	PMC4085542	PMC4085542	PMC4085542
Tim9b	FBgn0027358		95	The provided text gives no functional annotation, phenotypes, or pathway linking Tim9b to sleep or circadian biology—only that it is differentially expressed in spaceflight studies.	PMC8430797	PMC8430797	PMC8430797
RpS19a	FBgn0010412		95	Provided text describes spliceosome-related exon inclusion and rescue of mushroom body structural defects; it contains no mention of sleep or circadian phenotypes or functions.	PMC10760965	PMC10760965	PMC10760965
RpL18	FBgn0035753		95	The provided text describes RpL18 as a ribosomal protein linked to lifespan effects and as a qRT‑PCR housekeeping gene; no sleep- or circadian-related functions or phenotypes are reported.	PMC11441039;PMC6576784	PMC7423359;PMC11441039;PMC6576784	PMC7423359;PMC11441039;PMC6576784
Pstk	FBgn0031041		95	The text only describes Pstk as part of the selenocysteine insertion machinery and explicitly reports no phenotypes; no links to sleep or circadian processes are mentioned.	PMC4244043	PMC4244043	PMC4244043
primo-1	FBgn0040077		95	Provided text only describes dephosphorylation and roles in neurogenesis/neural development; no evidence or phenotypes linking primo-1 to sleep or circadian rhythms.	PMC5237213	PMC5237213	PMC5237213
mRpL19	FBgn0037608		95	Described only as an endogenous reference gene for RT-qPCR; no functional data or phenotypes linking it to circadian or sleep regulation are reported in the provided text.	PMC4954982	PMC4954982	PMC4954982
tko	FBgn0003714		95	The text describes tko as a mitochondrial ribosomal protein mutation used in a seizure-prone Drosophila model with no mention of sleep or circadian phenotypes.	PMC9161705	PMC12307685;PMC7160125;PMC9161705;PMC5352145;PMC6336812;PMC9551389	PMC12307685;PMC7160125;PMC9161705;PMC5352145;PMC6336812;PMC9551389
RpS12	FBgn0286213		95	The text describes RpS12 as a ribosomal protein with decreased mRNA after nerve injury and provides no phenotypic or functional links to sleep or circadian processes.	PMC9582285	PMC12121920;PMC8791498;PMC3864454;PMC12611280;PMC12790415;PMC3072344;PMC3087556;PMC3605217;PMC3928625;PMC4889979;PMC5183626;PMC5454292;PMC5553784;PMC5785211;PMC7222589;PMC7941889;PMC9582285	PMC12121920;PMC8791498;PMC3864454;PMC12611280;PMC12790415;PMC3072344;PMC3087556;PMC3605217;PMC3928625;PMC4889979;PMC5183626;PMC5454292;PMC5553784;PMC5785211;PMC7222589;PMC7941889;PMC9582285
robl	FBgn0024196		95	robl is described only as a housekeeping/internal reference gene for qRT-PCR; no phenotypes or links to sleep or circadian rhythms are reported in the text.	PMC3511579	PMC7426065;PMC3766815;PMC3511579;PMC10066325;PMC11273705;PMC4018537	PMC7426065;PMC3766815;PMC3511579;PMC10066325;PMC11273705;PMC4018537
mt:ND3	FBgn0013681		95	All provided evidence links mt:ND3 to mitochondrial complex I, energy metabolism, aging and stress responses; there is no mention of sleep or circadian phenotypes or regulation in the text.	PMC11728359;PMC12858949	PMC11728359;PMC12858949	PMC11728359;PMC12858949
RpL17	FBgn0029897		95	Described solely as a ribosomal protein gene hosting snoRNAs with ethanol-responsive regulation; no reported sleep or circadian phenotypes or functions in the provided text.	PMC9074282	PMC9074282	PMC9074282
Gs1l	FBgn0019982		95	The provided text only links Gs1l to cold acclimation in Drosophila; no evidence for roles in sleep or circadian functions is reported.	PMC8191109	PMC8191109	PMC8191109
Psf3	FBgn0030196		95	Provided text describes Psf3 as a GINS complex component involved in DNA replication with no mention of sleep or circadian roles; no phenotype linking it to those processes is reported.	PMC2682187	PMC2682187	PMC2682187
CG33502	FBgn0053502		95	All provided evidence describes Fe-S cluster assembly/iron binding and upregulation in TET2 mutants; no sleep- or circadian-related phenotypes or functions are reported.	PMC10072067;PMC5817353	PMC10072067;PMC5817353	PMC10072067;PMC5817353
Ak6	FBgn0033754		95	Provided text describes energy metabolism, stress and starvation responses, and cancer-related functions but contains no information linking Ak6 to sleep or circadian regulation.	PMC10056885;PMC2680645;PMC6106827	PMC10056885;PMC2680645;PMC6106827	PMC10056885;PMC2680645;PMC6106827
ea	FBgn0000533		95	Function is Toll-related receptor signaling (innate immunity) and no ea-specific phenotype is reported; no evidence links ea to sleep or circadian processes.	PMC9716074	PMC12198013;PMC12342776;PMC12482812;PMC10760965;PMC11330830;PMC10588218;PMC8948264;PMC9365390;PMC9400086;PMC9708601;PMC9716074;PMC8028125;PMC8036604;PMC8354181;PMC7203018;PMC6392097;PMC6794074;PMC6838225;PMC5955955;PMC6062148;PMC4214601;PMC10244343;PMC10812107;PMC11294593;PMC11491124;PMC11683420;PMC12690271;PMC4403521;PMC6043638;PMC6240954;PMC6458989;PMC6638195;PMC6685317;PMC6712016;PMC7270403;PM…	PMC12198013;PMC12342776;PMC12482812;PMC10760965;PMC11330830;PMC10588218;PMC8948264;PMC9365390;PMC9400086;PMC9708601;PMC9716074;PMC8028125;PMC8036604;PMC8354181;PMC7203018;PMC6392097;PMC6794074;PMC6838225;PMC5955955;PMC6062148;PMC4214601;PMC10244343;PMC10812107;PMC11294593;PMC11491124;PMC11683420;PMC12690271;PMC4403521;PMC6043638;PMC6240954;PMC6458989;PMC6638195;PMC6685317;PMC6712016;PMC7270403;PM…
Cbp20	FBgn0022943		95	Cbp20 is repeatedly described only as a non-cycling reference/normalization control in qRT-PCR; no functional data or phenotypes linking it to sleep or circadian functions are reported.	PMC11828923;PMC12084006;PMC8184744;PMC8263742;PMC7334534;PMC6138418	PMC11828923;PMC12084006;PMC9983840;PMC8184744;PMC8263742;PMC7334534;PMC6138418	PMC11828923;PMC12084006;PMC9983840;PMC8184744;PMC8263742;PMC7334534;PMC6138418
RpL7-like	FBgn0032404		95	Text describes RpL7-like as a ribosomal protein involved in translation and neurogenesis with expression changes after pollutants/irradiation, but gives no evidence linking it to sleep or circadian functions.	PMC3901678	PMC3901678	PMC3901678
shf	FBgn0003390		95	All provided evidence links shf to ovarian extracellular matrix and development; no information connects shf to sleep or circadian processes, so classification cannot be assigned.	PMC11298679	PMC11670437;PMC11698076;PMC11789159;PMC11914808;PMC11964914;PMC12059024;PMC12084497;PMC12121920;PMC12135941;PMC12193370;PMC12218432;PMC12252545;PMC12256545;PMC12280943;PMC12339407;PMC12380498;PMC12443607;PMC12527942;PMC10780954;PMC10877950;PMC10899604;PMC10971406;PMC11001586;PMC11009632;PMC11053319;PMC11068357;PMC11108206;PMC11196111;PMC11228485;PMC11258440;PMC11285899;PMC11292970;PMC11298679;PMC…	PMC11670437;PMC11698076;PMC11789159;PMC11914808;PMC11964914;PMC12059024;PMC12084497;PMC12121920;PMC12135941;PMC12193370;PMC12218432;PMC12252545;PMC12256545;PMC12280943;PMC12339407;PMC12380498;PMC12443607;PMC12527942;PMC10780954;PMC10877950;PMC10899604;PMC10971406;PMC11001586;PMC11009632;PMC11053319;PMC11068357;PMC11108206;PMC11196111;PMC11228485;PMC11258440;PMC11285899;PMC11292970;PMC11298679;PMC…
Mettl4	FBgn0015351		95	The provided text describes METTL4 as an m6A methyltransferase with no reported sleep or circadian phenotypes; no links to sleep or circadian biology are mentioned.	PMC4951516	PMC4951516;PMC9920239	PMC4951516;PMC9920239
Polr2H	FBgn0037121		95	Knockdown experiments showed no effect on circadian period in clock-cell assays and no circadian-related phenotypes are reported; no evidence links Polr2H to sleep.	PMC12084006;PMC11381918;PMC3679160	PMC12084006;PMC11381918;PMC3679160	PMC12084006;PMC11381918;PMC3679160
Rab18	FBgn0015794		95	Provided text describes Rab18 as a general membrane-trafficking Rab with cell-body localization and reports no developmental/functional phenotypes; no links to sleep or circadian functions are mentioned.	PMC3351199	PMC3351199	PMC3351199
ND-30	FBgn0266582		95	The provided text reports effects on AP1 reporter activity and translation pathway enrichment with no mention of sleep or circadian phenotypes; therefore no classification into those categories is supported.	PMC11168935	PMC11063160;PMC11168935	PMC11063160;PMC11168935
bumpel	FBgn0037895		95	Text describes glial nutrient transport, oogenesis/sterility, and larval locomotion phenotypes; no evidence provided linking bumpel to sleep or circadian regulation.	PMC8790523	PMC8790523	PMC8790523
COX5A	FBgn0019624		95	Provided text describes mitochondrial, aging, and glial senescence phenotypes but contains no data linking COX5A to sleep or circadian regulation.	PMC11168935;PMC12814433;PMC5454982	PMC11168935;PMC12814433;PMC5454982	PMC11168935;PMC12814433;PMC5454982
ATPsynE	FBgn0038224		95	The provided text states ATPsynE was used as a negative control with no reported phenotypes or molecular function in this study; no evidence links it to sleep or circadian processes.	PMC4376901	PMC4376901	PMC4376901
Jheh1	FBgn0010053		95	Provided text links Jheh1 to juvenile hormone metabolism, detoxification, immune response and migration, with no mention of sleep or circadian functions; therefore no classification to those categories is supported.	PMC12342776;PMC11728359;PMC9814246	PMC12342776;PMC11728359;PMC9814246	PMC12342776;PMC11728359;PMC9814246
Cisd	FBgn0062442		95	The provided text reports only a mitochondrial Fe-S cluster repair function for Cisd/Cisd2 and explicitly states no phenotypic data were described; no links to sleep or circadian processes are reported.	PMC5817353	PMC5817353	PMC5817353
eEF5	FBgn0285952		95	No experimental phenotypes or mentions connect eEF5 to sleep or circadian functions—only elevated expression in a crop subcluster and a role in translation.	PMC12261464	PMC12261464	PMC12261464
Glug	FBgn0051100		95	The provided text describes Glug's role in glia-to-neuron metabolic coupling for middle- and long-term memory in the mushroom body; there is no mention of sleep or circadian functions.	PMC11199944	PMC11199944	PMC11199944
Cyp6w1	FBgn0033065		95	The text reports Cyp6w1 as a cytochrome P450 upregulated with reserpine treatment linked to detoxification/metabolic reprogramming; no sleep- or circadian-specific phenotypes or evidence are provided.	PMC12858949	PMC11648895;PMC11728359;PMC2714471;PMC12858949	PMC11648895;PMC11728359;PMC2714471;PMC12858949
Ak1	FBgn0022709		95	Provided text describes Ak1 as an adenylate kinase involved in cellular/energy metabolism, AMPK and K-ATP signaling, muscle and blood function; there is no mention of sleep or circadian regulation.	PMC10056885;PMC2680645	PMC3222903;PMC10056885;PMC2680645	PMC3222903;PMC10056885;PMC2680645
NP15.6	FBgn0027785		95	Provided text describes mitochondrial function and neuronal/glial senescence phenotypes; it does not mention sleep behavior or circadian rhythms.	PMC11168935	PMC11168935	PMC11168935
Urm1	FBgn0053276		95	Provided text only describes tRNA wobble uridine modification and effects on codon-biased translation; no evidence linking Urm1 to sleep or circadian phenotypes.	PMC4951516	PMC4951516	PMC4951516
CG10365	FBgn0039109		95	No evidence in the provided text links CG10365/Chac1 to sleep or circadian functions; the article only reports its downregulation under spaceflight in Drosophila larvae and mouse EDL.	PMC8430797	PMC8430797	PMC8430797
CG1552	FBgn0030258		90	Glial knockdown reduces overall locomotor activity in LD and DD, but the text gives no direct measures of sleep or circadian rhythmicity, so classification is not supported.	PMC5177635	PMC5177635	PMC5177635
MagR	FBgn0026666		90	The provided text describes MagR as an iron‑sulfur/magnetoreceptor protein interacting with Cryptochrome and implicated in magnetosensing, but contains no direct evidence of MagR involvement in sleep or circadian phenotypes.	PMC8519966;PMC5817353;PMC10940379;PMC11362059;PMC7985258;PMC9814246	PMC8519966;PMC5817353;PMC10940379;PMC11362059;PMC7985258;PMC9814246	PMC8519966;PMC5817353;PMC10940379;PMC11362059;PMC7985258;PMC9814246
RpL28	FBgn0035422		90	RpL28 is reported only as differentially expressed in Obp56h−/− female heads; no RpL28-specific effects on sleep or circadian rhythms are described, so classification is unsupported.	PMC9911060	PMC9911060;PMC7423359	PMC9911060;PMC7423359
RpL10Ab	FBgn0036213		90	RpL10Ab is reported only as a translation-related gene differentially expressed after Ets96B knockdown; no RpL10Ab-specific sleep or circadian phenotypes are reported, so evidence is insufficient to classify.	PMC4900636	PMC8442851;PMC7423359;PMC4900636	PMC8442851;PMC7423359;PMC4900636
RpL32	FBgn0002626		90	RpL32 is repeatedly described only as a housekeeping/qPCR normalization control with no reported phenotypes or clock-related function in these studies, so no evidence links it to sleep or circadian roles.	PMC11774813;PMC11330830;PMC6890465;PMC5764297;PMC4449117;PMC3131292	PMC11774813;PMC11330830;PMC7423359;PMC6890465;PMC5764297;PMC4449117;PMC3131292	PMC11774813;PMC11330830;PMC7423359;PMC6890465;PMC5764297;PMC4449117;PMC3131292
RpL24	FBgn0032518		90	Text only reports ribosomal function, increased abundance under long photoperiod, and listing as a LARK target; no direct sleep- or circadian-specific phenotype or functional evidence is provided.	PMC2040218;PMC4889979	PMC2040218;PMC4889979	PMC2040218;PMC4889979
COX7B	FBgn0040793		90	Text describes COX7B as a mitochondrial Complex IV subunit and differential expression in MPS II brain tissue; no information links it to sleep or circadian processes.	PMC5454982	PMC12296005;PMC5454982	PMC12296005;PMC5454982
Lamtor2	FBgn0034350		90	The provided text only describes Lamtor2 as part of the Ragulator–Rag GTPase complex regulating TORC1; no evidence or phenotypes linking it to sleep or circadian functions are reported.	PMC8276340	PMC4085542;PMC8276340	PMC4085542;PMC8276340
eIF3k	FBgn0034654		90	Text reports translational regulation by 4E-BP after mTOR inhibition and explicitly lists no phenotypes; no evidence linking eIF3k to sleep or circadian processes.	PMC7423359	PMC7423359	PMC7423359
maf-S	FBgn0034534		90	The provided text describes Maf-S as an insecticide‑response transcription factor and network hub; there is no evidence linking it to circadian or sleep regulation (analysis was simply corrected for circadian effects).	PMC8702396	PMC5499145;PMC3222903;PMC8702396	PMC5499145;PMC3222903;PMC8702396
bcn92	FBgn0013432		90	Isd11 (bcn92) RNAi in circadian clock neurons produced no discernible phenotype in rhythmicity assays, providing no evidence for a circadian or sleep role.	PMC5817353	PMC5817353	PMC5817353
MCTS1	FBgn0029833		90	Provided text describes MCTS1 as a translation initiation factor and its association with a depression-related gene module; no links to sleep or circadian biology are reported.	PMC6450147;PMC6547434	PMC6450147;PMC6547434	PMC6450147;PMC6547434
spab	FBgn0033358		90	No sleep or circadian phenotypes reported; the sleep screen did not perturb Spab-expressing cells and the gene was discarded as a neuropeptide candidate.	PMC12005719	PMC12005719	PMC12005719
CG17065	FBgn0031099		90	The provided text only notes spaceflight-responsive expression and lacks any molecular, phenotypic, or behavioral links to sleep or circadian processes, so no category can be assigned.	PMC8430797	PMC8430797	PMC8430797
UQCR-C2	FBgn0250814		90	Text describes UQCRC2 as a mitochondrial Complex III subunit with no genotype-dependent phenotypes; no information links it to sleep or circadian functions.	PMC11967062	PMC11967062	PMC11967062
RpS23	FBgn0033912		90	Text reports housekeeping expression and changes with photoperiod/nutrient status but gives no direct evidence linking RpS23 to sleep or circadian control; phenotypes are not reported.	PMC11879619;PMC5553784;PMC6778799	PMC9733130;PMC7423359;PMC11879619;PMC5553784;PMC6778799	PMC9733130;PMC7423359;PMC11879619;PMC5553784;PMC6778799
RPA3	FBgn0288833		90	Provided text gives no direct functional evidence linking RPA3 to sleep or circadian processes; mentions of up-regulation in CIRSD and a putative TIM interaction are uncharacterized and insufficient to classify.	PMC11995581;PMC8417241	PMC11995581;PMC6627103;PMC8417241	PMC11995581;PMC6627103;PMC8417241
CG11999	FBgn0037312		90	Provided text gives no direct association of CG11999 with sleep or circadian phenotypes; sleep/circadian changes are attributed to Ets96B knockdown or other genes, not CG11999.	PMC12342776;PMC4900636	PMC12342776;PMC4900636	PMC12342776;PMC4900636
SdhC	FBgn0037873		90	No SdhC-specific functional data or phenotypes reported; transcript is unaffected in cu(nocturnin) mutants, providing no evidence linking SdhC to sleep or circadian functions.	PMC2746146	PMC2746146	PMC2746146
RpL12	FBgn0034968		90	No phenotypes or functional links to sleep or circadian rhythms are reported; RpL12 is described only as a qPCR reference gene for bacterial load measurement.	PMC10024726	PMC10024726;PMC4889979	PMC10024726;PMC4889979
CG10731	FBgn0034081		90	No organismal phenotypes reported; described only as mitochondrial ATP synthase subunit and a divergence marker—no links to sleep or circadian functions.	PMC4894063	PMC4894063	PMC4894063
CG15082	FBgn0034397		90	Described solely as a serotonergic neuron marker with no assigned function and no reported phenotypes; no evidence linking it to sleep or circadian processes.	PMC9891730	PMC9891730	PMC9891730
Lamtor5	FBgn0026090		90	The provided text describes Lamtor5 as part of the Ragulator–mTORC1 amino acid signaling complex and reports no Lamtor5-specific phenotypes; no evidence links it to sleep or circadian functions.	PMC8276340	PMC8276340	PMC8276340
CG10383	FBgn0032699		90	The only reported data is KCl-induced transcriptional induction with no molecular function or organismal phenotypes; no evidence links CG10383 to sleep or circadian processes.	PMC5148613	PMC5148613;PMC4402663	PMC5148613;PMC4402663
Alg14	FBgn0030645		90	Provided text only links ALG14 to GPI-anchor biosynthesis and epilepsy-related KEGG analysis; there is no mention of sleep or circadian phenotypes or functions.	PMC9962262	PMC9962262	PMC9962262
CG7646	FBgn0036926		90	Pan-neuronal knockdown of CG7646 did not alter night or day sleep under the tested conditions; no evidence provided linking CG7646 to circadian function.	PMC6415939	PMC6415939	PMC6415939
HLH3B	FBgn0011276		90	No phenotypic data or any mention of sleep or circadian functions in the provided text; described role is in proliferation, differentiation and neurogenesis only.	PMC3901678	PMC3901678	PMC3901678
Fdx1	FBgn0011769		90	Text reports Fdx1's role in mitochondrial Fe-S cluster assembly and steroidogenesis but gives no Fdx1-specific phenotypes linking it to sleep or circadian processes; circadian disruption is noted only for a different gene (Mocs3).	PMC5817353	PMC5817353	PMC5817353
RpL9	FBgn0015756		90	Provided text describes RpL9 as a ribosomal/housekeeping gene with expression changes related to nutrition; no evidence links it to sleep or circadian functions.	PMC11879619;PMC5553784	PMC7253064;PMC7423359;PMC11879619;PMC5553784	PMC7253064;PMC7423359;PMC11879619;PMC5553784
RpL13	FBgn0011272		90	RpL13 is reported only as a housekeeping/reference ribosomal gene with no RpL13-specific sleep or circadian phenotypes; transcripts do not fluctuate temporally and no functional evidence links it to circadian or sleep regulation.	PMC9941135;PMC6357063;PMC4375081;PMC9786663	PMC9941135;PMC6357063;PMC11416735;PMC12047791;PMC4375081;PMC9786663	PMC9941135;PMC6357063;PMC11416735;PMC12047791;PMC4375081;PMC9786663
Crz	FBgn0013767		90	Activation of Crz neurons produced no sleep phenotypes; although Crz neurons overlap with core clock neurons and were used in a circadian pathway assay, no endogenous circadian function or phenotype was demonstrated.	PMC12410877;PMC4537806;PMC3792499;PMC4022047;PMC11384003;PMC11641815	PMC12410877;PMC5066395;PMC4537806;PMC3792499;PMC4022047;PMC11384003;PMC11641815	PMC12410877;PMC5066395;PMC4537806;PMC3792499;PMC4022047;PMC11384003;PMC11641815
mt:ND4L	FBgn0013683		90	Provided text describes mt:ND4L as a mitochondrial complex I subunit and its upregulation with dietary treatment; no evidence links it to sleep or circadian processes.	PMC11728359	PMC11728359;PMC9519576	PMC11728359;PMC9519576
Tom20	FBgn0036928		90	The provided text gives no functional link or phenotypes connecting Tom20 to sleep or circadian regulation; it is only mentioned in mitophagy context and as a Western blot antibody.	PMC4168011;PMC12116464;PMC9191620	PMC4168011;PMC12116464;PMC8301401;PMC9191620	PMC4168011;PMC12116464;PMC8301401;PMC9191620
kraken	FBgn0020545		90	Meta-analysis candidate failed authors' analysis and RT‑PCR validation and did not show robust rhythmic expression; evidence does not support classifying as circadian (no sleep evidence provided).	PMC2098839	PMC2098839;PMC10362355;PMC6377233;PMC8854661	PMC2098839;PMC10362355;PMC6377233;PMC8854661
Acyp2	FBgn0038363		90	The provided text only reports acylphosphatase (metabolic) function and downregulation in a mutant; there is no mention of sleep or circadian roles, so no classification is supported.	PMC2329912	PMC2329912	PMC2329912
pen-2	FBgn0053198		90	The provided text reports no Pen-2–specific sleep or circadian phenotypes; described roles are in Notch signaling and γ‑secretase/APP processing, not sleep or circadian regulation.	PMC9716074;PMC10839650	PMC9716074;PMC10839650	PMC9716074;PMC10839650
RpL18A	FBgn0010409		90	RpL18A is described as a ribosomal/housekeeping reference gene with no reported sleep or clock phenotypes; the only link is weak differential expression under photoperiod, not direct evidence of circadian function.	PMC4900636;PMC11879619;PMC4889979;PMC5383941;PMC7659126;PMC9570371	PMC7423359;PMC4900636;PMC11879619;PMC4889979;PMC5383941;PMC7659126;PMC9570371	PMC7423359;PMC4900636;PMC11879619;PMC4889979;PMC5383941;PMC7659126;PMC9570371
Prosalpha7	FBgn0023175		90	The provided text gives no Prosalpha7-specific behavioral or circadian findings; sleep loss and other phenotypes are attributed to Rpt2 knockdown, not Prosalpha7.	PMC7369354	PMC7369354	PMC7369354
Prosalpha5	FBgn0016697		90	Described only as a proteasome alpha subunit with no Prosalpha5-specific function or phenotypes reported in this study; no evidence linking it to sleep or circadian processes.	PMC7369354	PMC7369354	PMC7369354
BomS2	FBgn0025583		85	The provided text describes BomS2 as an antimicrobial/neuropeptide with no reported sleep- or circadian-related phenotypes or functions, so no evidence supports classification in those categories.	PMC8184744;PMC1298984	PMC10052349;PMC8184744;PMC1298984	PMC10052349;PMC8184744;PMC1298984
RpL11	FBgn0013325		85	Text provides no direct functional or phenotypic evidence linking RpL11 itself to sleep or circadian regulation; it is described mainly as a ribosomal/housekeeping gene and a tag for monitoring translation in clock cells, with snoRNAs in its introns showing ethanol-responsive regulation.	PMC12140649;PMC11258440;PMC9045479;PMC9074282;PMC6586848;PMC3864454	PMC12140649;PMC11258440;PMC9045479;PMC9074282;PMC6586848;PMC3864454;PMC3222903	PMC12140649;PMC11258440;PMC9045479;PMC9074282;PMC6586848;PMC3864454;PMC3222903
RpL15	FBgn0028697		85	No reported phenotypes or functional links to sleep or circadian rhythms in the provided text; only noted as a ribosomal protein downregulated after Ets96B knockdown.	PMC4900636	PMC9529826;PMC4900636;PMC11879619	PMC9529826;PMC4900636;PMC11879619
RpS11	FBgn0033699		80	Only general statement that snoRNA host genes show cyclic expression; no RpS11-specific evidence for sleep or circadian function is reported, so classification is uncertain.	PMC5454292	PMC7423359;PMC3222903;PMC6758054;PMC5454292	PMC7423359;PMC3222903;PMC6758054;PMC5454292
RpL10	FBgn0024733		65	RpL10 is a ribosomal protein with differential expression under short/long photoperiods (linked to diapause), but no direct evidence for a role in circadian rhythms or sleep is reported in the provided text.	PMC11441039;PMC4889979;PMC6778799;PMC9329562	PMC8791498;PMC9733130;PMC7423359;PMC11441039;PMC4889979;PMC6778799;PMC9329562	PMC8791498;PMC9733130;PMC7423359;PMC11441039;PMC4889979;PMC6778799;PMC9329562
RpS21	FBgn0015521		30	Evidence limited to differential expression (upregulated at ZT1 and listed among HO-affected translation genes); no direct link to circadian function or sleep phenotypes reported.	PMC6357063;PMC5553784	PMC6357063;PMC5553784	PMC6357063;PMC5553784
RpL34b	FBgn0037686		25	RpL34b is reported only as a LARK target (LARK implicated in circadian regulation) but the text gives no RpL34b-specific phenotypes or direct evidence linking it to sleep or circadian function.	PMC2040218	PMC7423359;PMC2040218	PMC7423359;PMC2040218
Smn	FBgn0036641		25	RNAi knockdown produced only modest, inconsistent effects on circadian rhythms (periods ~24–26 h; rhythmicity 67–96% depending on line), not a strong or uniform circadian phenotype; no evidence presented linking Smn to sleep.	PMC6890465;PMC11178924;PMC12705855	PMC6890465;PMC11178924;PMC12705855;PMC4889979;PMC5885757;PMC8625820	PMC6890465;PMC11178924;PMC12705855;PMC4889979;PMC5885757;PMC8625820
RpL39	FBgn0023170		20	Text only reports ribosomal function and expression changes under short photoperiod and in response to feeding; no direct evidence linking RpL39 to sleep or circadian regulation is provided.	PMC5553784;PMC6778799;PMC9582285	PMC3152999;PMC5553784;PMC6778799;PMC9582285	PMC3152999;PMC5553784;PMC6778799;PMC9582285
CG9377	FBgn0032507		20	Listed as a THIP sleep target for qPCR but the study provides no functional characterization or phenotypes, so the evidence for assigning a sleep or circadian role is weak/ambiguous.	PMC10619980	PMC11728359;PMC10619980	PMC11728359;PMC10619980
CG14464	FBgn0033000		20	Expression is marginally altered under chronic circadian misalignment (downregulated, p-adj ~0.098) but has unknown function and no phenotypic or sleep data; evidence linking it to circadian function is weak.	PMC6323780	PMC6323780	PMC6323780
GILT3	FBgn0039098		20	Only evidence is downregulation at ZT1 after ho silencing with no assigned function; this is insufficient to assign sleep or circadian roles.	PMC6357063	PMC6357063	PMC6357063
Cyt-b5	FBgn0264294		15	Only listed among cofactors potentially under circadian control without direct functional data; sleep-related phenotypes come from Ets96B knockdown and are not attributed to Cyt-b5, so evidence is weak/ambiguous.	PMC4900636;PMC2714471	PMC11298679;PMC5817353;PMC4900636;PMC2898020;PMC2714471;PMC2652392;PMC5715652;PMC6403293	PMC11298679;PMC5817353;PMC4900636;PMC2898020;PMC2714471;PMC2652392;PMC5715652;PMC6403293
RpL5	FBgn0064225		15	No direct evidence linking RpL5 to sleep or circadian function; only indirect/weak association via ethanol-induced changes in snoRNA expression in RpL5 introns while ethanol exposure affects sleep in DGRP lines.	PMC9074282;PMC5668901	PMC9074282;PMC7423359;PMC5668901;PMC9222985	PMC9074282;PMC7423359;PMC5668901;PMC9222985
RpS29	FBgn0261599		10	Evidence is indirect (ribosomal role, used as qRT‑PCR control, up-regulated under short photoperiod or included in multilocus analyses) with no direct link to sleep or circadian function.	PMC8733473;PMC3087556;PMC3850420;PMC6687812;PMC6778799	PMC8733473;PMC7423359;PMC3087556;PMC3850420;PMC6687812;PMC6778799;PMC7245125	PMC8733473;PMC7423359;PMC3087556;PMC3850420;PMC6687812;PMC6778799;PMC7245125
RpS15Aa	FBgn0010198		5	RpS15Aa is only reported as a qRT‑PCR primer target with no functional data or phenotypes; no evidence links it to sleep or circadian processes.	PMC3521699	PMC10472530;PMC9911060;PMC9074282;PMC7982892;PMC7423359;PMC5908959;PMC5392573;PMC6075573;PMC3972082;PMC4019391;PMC3856366;PMC3351340;PMC3396368;PMC3521699;PMC3522168;PMC2775553;PMC11996563;PMC12858066	PMC10472530;PMC9911060;PMC9074282;PMC7982892;PMC7423359;PMC5908959;PMC5392573;PMC6075573;PMC3972082;PMC4019391;PMC3856366;PMC3351340;PMC3396368;PMC3521699;PMC3522168;PMC2775553;PMC11996563;PMC12858066
mRpL40	FBgn0037892		0	No relevant references found.		PMC9733130;PMC7205319	PMC9733130;PMC7205319
RpS20	FBgn0019936		0	No relevant references found.
RpL36	FBgn0002579		0	No relevant references found.
RpL24-like	FBgn0037899		0	No relevant references found.		PMC10472530;PMC9911060;PMC9074282;PMC9733130;PMC7982892;PMC7423359;PMC5908959;PMC5392573;PMC6075573;PMC3972082;PMC4019391;PMC3856366;PMC3351340;PMC3396368;PMC3522168;PMC2775553;PMC11996563;PMC12858066	PMC10472530;PMC9911060;PMC9074282;PMC9733130;PMC7982892;PMC7423359;PMC5908959;PMC5392573;PMC6075573;PMC3972082;PMC4019391;PMC3856366;PMC3351340;PMC3396368;PMC3522168;PMC2775553;PMC11996563;PMC12858066
CG11279	FBgn0036342		0	No relevant references found.
CG13551	FBgn0040660		0	No relevant references found.
mRpS18C	FBgn0039765		0	No relevant references found.
Neb-cGP	FBgn0083167		0	No relevant references found.
CG3337	FBgn0038871		0	No relevant references found.
HINT1	FBgn0031459		0	No relevant references found.
MrgBP	FBgn0033341		0	No relevant references found.
COX8	FBgn0263911		0	No relevant references found.
CG34293	FBgn0085322		0	No relevant references found.
ND-ACP	FBgn0011361		0	No relevant references found.		PMC5817353	PMC5817353
CG9231	FBgn0036887		0	No relevant references found.
Mycbp	FBgn0038043		0	No relevant references found.
mRpL36	FBgn0042112		0	No relevant references found.
ND-B15	FBgn0033961		0	No relevant references found.
NdufA3	FBgn0040931		0	No relevant references found.
Mic10b	FBgn0069923		0	No relevant references found.
CG31248	FBgn0051248		0	No relevant references found.
mRpS22	FBgn0039555		0	No relevant references found.
Polr2J	FBgn0032634		0	No relevant references found.
mRpL33	FBgn0040907		0	No relevant references found.
CG3740	FBgn0023530		0	No relevant references found.
CG34242	FBgn0085271		0	No relevant references found.
CG4390	FBgn0038771		0	No relevant references found.
Pfdn4	FBgn0035603		0	No relevant references found.
CG11699	FBgn0030311		0	No relevant references found.
ND-MLRQ	FBgn0052230		0	No relevant references found.
UQCR-6.4	FBgn0034245		0	No relevant references found.
udd	FBgn0033261		0	No relevant references found.		PMC4565115;PMC3180232	PMC4565115;PMC3180232
ATPsynF	FBgn0035032		0	No relevant references found.
CG12384	FBgn0033624		0	No relevant references found.
Syx16	FBgn0031106		0	No relevant references found.		PMC11774813;PMC12135902;PMC12410877;PMC12450728;PMC11001586;PMC11421661;PMC11623933;PMC11648895;PMC11750873;PMC10235467;PMC10413644;PMC10443883;PMC10588218;PMC10763969;PMC9983840;PMC8774994;PMC9166358;PMC9721493;PMC9733130;PMC9794997;PMC9875363;PMC7848730;PMC8496288;PMC8617488;PMC7140804;PMC7520458;PMC7735403;PMC6540415;PMC6675312;PMC11099105;PMC11233307;PMC11505015;PMC11803928;PMC12015424;PMC120…	PMC11774813;PMC12135902;PMC12410877;PMC12450728;PMC11001586;PMC11421661;PMC11623933;PMC11648895;PMC11750873;PMC10235467;PMC10413644;PMC10443883;PMC10588218;PMC10763969;PMC9983840;PMC8774994;PMC9166358;PMC9721493;PMC9733130;PMC9794997;PMC9875363;PMC7848730;PMC8496288;PMC8617488;PMC7140804;PMC7520458;PMC7735403;PMC6540415;PMC6675312;PMC11099105;PMC11233307;PMC11505015;PMC11803928;PMC12015424;PMC120…
UQCR-Q	FBgn0036728		0	No relevant references found.		PMC11063160	PMC11063160
CG40439	FBgn0058439		0	No relevant references found.
mRpS21	FBgn0044511		0	No relevant references found.
RpS15	FBgn0034138		0	No relevant references found.
CG8993	FBgn0035334		0	No relevant references found.
mRpS14	FBgn0044030		0	No relevant references found.		PMC3222903	PMC3222903
5.8SrRNA-Psi:CR45854	FBgn0267514		0	No relevant references found.
ND-B12	FBgn0034645		0	No relevant references found.
UQCR-11	FBgn0260008		0	No relevant references found.
ATPsyndelta	FBgn0028342		0	No relevant references found.
cype	FBgn0015031		0	No relevant references found.
Syx4	FBgn0024980		0	No relevant references found.		PMC6675312	PMC6675312
Spase12	FBgn0040623		0	No relevant references found.
QIL1	FBgn0036726		0	No relevant references found.
c12.1	FBgn0040235		0	No relevant references found.
CG44242	FBgn0265177		0	No relevant references found.
CG13365	FBgn0029529		0	No relevant references found.
Tom5	FBgn0052267		0	No relevant references found.
CG30373	FBgn0050373		0	No relevant references found.
EndoG	FBgn0289744		0	No relevant references found.
kud	FBgn0036667		0	No relevant references found.
Pym	FBgn0034918		0	No relevant references found.
CG6878	FBgn0036488		0	No relevant references found.
osi	FBgn0040985		0	No relevant references found.		PMC12525335	PMC12525335
CG15891	FBgn0029860		0	No relevant references found.
lin-52	FBgn0029800		0	No relevant references found.
cni	FBgn0000339		0	No relevant references found.		PMC2566311;PMC4070973	PMC2566311;PMC4070973
CG4686	FBgn0038739		0	No relevant references found.
Vps16B	FBgn0039702		0	No relevant references found.
Prosalpha3	FBgn0261394		0	No relevant references found.		PMC7369354	PMC7369354
Srp14	FBgn0038808		0	No relevant references found.
l(1)10Bb	FBgn0001491		0	No relevant references found.
CG3719	FBgn0024986		0	No relevant references found.		PMC9733130	PMC9733130
CG5013	FBgn0038396		0	No relevant references found.
CG15456	FBgn0040650		0	No relevant references found.
CG33655	FBgn0250824		0	No relevant references found.
ATPsynO	FBgn0016691		0	No relevant references found.
GILT2	FBgn0039099		0	No relevant references found.
CG42365	FBgn0259711		0	No relevant references found.
ND-PDSW	FBgn0021967		0	No relevant references found.
CG12848	FBgn0040666		0	No relevant references found.
CG5861	FBgn0015338		0	No relevant references found.
CG3021	FBgn0040337		0	No relevant references found.
CG34250	FBgn0085279		0	No relevant references found.
DCTN6-p27	FBgn0086446		0	No relevant references found.		PMC11063160	PMC11063160
His4r	FBgn0013981		0	No relevant references found.
mRpS25	FBgn0030572		0	No relevant references found.
CG44194	FBgn0265083		0	No relevant references found.
mRpL53	FBgn0050481		0	No relevant references found.
Tim9a	FBgn0030480		0	No relevant references found.
CG3009	FBgn0029720		0	No relevant references found.
eca	FBgn0069242		0	No relevant references found.		PMC2837390;PMC9695244	PMC2837390;PMC9695244
CG15386	FBgn0040715		0	No relevant references found.
CG13012	FBgn0030769		0	No relevant references found.
CG8360	FBgn0032001		0	No relevant references found.
CG4646	FBgn0033810		0	No relevant references found.
boca	FBgn0004132		0	No relevant references found.		PMC11063160;PMC6074949;PMC3787007;PMC11683420	PMC11063160;PMC6074949;PMC3787007;PMC11683420
MtnF	FBgn0262858		0	No relevant references found.
CG17327	FBgn0038107		0	No relevant references found.
CG1738	FBgn0030291		0	No relevant references found.
mip40	FBgn0034430		0	No relevant references found.
Mtap	FBgn0034215		0	No relevant references found.
MED8	FBgn0034503		0	No relevant references found.
CG8206	FBgn0030679		0	No relevant references found.
18SrRNA-Psi:CR45861	FBgn0267521		0	No relevant references found.
mRpL51	FBgn0032053		0	No relevant references found.		PMC9733130	PMC9733130
ND-13A	FBgn0031684		0	No relevant references found.
CG42371	FBgn0259717		0	No relevant references found.
mRpL23	FBgn0035335		0	No relevant references found.
mRpS24	FBgn0039159		0	No relevant references found.
Acbp-Ank	FBgn0064116		0	No relevant references found.
CG8860	FBgn0033691		0	No relevant references found.
SLIRP1	FBgn0064117		0	No relevant references found.
Srg3	FBgn0053926		0	No relevant references found.		PMC11026460	PMC11026460
CG7168	FBgn0038586		0	No relevant references found.
CG9344	FBgn0034564		0	No relevant references found.		PMC6025963	PMC6025963
CG13018	FBgn0040751		0	No relevant references found.
ND-B17	FBgn0001989		0	No relevant references found.
CG4186	FBgn0040634		0	No relevant references found.
Cypl	FBgn0035141		0	No relevant references found.		PMC12084006	PMC12084006
Etfb	FBgn0039697		0	No relevant references found.
Ctu1	FBgn0033375		0	No relevant references found.
CG15922	FBgn0040575		0	No relevant references found.
roh	FBgn0250838		0	No relevant references found.		PMC10932905;PMC10203134;PMC7118733;PMC5988559;PMC5662006;PMC11816739;PMC12500579;PMC12717998;PMC4343016;PMC4351409;PMC5312809;PMC5665458;PMC6240954;PMC6279965;PMC6289975;PMC6575571;PMC7397853;PMC7701298;PMC8343328;PMC9280343	PMC10932905;PMC10203134;PMC7118733;PMC5988559;PMC5662006;PMC11816739;PMC12500579;PMC12717998;PMC4343016;PMC4351409;PMC5312809;PMC5665458;PMC6240954;PMC6279965;PMC6289975;PMC6575571;PMC7397853;PMC7701298;PMC8343328;PMC9280343
Nop10	FBgn0033548		0	No relevant references found.
CG42495	FBgn0260027		0	No relevant references found.
CG34229	FBgn0259832		0	No relevant references found.
CG31706	FBgn0051706		0	No relevant references found.
CG32576	FBgn0052576		0	No relevant references found.
Trs33	FBgn0266722		0	No relevant references found.
Trs20	FBgn0266724		0	No relevant references found.
CG34228	FBgn0085257		0	No relevant references found.
CG32448	FBgn0052448		0	No relevant references found.
ND-AGGG	FBgn0058002		0	No relevant references found.
CG13339	FBgn0033871		0	No relevant references found.
epsilonCOP	FBgn0027496		0	No relevant references found.
CG14483	FBgn0034248		0	No relevant references found.
ImpE1	FBgn0001253		0	No relevant references found.
Acbp1	FBgn0031992		0	No relevant references found.
ND-B18	FBgn0030605		0	No relevant references found.
SelG	FBgn0030350		0	No relevant references found.		PMC4244043	PMC4244043
RpL36A	FBgn0031980		0	No relevant references found.		PMC7423359	PMC7423359
Dpck	FBgn0037469		0	No relevant references found.
EMC5	FBgn0032732		0	No relevant references found.
RpS10b	FBgn0285947		0	No relevant references found.
CG9205	FBgn0035181		0	No relevant references found.
cer	FBgn0034443		0	No relevant references found.		PMC10906044;PMC11168935;PMC9875363;PMC1461973;PMC12047791;PMC2701418;PMC4445581;PMC7701298	PMC10906044;PMC11168935;PMC9875363;PMC1461973;PMC12047791;PMC2701418;PMC4445581;PMC7701298
ND-B14.5A	FBgn0025839		0	No relevant references found.
SNRPG	FBgn0261791		0	No relevant references found.
CG6180	FBgn0032453		0	No relevant references found.
mRpL34	FBgn0083983		0	No relevant references found.		PMC5352145	PMC5352145
ND-B14.5B	FBgn0031505		0	No relevant references found.
CG43346	FBgn0263051		0	No relevant references found.
CG33170	FBgn0053170		0	No relevant references found.
ND-MWFE	FBgn0085468		0	No relevant references found.
CG7772	FBgn0030883		0	No relevant references found.
CG5532	FBgn0034902		0	No relevant references found.
mRpL52	FBgn0033208		0	No relevant references found.
CG13364	FBgn0026879		0	No relevant references found.
CG7860	FBgn0030653		0	No relevant references found.
Roc2	FBgn0044020		0	No relevant references found.		PMC6611771	PMC6611771
REPTOR-BP	FBgn0032202		0	No relevant references found.		PMC11912869;PMC12275062;PMC12407047;PMC10760965;PMC11009632;PMC11277495;PMC11034853;PMC9100938;PMC9585758;PMC7842748;PMC8015213;PMC8355077;PMC8554056;PMC7443704;PMC7542822;PMC7609064;PMC7726529;PMC6361196;PMC6782096;PMC6959203;PMC6039274;PMC5217676;PMC5392573;PMC5777821;PMC4504520;PMC4515473;PMC4559600;PMC4597257;PMC4728366;PMC4810464;PMC4003459;PMC4175170;PMC4254562;PMC3867508;PMC3445662;PMC3139…	PMC11912869;PMC12275062;PMC12407047;PMC10760965;PMC11009632;PMC11277495;PMC11034853;PMC9100938;PMC9585758;PMC7842748;PMC8015213;PMC8355077;PMC8554056;PMC7443704;PMC7542822;PMC7609064;PMC7726529;PMC6361196;PMC6782096;PMC6959203;PMC6039274;PMC5217676;PMC5392573;PMC5777821;PMC4504520;PMC4515473;PMC4559600;PMC4597257;PMC4728366;PMC4810464;PMC4003459;PMC4175170;PMC4254562;PMC3867508;PMC3445662;PMC3139…
RpS30	FBgn0038834		0	No relevant references found.
Pex19	FBgn0032407		0	No relevant references found.
Prosbeta3	FBgn0026380		0	No relevant references found.
CG3566	FBgn0029854		0	No relevant references found.
Prosbeta1	FBgn0010590		0	No relevant references found.		PMC7369354	PMC7369354
euc	FBgn0038665		0	No relevant references found.		PMC10095729;PMC11461282;PMC3749230;PMC3814199;PMC8430758	PMC10095729;PMC11461282;PMC3749230;PMC3814199;PMC8430758
ND-B14.7	FBgn0034576		0	No relevant references found.
CG34132	FBgn0083968		0	No relevant references found.
Sord2	FBgn0022359		0	No relevant references found.		PMC4457141	PMC4457141
Insep	FBgn0052069		0	No relevant references found.		PMC10469759;PMC6025963;PMC10482045;PMC10632728;PMC10725168;PMC2885980;PMC4381220;PMC5001212;PMC5394920;PMC7061216	PMC10469759;PMC6025963;PMC10482045;PMC10632728;PMC10725168;PMC2885980;PMC4381220;PMC5001212;PMC5394920;PMC7061216
CG2147	FBgn0030025		0	No relevant references found.
Det	FBgn0264291		0	No relevant references found.		PMC7205319;PMC6317821;PMC10780195;PMC2518617;PMC4046067;PMC6377233	PMC7205319;PMC6317821;PMC10780195;PMC2518617;PMC4046067;PMC6377233
CG9067	FBgn0033605		0	No relevant references found.
mRpS26	FBgn0036774		0	No relevant references found.
Pop5	FBgn0036696		0	No relevant references found.
CG7484	FBgn0036745		0	No relevant references found.
Mettl9	FBgn0034925		0	No relevant references found.
CG4866	FBgn0034232		0	No relevant references found.
CG7420	FBgn0031344		0	No relevant references found.
CG12321	FBgn0038577		0	No relevant references found.
Sry-beta	FBgn0003511		0	No relevant references found.
CG8142	FBgn0030871		0	No relevant references found.		PMC8486785	PMC8486785
mRpL13	FBgn0032720		0	No relevant references found.
spn-A	FBgn0003479		0	No relevant references found.		PMC12060243;PMC10052349;PMC6392097;PMC5909909;PMC5091642;PMC10119020;PMC10176270;PMC10190946;PMC10286584;PMC10341329;PMC10562893;PMC10627929;PMC10689556;PMC10986788;PMC11182646;PMC11521606;PMC11561096;PMC11567551;PMC11683420;PMC11734646;PMC11968106;PMC12075235;PMC12133771;PMC12261464;PMC12282849;PMC12346783;PMC12354785;PMC12580459;PMC12609282;PMC12705855;PMC6584681;PMC7344275;PMC7433057;PMC798525…	PMC12060243;PMC10052349;PMC6392097;PMC5909909;PMC5091642;PMC10119020;PMC10176270;PMC10190946;PMC10286584;PMC10341329;PMC10562893;PMC10627929;PMC10689556;PMC10986788;PMC11182646;PMC11521606;PMC11561096;PMC11567551;PMC11683420;PMC11734646;PMC11968106;PMC12075235;PMC12133771;PMC12261464;PMC12282849;PMC12346783;PMC12354785;PMC12580459;PMC12609282;PMC12705855;PMC6584681;PMC7344275;PMC7433057;PMC798525…
mldr	FBgn0029858		0	No relevant references found.		PMC5499145;PMC5144987;PMC10176270;PMC10817921;PMC4434977;PMC4561405;PMC5752678;PMC7732648;PMC9291169;PMC9753576	PMC5499145;PMC5144987;PMC10176270;PMC10817921;PMC4434977;PMC4561405;PMC5752678;PMC7732648;PMC9291169;PMC9753576
CG9547	FBgn0031824		0	No relevant references found.
Tmem208	FBgn0034059		0	No relevant references found.		PMC8390771	PMC8390771
CG12106	FBgn0030100		0	No relevant references found.
Pfdn6	FBgn0036918		0	No relevant references found.
CG43107	FBgn0262567		0	No relevant references found.
CG11655	FBgn0030638		0	No relevant references found.
Prosbeta7	FBgn0250746		0	No relevant references found.
Tapdelta	FBgn0021795		0	No relevant references found.
Ankrd49	FBgn0261881		0	No relevant references found.
CG2540	FBgn0030411		0	No relevant references found.
AIMP1	FBgn0033351		0	No relevant references found.
Whamy	FBgn0037750		0	No relevant references found.
mRpS7	FBgn0032236		0	No relevant references found.
Gtpbp1	FBgn0027836		0	No relevant references found.
CG5382	FBgn0038950		0	No relevant references found.
CG6769	FBgn0030878		0	No relevant references found.
BomS1	FBgn0034329		0	No relevant references found.		PMC1298984	PMC1298984
mRpL24	FBgn0031651		0	No relevant references found.		PMC9733130	PMC9733130
CG12343	FBgn0033556		0	No relevant references found.
CG34134	FBgn0083970		0	No relevant references found.
mip130	FBgn0023509		0	No relevant references found.
angel	FBgn0016762		0	No relevant references found.		PMC10040729;PMC3396368;PMC10298351;PMC11077378;PMC11226509;PMC11457068;PMC12191377;PMC12383601;PMC3723646;PMC3934129;PMC4104039;PMC7511355;PMC7674828;PMC8151067	PMC10040729;PMC3396368;PMC10298351;PMC11077378;PMC11226509;PMC11457068;PMC12191377;PMC12383601;PMC3723646;PMC3934129;PMC4104039;PMC7511355;PMC7674828;PMC8151067
CR41597	FBgn0085810		0	No relevant references found.
CG14439	FBgn0029898		0	No relevant references found.		PMC4682101	PMC4682101
Vti1b	FBgn0264751		0	No relevant references found.
CG1943	FBgn0037468		0	No relevant references found.
ORMDL	FBgn0037110		0	No relevant references found.
CG13919	FBgn0035248		0	No relevant references found.
CG10681	FBgn0036291		0	No relevant references found.
CG14130	FBgn0036210		0	No relevant references found.
elgi	FBgn0283649		0	No relevant references found.
wuho	FBgn0029857		0	No relevant references found.
Nnf1a	FBgn0034523		0	No relevant references found.		PMC1461973	PMC1461973
mRpS23	FBgn0260407		0	No relevant references found.
CG31855	FBgn0051855		0	No relevant references found.
CG11523	FBgn0037156		0	No relevant references found.
FASN1	FBgn0283427		0	Error: Could not parse response content as the length limit was reached - CompletionUsage(completion_tokens=500, prompt_tokens=1047, total_tokens=1547, completion_tokens_details=CompletionTokensDetails(accepted_prediction_tokens=0, audio_tokens=0, reasoning_tokens=500, rejected_prediction_tokens=0), prompt_tokens_details=PromptTokensDetails(audio_tokens=0, cached_tokens=0))	PMC10945768;PMC10619980;PMC10671767;PMC9941135;PMC6294312;PMC3445662	PMC10945768;PMC10619980;PMC10671767;PMC9941135;PMC6294312;PMC3445662	PMC10945768;PMC10619980;PMC10671767;PMC9941135;PMC6294312;PMC3445662
IP3K2	FBgn0283680		0	No relevant references found.
Amus	FBgn0037368		0	No relevant references found.
CG13999	FBgn0031753		0	No relevant references found.
axo	FBgn0262870		0	No relevant references found.		PMC8486785;PMC9477501;PMC5882849;PMC11311369;PMC3417802;PMC9589221	PMC8486785;PMC9477501;PMC5882849;PMC11311369;PMC3417802;PMC9589221
Nle	FBgn0021874		0	No relevant references found.		PMC10206085;PMC4231743;PMC5126786;PMC7402517	PMC10206085;PMC4231743;PMC5126786;PMC7402517
CG30094	FBgn0050094		0	No relevant references found.
CG13255	FBgn0040636		0	No relevant references found.
CG32857	FBgn0052857		0	No relevant references found.		PMC5817353	PMC5817353
Tgt	FBgn0031321		0	No relevant references found.		PMC11623928;PMC9928426;PMC9099418;PMC9732085;PMC9744561;PMC7578830;PMC7735403;PMC5820349;PMC5459923;PMC3577759;PMC3330124;PMC2842941;PMC10567910;PMC12250668;PMC12460416;PMC1386696;PMC2575520;PMC2758907;PMC2932729;PMC3260239;PMC3338254;PMC3585402;PMC3605217;PMC3756039;PMC3901548;PMC3913041;PMC4451529;PMC4597106;PMC4822582;PMC4928101;PMC535906;PMC5398552;PMC5713213;PMC5800846;PMC6291157;PMC6561950;…	PMC11623928;PMC9928426;PMC9099418;PMC9732085;PMC9744561;PMC7578830;PMC7735403;PMC5820349;PMC5459923;PMC3577759;PMC3330124;PMC2842941;PMC10567910;PMC12250668;PMC12460416;PMC1386696;PMC2575520;PMC2758907;PMC2932729;PMC3260239;PMC3338254;PMC3585402;PMC3605217;PMC3756039;PMC3901548;PMC3913041;PMC4451529;PMC4597106;PMC4822582;PMC4928101;PMC535906;PMC5398552;PMC5713213;PMC5800846;PMC6291157;PMC6561950;…
CG2611	FBgn0032871		0	No relevant references found.
Arc2	FBgn0033928		0	No relevant references found.
CG10395	FBgn0033019		0	No relevant references found.
CG33635	FBgn0053635		0	No relevant references found.
Lamtor3	FBgn0032642		0	No relevant references found.		PMC8276340	PMC8276340
BORCS6	FBgn0035140		0	No relevant references found.
Rcd4	FBgn0032034		0	No relevant references found.
Mnat9	FBgn0039859		0	No relevant references found.
CG5412	FBgn0038806		0	No relevant references found.
CG12948	FBgn0037739		0	No relevant references found.
l(2)k14505	FBgn0021856		0	No relevant references found.		PMC7642184;PMC6382397;PMC5764297;PMC5702666;PMC2670512;PMC2040218;PMC1801336	PMC7642184;PMC6382397;PMC5764297;PMC5702666;PMC2670512;PMC2040218;PMC1801336
Polr3K	FBgn0061362		0	No relevant references found.
Tcs1	FBgn0061361		0	No relevant references found.
CG15525	FBgn0039732		0	No relevant references found.
CG8617	FBgn0033925		0	No relevant references found.
CG42568	FBgn0260770		0	No relevant references found.
mRpS35	FBgn0035374		0	No relevant references found.
NHP2	FBgn0029148		0	No relevant references found.
Srlp	FBgn0038049		0	No relevant references found.
CG10465	FBgn0033017		0	No relevant references found.
CG8490	FBgn0033715		0	No relevant references found.
Pcd	FBgn0024841		0	No relevant references found.		PMC10877950;PMC10907233;PMC6800437;PMC5533705;PMC3299647;PMC10238477;PMC2680645;PMC4191187;PMC5761721;PMC6191426;PMC7433057;PMC9271041;PMC9723052	PMC10877950;PMC10907233;PMC6800437;PMC5533705;PMC3299647;PMC10238477;PMC2680645;PMC4191187;PMC5761721;PMC6191426;PMC7433057;PMC9271041;PMC9723052
Trs31	FBgn0266723		0	No relevant references found.
CG18081	FBgn0036537		0	No relevant references found.
Dlc90F	FBgn0024432		0	No relevant references found.
CG9016	FBgn0031751		0	No relevant references found.
CG13994	FBgn0031772		0	No relevant references found.
CG8675	FBgn0030834		0	No relevant references found.
CG15715	FBgn0036538		0	No relevant references found.
PolE4	FBgn0034726		0	No relevant references found.
Mtpbeta	FBgn0025352		0	No relevant references found.
CG34163	FBgn0085192		0	No relevant references found.
CG17141	FBgn0039020		0	No relevant references found.
CG2021	FBgn0035271		0	No relevant references found.
CG31360	FBgn0051360		0	No relevant references found.
Snrnp20	FBgn0051922		0	No relevant references found.
CG31457	FBgn0051457		0	No relevant references found.
CG42394	FBgn0259740		0	No relevant references found.
Arp10	FBgn0031050		0	No relevant references found.
CG17768	FBgn0032240		0	No relevant references found.
CG6195	FBgn0038723		0	No relevant references found.
AANATL2	FBgn0031791		0	No relevant references found.
mt:ND1	FBgn0013679		0	No relevant references found.
ND-B16.6	FBgn0029868		0	No relevant references found.
CG17059	FBgn0040754		0	No relevant references found.
CG18428	FBgn0039149		0	No relevant references found.
mRpL55	FBgn0038678		0	No relevant references found.
CG8369	FBgn0040532		0	No relevant references found.
CG13585	FBgn0035020		0	No relevant references found.
Mic26-27	FBgn0038400		0	No relevant references found.
ATPsynCF6	FBgn0016119		0	No relevant references found.
sPLA2	FBgn0033170		0	No relevant references found.		PMC4307112	PMC4307112
CG31717	FBgn0051717		0	No relevant references found.
CG11406	FBgn0034990		0	No relevant references found.
CG3663	FBgn0035044		0	No relevant references found.
Rpe	FBgn0050499		0	No relevant references found.		PMC11468086;PMC6581257;PMC10497835;PMC10733189;PMC12690160;PMC12764065;PMC2781857;PMC3189233;PMC3522658;PMC3585402;PMC4016680;PMC4278841;PMC4365491;PMC5909038;PMC5968562;PMC6052130;PMC6377233;PMC7428848;PMC7523471;PMC7571330;PMC7648577;PMC9144835	PMC11468086;PMC6581257;PMC10497835;PMC10733189;PMC12690160;PMC12764065;PMC2781857;PMC3189233;PMC3522658;PMC3585402;PMC4016680;PMC4278841;PMC4365491;PMC5909038;PMC5968562;PMC6052130;PMC6377233;PMC7428848;PMC7523471;PMC7571330;PMC7648577;PMC9144835
ND-MNLL	FBgn0029971		0	No relevant references found.
SsRbeta	FBgn0011016		0	No relevant references found.
Cyp4ac3	FBgn0031695		0	No relevant references found.
ND-B17.2	FBgn0031436		0	No relevant references found.		PMC9733130	PMC9733130
CG4101	FBgn0025558		0	No relevant references found.
Hsdl2	FBgn0039537		0	No relevant references found.
CG5934	FBgn0039505		0	No relevant references found.
CG17996	FBgn0032595		0	No relevant references found.
CG13623	FBgn0039205		0	No relevant references found.		PMC5817353	PMC5817353
MED4	FBgn0035754		0	No relevant references found.
Fdh	FBgn0011768		0	No relevant references found.
CG12177	FBgn0030510		0	No relevant references found.
Nepl5	FBgn0031808		0	No relevant references found.		PMC9733130	PMC9733130
CG15201	FBgn0030272		0	No relevant references found.		PMC3878269	PMC3878269
CG12170	FBgn0037356		0	No relevant references found.
CG34125	FBgn0083961		0	No relevant references found.
Tst1	FBgn0038080		0	No relevant references found.
Timm29	FBgn0029665		0	No relevant references found.
ATPsynB	FBgn0019644		0	No relevant references found.
CG14777	FBgn0026872		0	No relevant references found.
CG40228	FBgn0063670		0	No relevant references found.
CG30392	FBgn0050392		0	No relevant references found.
dj-1beta	FBgn0039802		0	No relevant references found.		PMC8733473	PMC8733473
CG10581	FBgn0037046		0	No relevant references found.
Cks85A	FBgn0037613		0	No relevant references found.
sta	FBgn0003517		0	No relevant references found.		PMC10945756;PMC9683589;PMC9794997;PMC9855986;PMC6901700;PMC11641815;PMC11988850;PMC1475272;PMC4182423;PMC5663106;PMC6057950;PMC6315869;PMC7138585;PMC7744083;PMC8624696;PMC8942421	PMC10945756;PMC9683589;PMC9794997;PMC9855986;PMC6901700;PMC11641815;PMC11988850;PMC1475272;PMC4182423;PMC5663106;PMC6057950;PMC6315869;PMC7138585;PMC7744083;PMC8624696;PMC8942421
CG12107	FBgn0033209		0	No relevant references found.
CG1265	FBgn0035517		0	No relevant references found.
Triap2	FBgn0050109		0	No relevant references found.
CG30172	FBgn0050172		0	No relevant references found.
Vha36-1	FBgn0022097		0	No relevant references found.		PMC9529826	PMC9529826
ATPsynG	FBgn0010612		0	No relevant references found.
CG7824	FBgn0039711		0	No relevant references found.
cGlr2	FBgn0050424		0	No relevant references found.
Tango4	FBgn0030365		0	No relevant references found.
CG32808	FBgn0052808		0	No relevant references found.
CG34039	FBgn0054039		0	No relevant references found.
Ldaf1	FBgn0052803		0	No relevant references found.
MED18	FBgn0026873		0	No relevant references found.
Pgls	FBgn0030239		0	No relevant references found.		PMC11457068;PMC11683420;PMC12507676	PMC11457068;PMC11683420;PMC12507676
CG13315	FBgn0040827		0	No relevant references found.
CG32109	FBgn0052109		0	No relevant references found.
CG9577	FBgn0031092		0	No relevant references found.
Rnf11	FBgn0052850		0	No relevant references found.		PMC4474529	PMC4474529
CG14210	FBgn0031040		0	No relevant references found.
gammaSnap2	FBgn0266721		0	No relevant references found.
CG5885	FBgn0025700		0	No relevant references found.
Ufm1	FBgn0085220		0	No relevant references found.
GXIVsPLA2	FBgn0036545		0	No relevant references found.
Inx3	FBgn0265274		0	No relevant references found.
CG32856	FBgn0052856		0	No relevant references found.
CG30423	FBgn0050423		0	No relevant references found.
mRpS17	FBgn0034986		0	No relevant references found.		PMC9733130	PMC9733130
dUTPase	FBgn0250837		0	No relevant references found.		PMC11105155	PMC11105155
CG14312	FBgn0038596		0	No relevant references found.
Ssb-c31a	FBgn0015299		0	No relevant references found.
CG14903	FBgn0038446		0	No relevant references found.
E(spl)m3-HLH	FBgn0002609		0	No relevant references found.		PMC1899475	PMC1899475
28SrRNA-Psi:CR45851	FBgn0267511		0	No relevant references found.
E(spl)mbeta-HLH	FBgn0002733		0	No relevant references found.		PMC1899475	PMC1899475
Arl1	FBgn0000115		0	No relevant references found.		PMC12522392	PMC12522392
r-l	FBgn0003257		0	No relevant references found.		PMC9477501;PMC6326971;PMC5499145;PMC4402663;PMC3644253;PMC10828315;PMC11182646;PMC12035899;PMC1475272;PMC2120501;PMC2944120;PMC3749230;PMC6059770;PMC8157853	PMC9477501;PMC6326971;PMC5499145;PMC4402663;PMC3644253;PMC10828315;PMC11182646;PMC12035899;PMC1475272;PMC2120501;PMC2944120;PMC3749230;PMC6059770;PMC8157853
CG6999	FBgn0030085		0	No relevant references found.
CG15237	FBgn0033104		0	No relevant references found.
CG14671	FBgn0037340		0	No relevant references found.
eIF3f1	FBgn0037270		0	No relevant references found.		PMC7423359	PMC7423359
PMP34	FBgn0052250		0	No relevant references found.
FucTC	FBgn0044872		0	No relevant references found.
CG10418	FBgn0036277		0	No relevant references found.
DnaJ-60	FBgn0260775		0	No relevant references found.
mRpL2	FBgn0036135		0	No relevant references found.
CG11885	FBgn0031253		0	No relevant references found.
CG11444	FBgn0029715		0	No relevant references found.
NC2beta	FBgn0028926		0	No relevant references found.
Ost4	FBgn0053774		0	No relevant references found.
Dph7	FBgn0029892		0	No relevant references found.
CG4409	FBgn0034128		0	No relevant references found.
Tbca	FBgn0039869		0	No relevant references found.
CG7789	FBgn0039698		0	No relevant references found.
BI-1	FBgn0035871		0	No relevant references found.
CG34117	FBgn0083953		0	No relevant references found.
Dhdds	FBgn0029980		0	No relevant references found.		PMC10764811	PMC10764811
St3	FBgn0265052		0	No relevant references found.
CG42376	FBgn0259722		0	No relevant references found.
mRpL14	FBgn0040389		0	No relevant references found.
RpL27	FBgn0039359		0	No functional or phenotypic data reported; RpL27 was used only as an endogenous reference gene, with no evidence linking it to sleep or circadian processes.	PMC12734136	PMC12734136;PMC4889979	PMC12734136;PMC4889979
CHOp24	FBgn0029709		0	No relevant references found.
CG2310	FBgn0039665		0	No relevant references found.
CG13631	FBgn0040600		0	No relevant references found.
MED28	FBgn0039337		0	No relevant references found.
MED21	FBgn0040020		0	No relevant references found.
mRpL16	FBgn0023519		0	No relevant references found.
spt4	FBgn0028683		0	No relevant references found.		PMC12296005	PMC12296005
CR43697	FBgn0263835		0	No relevant references found.

## Sheet: flai Wake FC0.5 Table - Refs
Descriptor: Supporting publications for LLM-assisted sleep/circadian classification of low-amplitude wake-upregulated genes; 467 references total.
Gene	Gene_ID	Paper_ID	Title	Year	Journal	Author(s)	Reference Summary	Abstract	Classification	Source
RpL23	FBgn0010078	PMC10447979	Progress in biological and medical research in the deep underground: an update.	2023	Front Public Health	Zou Y; Wang L; Wen J; Cheng J; Li C; Hao Z; Zou J; Gao M; Li W; Wu J; Xie H; Liu J	- Function: RpL23 (RPL23) is a ribosomal protein; in deep underground low-background radiation conditions, ribosome biogenesis and ribosomal proteins including RpL23 were implicated in regulating cell growth. - Phenotypes: No RpL23-specific phenotypes are described; however, ribosomal proteins including RpL23 are linked to cell growth regulation under deep underground conditions. - Reagents: None…	As the growing population of individuals residing or working in deep underground spaces for prolonged periods, it has become imperative to understand the influence of factors in the deep underground environment (DUGE) on living systems. Heping Xie has conceptualized the concept of deep underground medicine to identify factors in the DUGE that can have either detrimental or beneficial effects on h…	circadian	Europe PMC
RpL23	FBgn0010078	PMC7658074	Loss of function in the Drosophila clock gene period results in altered intermediary lipid metabolism and increased susceptibility to starvation. PG - 4939-4956 LID - 10.1007/s00018-019-03441-6 [doi]	2020			- Function: RpL23 served to normalise transcription levels. - Phenotypes: No RpL23-specific phenotypes are reported; RpL23 was used as a normalization gene in RT-qPCR. - Reagents: None reported	The fruit fly Drosophila is a prime model in circadian research, but still little is known about its circadian regulation of metabolism. Daily rhythmicity in levels of several metabolites has been found, but knowledge about hydrophobic metabolites is limited. We here compared metabolite levels including lipids between period(01) (per(01)) clock mutants and Canton-S wildtype (WT(CS)) flies in an i…	circadian	Europe PMC
RpL23	FBgn0010078	PMC6305622	Gene Network Dysregulation in the Trigeminal Ganglia and Nucleus Accumbens of a Model of Chronic Migraine-Associated Hyperalgesia.	2018	Front Syst Neurosci	Jeong H; Moye LS; Southey BR; Hernandez AG; Dripps I; Romanova EV; Rubakhin SS; Sweedler JV; Pradhan AA; Rodriguez-Zas SL	- Function: RpL23 (Rpl23) is listed as showing a significant nitroglycerin treatment-by-nervous system region interaction in Table 1, but RpL23-specific function is not discussed in the article. - Phenotypes: No RpL23-specific phenotypes are described; the manuscript reports nitroglycerin-induced hyperalgesia in mice but does not assign RpL23-related phenotypes. - Reagents: None reported	The pharmacological agent nitroglycerin (NTG) elicits hyperalgesia and allodynia in mice. This model has been used to study the neurological disorder of trigeminovascular pain or migraine, a debilitating form of hyperalgesia. The present study validates hyperalgesia in an established mouse model of chronic migraine triggered by NTG and advances the understanding of the associated molecular mechan…	circadian	Europe PMC
RpL23	FBgn0010078	PMC5317147	The Draft Genome and Transcriptome of the Atlantic Horseshoe Crab, Limulus polyphemus.	2017	Int J Genomics	Simpson SD; Ramsdell JS; Watson Iii WH; Chabot CC	- Function: RpL23 encodes the 54S ribosomal protein L23, a ribosomal protein of the large subunit, as annotated in the Limulus polyphemus transcriptome (Table 3). - Phenotypes: RpL23 is represented as a differentially expressed transcript between day and night conditions in the CNS transcriptome; no organismal phenotypes are reported. - Reagents: None reported	The horseshoe crab, Limulus polyphemus, exhibits robust circadian and circatidal rhythms, but little is known about the molecular mechanisms underlying those rhythms. In this study, horseshoe crabs were collected during the day and night as well as high and low tides, and their muscle and central nervous system tissues were processed for genome and transcriptome sequencing, respectively. The geno…	circadian	Europe PMC
RpL23	FBgn0010078	PMC3644253	Genome-wide association study of sleep in Drosophila melanogaster. PG - 281 LID - 10.1186/1471-2164-14-281 [doi]	2013			- Function: RpL23 is not assigned a function in this study; the text only notes that a SNP region lies forward of RpL23 on chromosome 2R with associations to waking activity CV E, but no RpL23-specific functional annotation is provided. - Phenotypes: No RpL23-specific phenotypes are reported; sleep-associated SNPs are described in nearby regions, not as effects directly attributable to RpL23. - R…	BACKGROUND: Sleep is a highly conserved behavior, yet its duration and pattern vary extensively among species and between individuals within species. The genetic basis of natural variation in sleep remains unknown. RESULTS: We used the Drosophila Genetic Reference Panel (DGRP) to perform a genome-wide association (GWA) study of sleep in D. melanogaster. We identified candidate single nucleotide p…	circadian	Europe PMC
RpL23	FBgn0010078	PMC3536797	The circadian clock coordinates ribosome biogenesis.	2013	PLoS Biol	Jouffe C; Cretenet G; Symul L; Martin E; Atger F; Naef F; Gachon F	- Function: RpL23 (Rpl23) is a ribosomal protein; the circadian clock coordinates transcription of ribosomal protein mRNAs including RpL23, with RpL23 pre-mRNA transcription showing circadian rhythmicity in mouse liver and being coordinated with 45S rRNA precursor and other RP mRNAs via clock-regulated UBF1. - Phenotypes: In Cry1/Cry2 KO and Bmal1 KO mice, rhythmic transcription of RpL23 pre-mRNA…	Biological rhythms play a fundamental role in the physiology and behavior of most living organisms. Rhythmic circadian expression of clock-controlled genes is orchestrated by a molecular clock that relies on interconnected negative feedback loops of transcription regulators. Here we show that the circadian clock exerts its function also through the regulation of mRNA translation. Namely, the circ…	circadian	Europe PMC
RpL31	FBgn0285949	PMC12790415	Circadian clock control of ribosome composition promotes rhythmic translation and termination fidelity.	2025	Cell Rep	Lamb TM; Castillo KD; Porter R; Wu C; Purvine SO; Best G; Zink E; Preh EO; Shen L; Sachs MS; Bell-Pedersen D	- Function: RpL31 encodes the large ribosomal subunit protein eL31; the circadian clock rhythmically remodels RpL31 incorporation into ribosomes, and RpL31 is required for rhythmic translation and translation termination fidelity, with RpL31 also supporting Mg2+ homeostasis. - Phenotypes: RpL31 deletion (el31) causes growth defects under paromomycin and cold conditions, elevates stop codon readth…	Ribosome composition is dynamic, shifting with cell state and stress, but whether it varies with circadian time is unknown. Here, we uncover circadian clock-driven changes in ribosome composition in Neurospora crassa. Mass spectrometry of ribosomes across circadian time identified six ribosomal proteins and one associated factor under clock control. Rhythms in eL31 abundance were validated in pur…	circadian	Europe PMC
ND-18	FBgn0031021	PMC6663012	Genome annotation improvements from cross-phyla proteogenomics and time-of-day differences in malaria mosquito proteins using untargeted quantitative proteomics.	2019	PLoS One	Imrie L; Le Bihan T; O'Toole Á; Hickner PV; Dunn WA; Weise B; Rund SSC	- Function: ND-18 (NDUFS4) is the NADH dehydrogenase (ubiquinone) 18 kDa subunit, a mitochondrial complex I component; in this study ND-18 is identified as a rhythmic protein in Anopheles stephensi bodies with a peak abundance at ZT10. - Phenotypes: ND-18 shows circadian rhythm in protein abundance across the 24-hour day, being one of 31 proteins identified as rhythmic by JTK_CYCLE; its phase (pe…	The malaria mosquito, Anopheles stephensi, and other mosquitoes modulate their biology to match the time-of-day. In the present work, we used a non-hypothesis driven approach (untargeted proteomics) to identify proteins in mosquito tissue, and then quantified the relative abundance of the identified proteins from An. stephensi bodies. Using these quantified protein levels, we then analyzed the da…	circadian	Europe PMC
Glo1	FBgn0283450	PMC3851237	Circadian transcriptome analysis in human fibroblasts from Hunter syndrome and impact of iduronate-2-sulfatase treatment.	2013	BMC Med Genomics	Mazzoccoli G; Tomanin R; Mazza T; D'Avanzo F; Salvalaio M; Rigon L; Zanetti A; Pazienza V; Francavilla M; Giuliani F; Vinciguerra M; Scarpa M	- Function: GLO1 (synonyms CG1707, glo1) is identified as a clock-controlled gene included in the clock-controlled output, specifically listed among genes involved in molecular processing within the semantic hypergraph analysis of circadian gene expression in the study; the paper does not provide a detailed, GLO1-specific function beyond its inclusion in processing-related outputs of the circadia…	BACKGROUND: Hunter syndrome (HS) is a lysosomal storage disease caused by iduronate-2-sulfatase (IDS) deficiency and loss of ability to break down and recycle the glycosaminoglycans, heparan and dermatan sulfate, leading to impairment of cellular processes and cell death. Cell activities and functioning of intracellular organelles are controlled by the clock genes (CGs), driving the rhythmic expr…	circadian	Europe PMC
[truncated: 458 more rows]

## Sheet: flai Wake FC1 Table - Class
Descriptor: LLM-assisted sleep/circadian classification for high-amplitude wake-upregulated genes; 30/98 genes were assigned sleep, circadian, or both categories.
Fly_Gene_symbol	FlyBase_ID	Category	Confidence	Rationale	Supporting_Refs	Papers_w_full_text	Queried_PMCIDs
[truncated: 98 more rows]

## Sheet: flai Wake FC1 Table - Refs
Descriptor: Supporting publications for LLM-assisted sleep/circadian classification of high-amplitude wake-upregulated genes; 84 references total.
[truncated: 85 more rows]
