# Supplementary material for: Brain Transcriptomics Across Diverse Sleep-Wake Manipulations Reveals Multiple Homeostatic Pathways in Drosophila
Source: bioRxiv. 2026 Mar 3:2026.02.28.708752. Preprint. [Version 1] doi: 10.64898/2026.02.28.708752 (PMC13001341; doi:10.64898/2026.02.28.708752)
Supplement: Supplement 5 [file media-5.xlsx]

## Sheet: index
sheet_name	descriptor
flai History (neg corre - Class	LLM-assisted sleep/circadian classification for genes negatively Pearson correlated with sleep history (q-value < 0.05); 16/66 genes were assigned sleep, circadian, or both categories.
flai History (neg correl - Refs	Supporting publications for LLM-assisted sleep/circadian classification of genes negatively Pearson correlated with sleep history (q-value < 0.05); 57 references total.
flai History (pos corre - Class	LLM-assisted sleep/circadian classification for genes positively Pearson correlated with sleep history (q-value < 0.05); 31/149 genes were assigned sleep, circadian, or both categories.
flai History (pos correl - Refs	Supporting publications for LLM-assisted sleep/circadian classification of genes positively Pearson correlated with sleep history (q-value < 0.05); 80 references total.
flai Rebound (neg corre - Class	LLM-assisted sleep/circadian classification for genes negatively Pearson correlated with sleep rebound (q-value < 0.05); 65/258 genes were assigned sleep, circadian, or both categories.
flai Rebound (neg correl - Refs	Supporting publications for LLM-assisted sleep/circadian classification of genes negatively Pearson correlated with sleep rebound (q-value < 0.05); 228 references total.
flai Rebound (pos corre - Class	LLM-assisted sleep/circadian classification for genes positively Pearson correlated with sleep rebound (q-value < 0.05); 20/63 genes were assigned sleep, circadian, or both categories.
flai Rebound (pos correl - Refs	Supporting publications for LLM-assisted sleep/circadian classification of genes positively Pearson correlated with sleep rebound (q-value < 0.05); 57 references total.

## Sheet: flai History (neg corre - Class
Descriptor: LLM-assisted sleep/circadian classification for genes negatively Pearson correlated with sleep history (q-value < 0.05); 16/66 genes were assigned sleep, circadian, or both categories.
Fly_Gene_symbol	FlyBase_ID	Category	Confidence	Rationale	Supporting_Refs	Papers_w_full_text	Queried_PMCIDs
Gfat2	FBgn0039580	circadian	95	Gfat2 expression and GFAT enzymatic activity are driven by clock-controlled feeding and oscillate daily to regulate protein O-GlcNAcylation; gfat2 mutants dampen these circadian rhythms. No evidence in the text links Gfat2 to sleep regulation.	PMC8263742;PMC4536446;PMC9470261	PMC8263742;PMC7423359;PMC4402663;PMC4536446;PMC9470261	PMC8263742;PMC7423359;PMC4402663;PMC4536446;PMC9470261
Bbd	FBgn0034512	circadian	90	Reported as a cycling, clock-controlled gene (LD p=9.81E-03, phase 9.00) indicating circadian regulation; no sleep-related phenotypes described.	PMC6758054	PMC6758054;PMC4430446;PMC6440993	PMC6758054;PMC4430446;PMC6440993
CG7079	FBgn0038849	circadian	90	CG7079 is described repeatedly as rhythmically expressed (cycling) in the fat body and as a cycling astrocyte gene, and its expression is altered in Tim-MJD flies that display arrhythmicity, linking it to circadian regulation.	PMC8483315;PMC3152999;PMC1557390	PMC8483315;PMC3152999;PMC1557390;PMC187483	PMC8483315;PMC3152999;PMC1557390;PMC187483
Ldh	FBgn0001258	circadian	90	Ldh shows age-dependent diurnal/clock-controlled rhythmic expression (ZT2–ZT6; CLOCK-dependent) and manipulating Ldh in neurons alters circadian locomotor rhythms, supporting a circadian role.	PMC9733130;PMC7346061;PMC7642184;PMC6797782;PMC5321795;PMC2418588	PMC9733130;PMC7346061;PMC7642184;PMC6797782;PMC5321795;PMC2418588	PMC9733130;PMC7346061;PMC7642184;PMC6797782;PMC5321795;PMC2418588
MFS3	FBgn0031307	circadian	85	MFS3 mRNA cycles within circadian clock neurons and is enriched in PDF-expressing l-LNvs, indicating a circadian association. No evidence in the provided text links MFS3 to sleep phenotypes.	PMC8790523;PMC2922133	PMC8790523;PMC2922133;PMC3878269	PMC8790523;PMC2922133;PMC3878269
Proc	FBgn0045038	circadian	80	Proc (proctolin) is expressed in Drosophila clock neurons (strong in DN1p, weak in DN2) and implicated in peptidergic paracrine signaling within the circadian clock network; no Proc-specific sleep phenotypes are reported in the text.	PMC12410877;PMC10761942;PMC11621569;PMC10052349;PMC8184744	PMC11789159;PMC12280943;PMC12337293;PMC12380498;PMC12410877;PMC12478143;PMC12595503;PMC10761942;PMC10907233;PMC10945756;PMC10945768;PMC10990117;PMC11009632;PMC11228485;PMC11265910;PMC11621569;PMC11648895;PMC10052349;PMC10498047;PMC10589661;PMC10629539;PMC9945975;PMC9945991;PMC8872709;PMC9173584;PMC9407311;PMC7848730;PMC7958456;PMC8092580;PMC8184744;PMC8271606;PMC8285898;PMC8617458;PMC8617488;PMC7…	PMC11789159;PMC12280943;PMC12337293;PMC12380498;PMC12410877;PMC12478143;PMC12595503;PMC10761942;PMC10907233;PMC10945756;PMC10945768;PMC10990117;PMC11009632;PMC11228485;PMC11265910;PMC11621569;PMC11648895;PMC10052349;PMC10498047;PMC10589661;PMC10629539;PMC9945975;PMC9945991;PMC8872709;PMC9173584;PMC9407311;PMC7848730;PMC7958456;PMC8092580;PMC8184744;PMC8271606;PMC8285898;PMC8617458;PMC8617488;PMC7…
GILT3	FBgn0039098	circadian	70	GILT3 is differentially expressed at ZT1 and ZT16 (Zeitgeber times), indicating time-of-day/circadian regulation. No evidence in the text links GILT3 to sleep.	PMC6357063	PMC6357063	PMC6357063
Mip	FBgn0036713	sleep	95	Multiple studies in the text show Mip (myoinhibitory peptide) acts via SPR in pdf neurons to stabilize sleep and sleep homeostasis; loss or knockdown of Mip reduces total sleep, shortens sleep bouts, and eliminates rebound after deprivation.	PMC12410877;PMC11053319;PMC9257349;PMC7209998;PMC5779612;PMC4204809	PMC12410877;PMC11053319;PMC9257349;PMC8184744;PMC7209998;PMC5779612;PMC4204809	PMC12410877;PMC11053319;PMC9257349;PMC8184744;PMC7209998;PMC5779612;PMC4204809
Wwox	FBgn0031972	sleep	95	WWOX expression is associated with sleep duration in humans and Drosophila, and Drosophila Wwox loss-of-function mutants show altered daytime/nighttime sleep and increased fragmentation while the core circadian clock is unchanged.	PMC11828923;PMC8260979	PMC11828923;PMC8072781;PMC8260979	PMC11828923;PMC8072781;PMC8260979
Mtk	FBgn0014865	sleep	90	Multiple studies show Mtk expression is upregulated by chronic sleep deprivation and glial/ubiquitous expression of Mtk increases sleep and alters sleep-related behaviors, indicating a role in sleep regulation.	PMC11908395;PMC11421661;PMC8791498;PMC7056969;PMC5148613;PMC4416079	PMC11908395;PMC11421661;PMC10052349;PMC8791498;PMC7056969;PMC5148613;PMC4416079	PMC11908395;PMC11421661;PMC10052349;PMC8791498;PMC7056969;PMC5148613;PMC4416079
slif	FBgn0037203	sleep	90	The provided text states slif-mediated Tk release modulates AKH signaling and downstream feeding, sleep and longevity, directly linking slif to sleep regulation.	PMC12198013	PMC12198013	PMC12198013
RpL35A	FBgn0037328	sleep	70	Transcript-level changes in RpL35A and other ribosomal protein mRNAs are reported in neurons under sleep deprivation and in hippocampal sleep-related conditions, implicating a role in sleep-related translational regulation.	PMC5553784;PMC9582285	PMC5553784;PMC9582285	PMC5553784;PMC9582285
CG9377	FBgn0032507	sleep	30	Listed in the study as a THIP sleep target gene, indicating a sleep-related association; however, no explicit function or CG9377-specific sleep phenotypes are reported, so evidence is limited.	PMC10619980	PMC11728359;PMC10619980	PMC11728359;PMC10619980
AstC-R1	FBgn0036790	circadian; sleep	90	Multiple studies in the text show AstC-R1 mediates inhibitory AstC signaling that impacts the circadian oogenesis/vitellogenesis rhythm and also functions in LNds to promote evening sleep under high temperature, affecting sleep-related evening activity.	PMC12410877;PMC10620068;PMC11462757;PMC11611155;PMC7848730;PMC6325008	PMC12410877;PMC10620068;PMC11462757;PMC11611155;PMC11621569;PMC10052349;PMC9407311;PMC7848730;PMC6325008;PMC311076	PMC12410877;PMC10620068;PMC11462757;PMC11611155;PMC11621569;PMC10052349;PMC9407311;PMC7848730;PMC6325008;PMC311076
BNIP3	FBgn0037007	circadian; sleep	85	Multiple entries state BNIP3 is a BMAL1-regulated, rhythmically expressed autophagy/mitophagy gene linking it to circadian control. Additionally, BNIP3-dependent mitophagy mitigates neuroinflammation in a mouse sleep apnea model, supporting a sleep-related role.	PMC11468086;PMC10270625;PMC12029239;PMC12547082;PMC12605363;PMC12645550	PMC11468086;PMC10270625;PMC4682101;PMC12029239;PMC12547082;PMC12605363;PMC12645550	PMC11468086;PMC10270625;PMC4682101;PMC12029239;PMC12547082;PMC12605363;PMC12645550
Dro	FBgn0010388	sleep; circadian	85	Multiple studies show Dro transcripts rise after sleep deprivation and neuronal drosocin expression reduces nighttime sleep/increases waking, supporting a sleep role; Dro is also upregulated by neuronal Clock disruption (nCLK-Δ1/Δ2), indicating clock-regulated (circadian) involvement.	PMC10697416;PMC8791498;PMC9174495;PMC4416079;PMC3634862;PMC3107233	PMC10052349;PMC10697416;PMC8791498;PMC9174495;PMC4416079;PMC3634862;PMC3107233	PMC10052349;PMC10697416;PMC8791498;PMC9174495;PMC4416079;PMC3634862;PMC3107233
CG32284	FBgn0052284		95	Provided text links CG32284 to extracellular/ovarian processes after microplastic exposure and lists no phenotypes or any mention of sleep or circadian function; no evidence supports either category.	PMC11298679	PMC11298679	PMC11298679
CG8476	FBgn0038127		95	The provided text reports downregulation in spaceflight and a cancer-growth association but gives no evidence linking CG8476 to sleep or circadian processes.	PMC8430797	PMC8430797	PMC8430797
CG9672	FBgn0030777		95	All provided evidence links CG9672 to ovarian/extracellular space expression and response to microplastic exposure; no information supports sleep or circadian roles.	PMC11298679	PMC11298679	PMC11298679
fuss	FBgn0039932		95	Provided text reports only IPC/dILP2/dILP5 analyses and independence from dSmad2, with no mention of sleep or circadian roles; therefore no evidence supports classification into those categories.	PMC9870127	PMC9870127	PMC9870127
MtnD	FBgn0053192		95	Provided text describes developmental and redox roles (intestinal marker, oxidation–reduction) with no mention of sleep or circadian functions; no evidence supports either category.	PMC10899604;PMC6357063	PMC10899604;PMC6357063	PMC10899604;PMC6357063
path	FBgn0036007		95	path encodes Plk4 controlling centriole growth and cell-cycle processes; the provided text gives no evidence linking path to sleep or circadian regulation.	PMC12198013;PMC5881511	PMC12198013;PMC12209854;PMC12342776;PMC12443607;PMC12527942;PMC12603370;PMC11108206;PMC11168935;PMC11527286;PMC11668239;PMC10259475;PMC9945991;PMC8742017;PMC8892179;PMC9100938;PMC9261467;PMC8188733;PMC8554056;PMC8868375;PMC6910219;PMC5881511;PMC4175170;PMC10140481;PMC10274531;PMC10298351;PMC10492206;PMC10628946;PMC10671191;PMC10850777;PMC11006273;PMC11180874;PMC11273705;PMC11294593;PMC11481193;PM…	PMC12198013;PMC12209854;PMC12342776;PMC12443607;PMC12527942;PMC12603370;PMC11108206;PMC11168935;PMC11527286;PMC11668239;PMC10259475;PMC9945991;PMC8742017;PMC8892179;PMC9100938;PMC9261467;PMC8188733;PMC8554056;PMC8868375;PMC6910219;PMC5881511;PMC4175170;PMC10140481;PMC10274531;PMC10298351;PMC10492206;PMC10628946;PMC10671191;PMC10850777;PMC11006273;PMC11180874;PMC11273705;PMC11294593;PMC11481193;PM…
Rab9	FBgn0032782		95	The paper reports no Rab9-specific sleep or circadian phenotypes; Rab9-GAL4 was used as a glial driver to manipulate Shibire, and observed sleep effects are due to that manipulation, not Rab9 itself.	PMC10205086;PMC6255390;PMC3351199	PMC10205086;PMC6255390;PMC3222903;PMC3351199	PMC10205086;PMC6255390;PMC3222903;PMC3351199
Alr	FBgn0031068		90	Text annotates Alr for tissue regeneration and oxidation–reduction/gut defense with no mention of sleep or circadian roles, so no category assignment is supported.	PMC6106827	PMC11077378;PMC6106827	PMC11077378;PMC6106827
CG10970	FBgn0030078		90	No evidence in the provided text linking CG10970 to sleep or circadian biology; it is described only as an ovarian extracellular-region–associated gene with altered expression after microplastic exposure.	PMC11298679	PMC11298679	PMC11298679
CG9313	FBgn0034566		90	Only reported as transcriptionally up-regulated in PDF+ neurons after dTrpA1 stimulation; no organismal phenotypes or functional data provided to link it to sleep or circadian processes.	PMC5148613	PMC5148613	PMC5148613
BomS3	FBgn0040736		90	Text only links BomS3 to immune function and upregulation in longevity models; no reported phenotypes or any evidence connecting it to sleep or circadian processes.	PMC2898020	PMC10052349;PMC2898020;PMC6758054	PMC10052349;PMC2898020;PMC6758054
btl	FBgn0285896		85	Text shows btl used as a non-rhythmic RT‑qPCR reference and is differentially expressed at night in a retina perturbation, but provides no direct evidence that btl functions in circadian timing or sleep regulation.	PMC10052349;PMC7642184;PMC6357063;PMC4451529	PMC10052349;PMC7642184;PMC6357063;PMC4244043;PMC4451529	PMC10052349;PMC7642184;PMC6357063;PMC4244043;PMC4451529
Krn	FBgn0052179		30	Krn is mentioned as an EGFR ligand processed by rhomboid in PI neurons, a pathway linked to sleep via EGFR-ERK signaling, but no Krn-specific phenotypes or direct evidence for sleep or circadian function are reported.	PMC4012077;PMC11686035	PMC10760965;PMC4012077;PMC10960290;PMC10994875;PMC11093582;PMC11686035;PMC3619499;PMC9280343;PMC9570371	PMC10760965;PMC4012077;PMC10960290;PMC10994875;PMC11093582;PMC11686035;PMC3619499;PMC9280343;PMC9570371
CG18628	FBgn0036091		10	No direct evidence links CG18628 to sleep or circadian function; it is reported only as a DEG in brain/ovaries after microplastic exposure, while sleep changes are attributed to the exposure overall, not this gene.	PMC11298679	PMC11298679	PMC11298679
Ama	FBgn0000071		0	No relevant references found.		PMC10651484;PMC7805546;PMC6117154;PMC10838649;PMC1475272;PMC1557987;PMC4838937;PMC7047498;PMC8240107;PMC9826922	PMC10651484;PMC7805546;PMC6117154;PMC10838649;PMC1475272;PMC1557987;PMC4838937;PMC7047498;PMC8240107;PMC9826922
B-H1	FBgn0011758		0	No relevant references found.		PMC11063160	PMC11063160
CG10700	FBgn0032754		0	No relevant references found.
CG11791	FBgn0039266		0	No relevant references found.
CG12744	FBgn0033459		0	No relevant references found.
CG13177	FBgn0040759		0	No relevant references found.
CG13198	FBgn0033640		0	No relevant references found.
CG13978	FBgn0039518		0	No relevant references found.
CG13994	FBgn0031772		0	No relevant references found.
CG14615	FBgn0031184		0	No relevant references found.
CG16772	FBgn0032835		0	No relevant references found.
IFT20	FBgn0050441		0	No relevant references found.
CG33307	FBgn0053307		0	No relevant references found.
CG33766	FBgn0053766		0	No relevant references found.
CG34051	FBgn0054051		0	No relevant references found.
CG34136	FBgn0083972		0	No relevant references found.		PMC5325595	PMC5325595
CG34232	FBgn0085261		0	No relevant references found.
CG34293	FBgn0085322		0	No relevant references found.
CG42323	FBgn0259223		0	No relevant references found.
CG43055	FBgn0262357		0	No relevant references found.
Smug	FBgn0038490		0	No relevant references found.
BomBc3	FBgn0040582		0	No relevant references found.
CG6656	FBgn0038912		0	No relevant references found.
CG7011	FBgn0036489		0	No relevant references found.
CG7215	FBgn0038571		0	No relevant references found.
CG7523	FBgn0038533		0	No relevant references found.
COX4L	FBgn0033020		0	No relevant references found.
CycJ	FBgn0010317		0	No relevant references found.
Gtpbp1	FBgn0027836		0	No relevant references found.
e(y)2b	FBgn0040670		0	No relevant references found.
BomS1	FBgn0034329		0	No relevant references found.		PMC1298984	PMC1298984
stw	FBgn0286203		0	No relevant references found.		PMC10259475;PMC4862751;PMC2625341;PMC11432511;PMC11489151;PMC11856205;PMC12734136;PMC12814433;PMC3037560;PMC3569668;PMC3913041;PMC4405372;PMC5291412;PMC5339952;PMC5367045;PMC5443819;PMC5765349;PMC5923013;PMC6342827;PMC6394973;PMC6440963;PMC6859876;PMC7659126;PMC7837489;PMC7935888;PMC8396838;PMC8430758;PMC9787996;PMC9814246;PMC9977305	PMC10259475;PMC4862751;PMC2625341;PMC11432511;PMC11489151;PMC11856205;PMC12734136;PMC12814433;PMC3037560;PMC3569668;PMC3913041;PMC4405372;PMC5291412;PMC5339952;PMC5367045;PMC5443819;PMC5765349;PMC5923013;PMC6342827;PMC6394973;PMC6440963;PMC6859876;PMC7659126;PMC7837489;PMC7935888;PMC8396838;PMC8430758;PMC9787996;PMC9814246;PMC9977305
Oda	FBgn0014184		0	No relevant references found.		PMC8947439;PMC3158787;PMC11226496;PMC11226508;PMC11226552;PMC11390425;PMC11848126;PMC12705855;PMC1403809;PMC2518617;PMC2646746;PMC4011696;PMC6115496;PMC7000407;PMC8365185;PMC8514597;PMC9086274	PMC8947439;PMC3158787;PMC11226496;PMC11226508;PMC11226552;PMC11390425;PMC11848126;PMC12705855;PMC1403809;PMC2518617;PMC2646746;PMC4011696;PMC6115496;PMC7000407;PMC8365185;PMC8514597;PMC9086274
Or85f	FBgn0037685		0	No relevant references found.
P5CDh2	FBgn0053092		0	No relevant references found.
Yeti	FBgn0267398		0	No relevant references found.

## Sheet: flai History (neg correl - Refs
Descriptor: Supporting publications for LLM-assisted sleep/circadian classification of genes negatively Pearson correlated with sleep history (q-value < 0.05); 57 references total.
Gene	Gene_ID	Paper_ID	Title	Year	Journal	Author(s)	Reference Summary	Abstract	Classification	Source
Gfat2	FBgn0039580	PMC9470261	Nutrient-sensitive protein O-GlcNAcylation shapes daily biological rhythms.	2022	Open Biol	Liu X; Chiu JC	- Function: Gfat2 (CG1345; Dmel/GFAT2; GFAT2; Gfat2; gfat2) encodes the glutamine-fructose-6-phosphate amidotransferase (GFAT) enzyme, the rate-limiting enzyme of the hexosamine biosynthetic pathway; GFAT2 and GFAT1 share the same catalytic function but have distinct tissue distributions; in Drosophila, Gfat2 mRNA expression in body tissues is strongly induced by food consumption, and GFAT activi…	O-linked-N-acetylglucosaminylation (O-GlcNAcylation) is a nutrient-sensitive protein modification that alters the structure and function of a wide range of proteins involved in diverse cellular processes. Similar to phosphorylation, another protein modification that targets serine and threonine residues, O-GlcNAcylation occupancy on cellular proteins exhibits daily rhythmicity and has been shown …	circadian	Europe PMC
Gfat2	FBgn0039580	PMC8263742	Hexosamine biosynthetic pathway and O-GlcNAc-processing enzymes regulate daily rhythms in protein O-GlcNAcylation. PG - 4173 LID - 10.1038/s41467-021-24301-7 [doi] LID - 4173	2021			- Function: Gfat2 encodes GFAT, the rate-limiting glutamine–fructose-6-phosphate amidotransferase of the hexosamine biosynthetic pathway, whose expression is induced by clock-controlled feeding and whose activity is regulated at the post-transcriptional level to drive daily protein O-GlcNAcylation rhythms. - Phenotypes: Gfat2 (gfat2) activity rhythm and the daily O-GlcNAcylation rhythm are dampen…	The integration of circadian and metabolic signals is essential for maintaining robust circadian rhythms and ensuring efficient metabolism and energy use. Using Drosophila as an animal model, we show that cellular protein O-GlcNAcylation exhibits robust 24-hour rhythm and represents a key post-translational mechanism that regulates circadian physiology. We observe strong correlation between prote…	circadian	FlyBase, Europe PMC
Gfat2	FBgn0039580	PMC4536446	Independent Effects of gamma-Aminobutyric Acid Transaminase (GABAT) on Metabolic and Sleep Homeostasis. PG - 20407-16 LID - 10.1074/jbc.M114.602276 [doi]	2015			- Function: Gfat2 is listed among Drosophila aminotransferase genes that can metabolize amino acids into glutamate; table shows Glutamate → gfat1, gfat2 with Proportion alive ± S.E. 0.61 ± 0.09, indicating Gfat2 contributes to glutamate production that can rescue gabat f metabolic phenotype on sucrose diet. - Phenotypes: gabat f flies display metabolic stress on sucrose diet; glutamate or amino a…	Breakdown of the major sleep-promoting neurotransmitter, gamma-aminobutyric acid (GABA), in the GABA shunt generates catabolites that may enter the tricarboxylic acid cycle, but it is unknown whether catabolic by-products of the GABA shunt actually support metabolic homeostasis. In Drosophila, the loss of the specific enzyme that degrades GABA, GABA transaminase (GABAT), increases sleep, and we s…	circadian	FlyBase
Bbd	FBgn0034512	PMC6758054	Genome-wide expression analysis in Drosophila reveals genes controlling circadian behavior.	2002			- Function: Bbd (FBgn0034512; synonyms: Bbd, CG18067, CT40493, bbd) is listed as a cycling gene with unknown function in the fly body, with LD p-value 9.81E-03 and phase 9.00, indicating clock-controlled transcription but no characterized molecular function in this study. - Phenotypes: No phenotypic data for Bbd are reported in this study; Bbd is identified as a clock-controlled gene but specific…	In Drosophila, a number of key processes such as emergence from the pupal case, locomotor activity, feeding, olfaction, and aspects of mating behavior are under circadian regulation. Although we have a basic understanding of how the molecular oscillations take place, a clear link between gene regulation and downstream biological processes is still missing. To identify clock-controlled output gene…	circadian	FlyBase
CG7079	FBgn0038849	PMC8483315	Circadian regulation of the Drosophila astrocyte transcriptome. PG - e1009790 LID - 10.1371/journal.pgen.1009790 [doi] LID - e1009790	2021			- Function: CG7079 (cg7079) is identified as a cycling astrocyte gene in this study, but the paper provides no specific molecular function for CG7079. - Phenotypes: No CG7079-specific phenotypes are reported; CG7079 was not targeted in RNAi or functional assays in this study. - Reagents: None reported	Recent studies have demonstrated that astrocytes cooperate with neurons of the brain to mediate circadian control of many rhythmic processes including locomotor activity and sleep. Transcriptional profiling studies have described the overall rhythmic landscape of the brain, but few have employed approaches that reveal heterogeneous, cell-type specific rhythms of the brain. Using cell-specific iso…	circadian	Europe PMC
CG7079	FBgn0038849	PMC3152999	The circadian clock interacts with metabolic physiology to influence reproductive fitness.	2011			- Function: CG7079 (cg7079) is a takeout-family gene with odorant and hormone binding activity and is rhythmically expressed in the Drosophila fat body. - Phenotypes: No CG7079-specific phenotypes are reported; CG7079 is described as rhythmic in the fat body as part of circadian gene expression. - Reagents: None reported	Circadian rhythms are regulated by a synchronized system of central and peripheral clocks. Here, we show that a clock in the Drosophila fat body drives rhythmic expression of genes involved in metabolism, detoxification, the immune response, and steroid hormone regulation. Some of these genes cycle even when the fat body clock is disrupted, indicating that they are regulated by exogenous factors.…	circadian	FlyBase
CG7079	FBgn0038849	PMC1557390	Neurotoxic protein expression reveals connections between the circadian clock and mating behavior in Drosophila. PG - 13537-42	2006			- Function: CG7079 (cg7079) is identified as one of the genes down-regulated in Tim-MJD brains and is categorized among sex-specific fat-body transcripts affected by Tim-MJD; the paper does not assign a specific molecular function to CG7079. - Phenotypes: CG7079 (cg7079) is among sex-specific genes whose expression is reduced in Tim-MJD flies; Tim-MJD flies exhibit complete arrhythmicity, mating …	To investigate the functions of circadian neurons, we added two strategies to the standard Drosophila behavioral genetics repertoire. The first was to express a polyglutamine-expanded neurotoxic protein (MJDtr78Q; MJD, Machado-Joseph disease) in the major timeless (tim)-expressing cells of the adult brain. These Tim-MJD flies were viable, in contrast to the use of cell-death gene expression for t…	circadian	FlyBase
Ldh	FBgn0001258	PMC9733130	Discovery and Visualization of Age-Dependent Patterns in the Diurnal Transcriptome of Drosophila.	2022			- Function: Lactate dehydrogenase (Ldh-RA) is a transcript of the lactate dehydrogenase gene that gained rhythmicity with age as part of a set of LLC transcripts encoding dehydrogenases; it is within the KEGG pathway “Biosynthesis of amino acids,” with rhythmic phases predominately around ZT2–ZT6; Ldh is discussed as an aging-related gene whose rhythmicity aligns with aging dynamics. - Phenotypes…	Many critical life processes are regulated by input from 24-hour external light/dark cycles, such as metabolism, cellular homeostasis, and detoxification. The circadian clock, which helps coordinate the response to these diurnal light/dark cycles, remains rhythmic across lifespan; however, rhythmic transcript expression is altered during normal aging. To better understand how aging impacts diurna…	circadian	FlyBase, Europe PMC
Ldh	FBgn0001258	PMC7346061	Lactate dehydrogenase expression modulates longevity and neurodegeneration in Drosophila melanogaster. PG - 10041-10058 LID - 10.18632/aging.103373 [doi]	2020			- Function: Ldh encodes lactate dehydrogenase (LDH), catalyzing the interconversion of pyruvate and lactate with NADH/NAD+ turnover; in Drosophila, Ldh mRNA increases with age in heads and becomes diurnally rhythmic in old flies, and manipulating Ldh expression in adult neurons or glia alters LDH activity and lactate levels, lifespan, locomotor rhythms, and neurodegeneration. - Phenotypes: Overex…	Lactate dehydrogenase (LDH) catalyzes the conversion of glycolysis-derived pyruvate to lactate. Lactate has been shown to play key roles in brain energetics and memory formation. However, lactate levels are elevated in aging and Alzheimer's disease patients, and it is not clear whether lactate plays protective or detrimental roles in these contexts. Here we show that Ldh transcript levels are ele…	circadian	FlyBase, PubMed, Europe PMC
Ldh	FBgn0001258	PMC7642184	Glial Metabolic Rewiring Promotes Axon Regeneration and Functional Recovery in the Central Nervous System. PG - 767-785.e7 LID - S1550-4131(20)30475-7 [pii] LID - 10.1016/j.cmet.2020.08.015 [doi]	2020			- Function: Ldh (lactate dehydrogenase; synonyms include LDH, dLdh, Ld, Ldh, etc.) in Drosophila glia participates in glycolysis and lactate production; Ldh is upregulated during glial reprogramming to promote axon regeneration, acting downstream of Myc, and glial overexpression of Ldh is sufficient to drive CNS axon regeneration and functional recovery. - Phenotypes: Glial Ldh loss-of-function (…	Axons in the mature central nervous system (CNS) fail to regenerate after axotomy, partly due to the inhibitory environment constituted by reactive glial cells producing astrocytic scars, chondroitin sulfate proteoglycans, and myelin debris. We investigated this inhibitory milieu, showing that it is reversible and depends on glial metabolic status. We show that glia can be reprogrammed to promote…	circadian	FlyBase
Ldh	FBgn0001258	PMC6797782	Daily blue-light exposure shortens lifespan and causes brain neurodegeneration in Drosophila. PG - 8 LID - 10.1038/s41514-019-0038-6 [doi] LID - 8	2019			- Function: Lactate dehydrogenase (Ldh) is described as a metabolic gene; the paper notes Ldh increases with aging and stress, and Ldh is upregulated in the heads of aging Drosophila exposed to blue-light cycles. - Phenotypes: In day 35 Drosophila melanogaster heads, blue-light exposure (blue-dark cycles) induces Ldh expression, indicating activation of a metabolic stress-response program associa…	Light is necessary for life, but prolonged exposure to artificial light is a matter of increasing health concern. Humans are exposed to increased amounts of light in the blue spectrum produced by light-emitting diodes (LEDs), which can interfere with normal sleep cycles. The LED technologies are relatively new; therefore, the long-term effects of exposure to blue light across the lifespan are not…	circadian	FlyBase, Europe PMC
Ldh	FBgn0001258	PMC5321795	Circadian deep sequencing reveals stress-response genes that adopt robust rhythmic expression during aging. PG - 14529 LID - 10.1038/ncomms14529 [doi] LID - 14529	2017			- Function: Lactate dehydrogenase (ImpL3) is identified as a late-life cycler that adopts de novo rhythmic expression in old Drosophila melanogaster heads; it is one of five LLCs with dramatic gains in rhythmicity, and its age-related rhythmic upregulation can be triggered by oxidative stress in young flies in a CLOCK-dependent manner. - Phenotypes: Lactate dehydrogenase (ImpL3) shows de novo rhy…	Disruption of the circadian clock, which directs rhythmic expression of numerous output genes, accelerates aging. To enquire how the circadian system protects aging organisms, here we compare circadian transcriptomes in heads of young and old Drosophila melanogaster. The core clock and most output genes remained robustly rhythmic in old flies, while others lost rhythmicity with age, resulting in …	circadian	FlyBase
Ldh	FBgn0001258	PMC2418588	Identification of novel genes involved in light-dependent CRY degradation through a genome-wide RNAi screen. PG - 1522-33 LID - 10.1101/gad.1652308 [doi]	2008			- Function: Ldh (ImpL3) is lactate/malate dehydrogenase, identified as a redox-regulating enzyme among eight genes regulating cellular redox status that influence light-dependent CRY degradation and TIM degradation. - Phenotypes: No ImpL3-specific in vivo phenotypes are reported; the study shows redox-regulating genes can affect CRY and TIM degradation in S2 cells, but ImpL3–specific data are not…	Circadian clocks regulate many different physiological processes and synchronize these to environmental light:dark cycles. In Drosophila, light is transmitted to the clock by a circadian blue light photoreceptor CRYPTOCHROME (CRY). In response to light, CRY promotes the degradation of the circadian clock protein TIMELESS (TIM) and then is itself degraded. To identify novel genes involved in circa…	circadian	FlyBase
MFS3	FBgn0031307	PMC8790523	Redundant functions of the SLC5A transporters Rumpel, Bumpel, and Kumpel in ensheathing glial cells. LID - 10.1242/bio.059128 [doi] LID - bio059128	2022			- Function: MFS3 is a Drosophila SLC5A family transporter involved in carbohydrate transport at the blood-brain barrier, specifically in perineurial glia. - Phenotypes: This publication does not report phenotypes for MFS3 mutants; it notes that MFS3 null mutants are rescued via upregulation of Tret1-1, whereas RNAi-mediated knockdown of Mfs3 is not compensated for. - Reagents: None reported	Neuronal processing is energy demanding and relies on sugar metabolism. To nurture the Drosophila nervous system, the blood-brain barrier forming glial cells take up trehalose from the hemolymph and then distribute the metabolic products further to all neurons. This function is provided by glucose and lactate transporters of the solute carrier (SLC) 5A family. Here we identified three SLC5A genes…	circadian	Europe PMC
MFS3	FBgn0031307	PMC2922133	Surprising gene expression patterns within and between PDF-containing circadian neurons in Drosophila. PG - 13497-502 LID - 10.1073/pnas.1002081107 [doi]	2010			- Function: MFS3 (CG4726) is a gene whose mRNA cycles within the circadian clock neurons, specifically enriched in the large PDF-expressing l-LNvs, and CG4726 is presented as an example of a gene that may be clock cell-specific; the publication does not assign a defined molecular function to MFS3. - Phenotypes: MFS3 has no phenotypic data reported in this study. - Reagents: None reported for MFS3…	To compare circadian gene expression within highly discrete neuronal populations, we separately purified and characterized two adjacent but distinct groups of Drosophila adult circadian neurons: the 8 small and 10 large PDF-expressing ventral lateral neurons (s-LNvs and l-LNvs, respectively). The s-LNvs are the principal circadian pacemaker cells, whereas recent evidence indicates that the l-LNvs…	circadian	FlyBase, PubMed
Proc	FBgn0045038	PMC12410877	SIFa peptidergic neurons orchestrate the internal states and energy balance of male Drosophila melanogaster.	2025			- Function: Proc-R acts as the proctolin receptor; in this study, Proc-R RNAi was included in a pan-neuronal neuropeptide receptor RNAi screen to assess its involvement in context-dependent mating duration behaviors (LMD and SMD) in male Drosophila melanogaster. - Phenotypes: In the provided text, no explicit Proc-R–specific phenotype is reported; Proc-R was tested as part of the NP-R RNAi screen…	Neuropeptide SIFamide (SIFa) neurons in Drosophila melanogaster have been characterized by their exceptionally elaborate arborization patterns, which extend from the brain into the ventral nerve cord (VNC). SIFa neurons are equipped to receive signals that integrate both internal physiological cues and external environmental stimuli. These signals enable the neurons to regulate energy balance, sl…	circadian	FlyBase, Europe PMC
Proc	FBgn0045038	PMC10761942	Genome-wide association in Drosophila identifies a role for Piezo and Proc-R in sleep latency. PG - 260 LID - 10.1038/s41598-023-50552-z [doi] LID - 260	2024			- Function: Proc-R encodes the receptor for the neuropeptide proctolin, which stimulates muscle contraction; Proc-R is expressed in glial and muscle cells and in neurons of the brain and hindgut, with consistent expression across development and lighting, not circadian-regulated. - Phenotypes: In Proc-R mutants, sleep latency is markedly reduced; precise excision of the Proc-R Minos insertion res…	Sleep latency, the amount of time that it takes an individual to fall asleep, is a key indicator of sleep need. Sleep latency varies considerably both among and within species and is heritable, but lacks a comprehensive description of its underlying genetic network. Here we conduct a genome-wide association study of sleep latency. Using previously collected sleep and activity data on a wild-deriv…	circadian	PubMed, Europe PMC
Proc	FBgn0045038	PMC11621569	Synaptic connectome of the Drosophila circadian clock.	2024			- Function: Proctolin (Proc) encodes the neuropeptide Proctolin and is expressed in Drosophila clock neurons (Proc is strongly expressed in DN1p CNMa and weakly in DN2), with Proc expression validated by a Proc-T2A-LexA driver, supporting a role for Proctolin in peptidergic paracrine signaling within the circadian clock network. - Phenotypes: No phenotypic effects of Proc manipulation are reporte…	The circadian clock and its output pathways play a pivotal role in optimizing daily processes. To obtain insights into how diverse rhythmic physiology and behaviors are orchestrated, we have generated a comprehensive connectivity map of an animal circadian clock using the Drosophila FlyWire brain connectome. Intriguingly, we identified additional dorsal clock neurons, thus showing that the Drosop…	circadian	FlyBase, Europe PMC
Proc	FBgn0045038	PMC10052349	Adult and Larval Tracheal Systems Exhibit Different Molecular Architectures in Drosophila.	2023			- Function: Proc encodes the proctolin receptor, a G-protein-coupled receptor, and in this study Proc is among receptors specifically transcribed in larval trachea, implying a role in larval tracheal signaling. - Phenotypes: No phenotypes reported for Proc in this publication. - Reagents: None reported	Knowing the molecular makeup of an organ system is required for its in-depth understanding. We analyzed the molecular repertoire of the adult tracheal system of the fruit fly Drosophila melanogaster using transcriptome studies to advance our knowledge of the adult insect tracheal system. Comparing this to the larval tracheal system revealed several major differences that likely influence organ fu…	circadian	FlyBase, Europe PMC
Proc	FBgn0045038	PMC8184744	Metabolic control of daily locomotor activity mediated by tachykinin in Drosophila. PG - 693 LID - 10.1038/s42003-021-02219-6 [doi] LID - 693	2021			- Function: Proc is not explicitly described in this publication; the study centers on tachykinin (DTk) signaling and TkR86C, with no Proc-specific functional description provided. - Phenotypes: Proc-specific phenotypes are not reported in this publication; observed phenotypes pertain to DTk signaling effects on morning locomotor activity under high-nutrient conditions. - Reagents: Proc(V102488) …	Metabolism influences locomotor behaviors, but the understanding of neural curcuit control for that is limited. Under standard light-dark cycles, Drosophila exhibits bimodal morning (M) and evening (E) locomotor activities that are controlled by clock neurons. Here, we showed that a high-nutrient diet progressively extended M activity but not E activity. Drosophila tachykinin (DTk) and Tachykinin…	circadian	FlyBase, Europe PMC
GILT3	FBgn0039098	PMC6357063	Daily Regulation of Phototransduction, Circadian Clock, DNA Repair, and Immune Gene Expression by Heme Oxygenase in the Retina of Drosophila. LID - 10.3390/genes10010006 [doi] LID - 6	2018			- Function: GILT3 is listed in the study as associated with Cellular Macromolecule Metabolic Process (GO:0044260) in the retina, indicating involvement in macromolecule metabolism; the paper does not assign a specific molecular function to GILT3 beyond this GO association. - Phenotypes: GILT3 expression is modulated in the retina when HO is silenced (hoRNAi) and is among genes differentially expr…	The daily expression of genes and the changes in gene expression after silencing the heme oxygenase (ho) gene were examined in the retina of Drosophila using microarray and SybrGreen qPCR (quantitative polymerase chain reaction) methods. The HO decrease in the morning upregulated 83 genes and downregulated 57 genes. At night, 80 genes were upregulated and 22 were downregulated. The top 20 genes d…	circadian	Europe PMC
Mip	FBgn0036713	PMC12410877	SIFa peptidergic neurons orchestrate the internal states and energy balance of male Drosophila melanogaster.	2025			- Function: Mip (MIP) is mentioned as one of the neuropeptide inputs to SIFa neurons in the study, indicating it is part of the broader neuromodulatory network that may influence SIFa signaling, but the paper provides no direct functional analysis for Mip itself. - Phenotypes: None reported for Mip in this publication. - Reagents: None reported	Neuropeptide SIFamide (SIFa) neurons in Drosophila melanogaster have been characterized by their exceptionally elaborate arborization patterns, which extend from the brain into the ventral nerve cord (VNC). SIFa neurons are equipped to receive signals that integrate both internal physiological cues and external environmental stimuli. These signals enable the neurons to regulate energy balance, sl…	sleep	FlyBase, Europe PMC
Mip	FBgn0036713	PMC11053319	Neuronal E93 is required for adaptation to adult metabolism and behavior. PG - 101939 LID - S2212-8778(24)00070-X [pii] LID - 10.1016/j.molmet.2024.101939 [doi] LID - 101939	2024			- Function: Mip encodes the myoinhibitory peptide expressed in ~70 neurons (including antennal lobe and SEZ clusters) and is involved in regulating feeding/satiety, mating receptivity, fat storage, and sleep; in this study, Mip neurons are identified as a key site where neuronal E93 acts to regulate metabolism and adult behavior. - Phenotypes: Neuronal knockdown of E93 in Mip neurons leads to obe…	OBJECTIVE: Metamorphosis is a transition from growth to reproduction, through which an animal adopts adult behavior and metabolism. Yet the neural mechanisms underlying the switch are unclear. Here we report that neuronal E93, a transcription factor essential for metamorphosis, regulates the adult metabolism, physiology, and behavior in Drosophila melanogaster. METHODS: To find new neuronal regul…	sleep	PubMed, Europe PMC
Mip	FBgn0036713	PMC9257349	Biogenic action of Lactobacillus plantarum SBT2227 promotes sleep in Drosophila melanogaster. PG - 104626 LID - 10.1016/j.isci.2022.104626 [doi] LID - 104626	2022			- Function: Mip encodes the myoinhibiting peptide precursor, a gut-derived neuropeptide hormone expressed in enteroendocrine cells; in this study, Mip is identified as a mediator required for the sleep-promoting (biogenic) effect of Lactobacillus plantarum SBT2227, with Mip knockdown abolishing the SBT2227-induced increase in sleep amount (ZT12-15) and the associated decrease in sleep latency. - …	Lactic acid bacteria (LAB) influence multiple aspects of host brain function via the production of active metabolites in the gut, which is known as the pre/probiotic action. However, little is known about the biogenic effects of LAB on host brain function. Here, we reported that the Lactobacillus plantarum SBT2227 promoted sleep in Drosophila melanogaster. Administration of SBT2227 primarily incr…	sleep	FlyBase, Europe PMC
Mip	FBgn0036713	PMC7209998	Disrupting flight increases sleep and identifies a novel sleep-promoting pathway in Drosophila. PG - eaaz2166 LID - 10.1126/sciadv.aaz2166 [doi] LID - eaaz2166	2020			- Function: Mip encodes the myoinhibiting peptide precursor and is coexpressed with bursicon in bursicon-expressing neurons; however, RNAi knockdown of Mip did not change wing expansion or sleep, indicating Mip is not required for the wing expansion–sleep pathway studied. - Phenotypes: Mip knockdown had no effect on sleep or wing expansion. - Reagents: UAS Mip RNAi HMS02244	Sleep is plastic and is influenced by ecological factors and environmental changes. The mechanisms underlying sleep plasticity are not well understood. We show that manipulations that impair flight in Drosophila increase sleep as a form of sleep plasticity. We disrupted flight by blocking the wing-expansion program, genetically disrupting flight, and by mechanical wing perturbations. We defined a…	sleep	FlyBase, Europe PMC
Mip	FBgn0036713	PMC5779612	Recurrent Circuitry for Balancing Sleep Need and Sleep. PG - 378-389.e4 LID - S0896-6273(17)31139-X [pii] LID - 10.1016/j.neuron.2017.12.016 [doi]	2018			- Function: Mip encodes the neuropeptide myoinhibiting peptide and is reported as one of the peptides expressed in sleep-promoting dFB neurons; RNAi against Mip is mentioned as implicating Mip in sleep regulation, suggesting Mip acts as a dFB-derived signal contributing to sleep homeostasis (supplementary Figure S1H). - Phenotypes: No explicit Mip-specific phenotype is detailed in the main text; …	Sleep-promoting neurons in the dorsal fan-shaped body (dFB) of Drosophila are integral to sleep homeostasis, but how these cells impose sleep on the organism is unknown. We report that dFB neurons communicate via inhibitory transmitters, including allatostatin-A (AstA), with interneurons connecting the superior arch with the ellipsoid body of the central complex. These "helicon cells" express the…	sleep	FlyBase, Europe PMC
Mip	FBgn0036713	PMC4204809	A homeostatic sleep-stabilizing pathway in Drosophila composed of the sex peptide receptor and its ligand, the myoinhibitory peptide. PG - e1001974 LID - 10.1371/journal.pbio.1001974 [doi] LID - e1001974	2014			- Function: Mip encodes the myoinhibitory peptide, the ligand for the sex peptide receptor (SPR); Mip acts through SPR in pdf neurons to downregulate intracellular cAMP, thereby stabilizing sleep and contributing to sleep homeostasis. Brain Mip neurons release Mip before and during night-time sleep, and sleep deprivation promotes Mip secretion from MIP-expressing neurons innervating pdf neurons, …	Sleep, a reversible quiescent state found in both invertebrate and vertebrate animals, disconnects animals from their environment and is highly regulated for coordination with wakeful activities, such as reproduction. The fruit fly, Drosophila melanogaster, has proven to be a valuable model for studying the regulation of sleep by circadian clock and homeostatic mechanisms. Here, we demonstrate th…	sleep	FlyBase, PubMed, Europe PMC
Wwox	FBgn0031972	PMC11828923	Genome-wide identification and functional validation of the WW domain containing oxidoreductase gene associated with sleep duration.	2025			- Function: WWOX encodes a 46-kDa protein with WW domains and a short-chain dehydrogenase/reductase (SDR) domain; the WW domain mediates interactions with multiple proteins (e.g., p73, ErbB4, AP-2γ, RUNX2, HIF1α), supporting roles in cellular processes including proliferation, differentiation, and metabolism. WWOX is conserved across species and functions as a tumor suppressor/transducer in stres…	Individual differences in sleep duration have been reported, and genetic components of sleep duration have been identified showing various heritability. To identify genetic variants that contribute to sleep duration, we conducted a human genome-wide identification on sleep duration and performed confirmatory experiments using a Drosophila model. Genome-wide association study in human was analyzed…	sleep	FlyBase, PubMed, Europe PMC
Wwox	FBgn0031972	PMC8260979	The RNA-binding protein Nab2 regulates the proteome of the developing Drosophila brain. PG - 100877 LID - S0021-9258(21)00677-3 [pii] LID - 10.1016/j.jbc.2021.100877 [doi] LID - 100877	2021			- Function: Wwox (CG7221; DmWWOX; WWOX; Wwox; anon-EST:Posey177) is described in the article as an oxidoreductase; it is among six conserved proteomic changes shared between Nab2 ex3 pupal brains and ZC3H14 KO mice, with Nab2 ex3 brains showing a log2 fold change of +7.5 relative to control. - Phenotypes: Wwox-specific phenotypes are not reported in this publication; Nab2 ex3 shows mushroom body …	The human ZC3H14 gene, which encodes a ubiquitously expressed polyadenosine zinc finger RNA-binding protein, is mutated in an inherited form of autosomal recessive, nonsyndromic intellectual disability. To gain insight into neurological functions of ZC3H14, we previously developed a Drosophila melanogaster model of ZC3H14 loss by deleting the fly ortholog, Nab2. Studies in this invertebrate model…	sleep	Europe PMC
Mtk	FBgn0014865	PMC11908395	Caffeic Acid Alleviates Chronic Sleep Deprivation-Induced Intestinal Damage by Inhibiting the IMD Pathway in Drosophila.	2025			- Function: Mtk is an IMD pathway-related gene in Drosophila whose expression in the intestine is significantly up-regulated under chronic sleep deprivation, serving as a readout of IMD pathway activation; caffeic acid treatment reduces Mtk expression by inhibiting IMD signaling. - Phenotypes: Chronic sleep deprivation upregulates Mtk in the gut along with other IMD-related genes, correlating wit…	BACKGROUND: Sleep is vital for maintaining the health of the organism. Chronic sleep deprivation (CSD) is a key contributor to significant health risks, including the induction of gastrointestinal disorders. However, the mechanism of CSD caused intestinal damage remains unclear. METHODS: Drosophila melanogaster as an in vivo model was used to investigate the mechanism of CSD-induced intestinal in…	sleep	FlyBase, PubMed, Europe PMC
Mtk	FBgn0014865	PMC11421661	Genomic Diversity Illuminates the Environmental Adaptation of Drosophila suzukii. LID - 10.1093/gbe/evae195 [doi] LID - evae195	2024			- Function: Mtk encodes an antifungal and antibacterial peptide. - Phenotypes: No phenotypes or functional assays for Mtk are described in this study; Mtk is cited as a candidate gene near the crop-to-forest land-use association. - Reagents: None reported	Biological invasions carry substantial practical and scientific importance and represent natural evolutionary experiments on contemporary timescales. Here, we investigated genomic diversity and environmental adaptation of the crop pest Drosophila suzukii using whole-genome sequencing data and environmental metadata for 29 population samples from its native and invasive range. Through a multifacet…	sleep	FlyBase, Europe PMC
Mtk	FBgn0014865	PMC8791498	Glial immune-related pathways mediate effects of closed head traumatic brain injury on behavior and lethality in Drosophila. PG - e3001456 LID - 10.1371/journal.pbio.3001456 [doi] LID - e3001456	2022			- Function: Metchnikowin is an antimicrobial peptide whose glial expression is upregulated after Drosophila Closed Head Injury (dCHI), forming part of the broad innate immune response activated by traumatic brain injury and regulated by Toll, Imd, and JAK–STAT pathways; Metchnikowin is specifically noted among AMPs upregulated at 24 hours and 3 days post-injury. - Phenotypes: In the dCHI model, A…	In traumatic brain injury (TBI), the initial injury phase is followed by a secondary phase that contributes to neurodegeneration, yet the mechanisms leading to neuropathology in vivo remain to be elucidated. To address this question, we developed a Drosophila head-specific model for TBI termed Drosophila Closed Head Injury (dCHI), where well-controlled, nonpenetrating strikes are delivered to the…	sleep	FlyBase, Europe PMC
Mtk	FBgn0014865	PMC7056969	The Drosophila Post-mating Response: Gene Expression and Behavioral Changes Reveal Perdurance and Variation in Cross-Tissue Interactions. PG - 967-983 LID - 10.1534/g3.119.400963 [doi]	2020			- Function: Metchnikowin (Mtk) was included in the set of genes selected for qRT-PCR validation of differential expression results in the head tissues, to confirm RNA-seq findings after mating. - Phenotypes: No phenotypic data are provided for Metchnikowin (Mtk) in this study. - Reagents: None reported	Examining cross-tissue interactions is important for understanding physiology and homeostasis. In animals, the female gonad produces signaling molecules that act distally. We examine gene expression in Drosophila melanogaster female head tissues in 1) virgins without a germline compared to virgins with a germline, 2) post-mated females with and without a germline compared to virgins, and 3) post-…	sleep	FlyBase, Europe PMC
Mtk	FBgn0014865	PMC5148613	Genome-wide identification of neuronal activity-regulated genes in Drosophila. LID - e19942 [pii] LID - 10.7554/eLife.19942 [doi]	2016			- Function: Mtk is identified as a neuronal activity-regulated gene (ARG) that is significantly induced in dopaminergic (DA) neurons in response to dTrpA1-mediated firing; Mtk induction occurs in brains and DA neurons but not in PDF+ neurons. - Phenotypes: No phenotypes are described for Mtk in this study; focus is on transcriptional changes rather than functional outcomes. - Reagents: None repor…	Activity-regulated genes (ARGs) are important for neuronal functions like long-term memory and are well-characterized in mammals but poorly studied in other model organisms like Drosophila. Here we stimulated fly neurons with different paradigms and identified ARGs using high-throughput sequencing from brains as well as from sorted neurons: they included a narrow set of circadian neurons as well …	sleep	FlyBase, Europe PMC
Mtk	FBgn0014865	PMC4416079	Differential activation of immune factors in neurons and glia contribute to individual differences in resilience/vulnerability to sleep disruption. PG - 75-85 LID - S0889-1591(14)00472-3 [pii] LID - 10.1016/j.bbi.2014.09.019 [doi]	2015			- Function: Metchnikowin (Mtk) is an antimicrobial peptide involved in the Drosophila innate immune response; sleep-disruption–associated increases in Mtk transcripts occur in glia, and glial expression of Mtk disrupts memory (STM) and modulates sleep, indicating a role for Mtk in resilience/vulnerability to sleep loss. - Phenotypes: Glial expression of Mtk increases daytime sleep, elevates wakin…	Individuals frequently find themselves confronted with a variety of challenges that threaten their wellbeing. While some individuals face these challenges efficiently and thrive (resilient) others are unable to cope and may suffer persistent consequences (vulnerable). Resilience/vulnerability to sleep disruption may contribute to the vulnerability of individuals exposed to challenging conditions.…	sleep	FlyBase, PubMed
slif	FBgn0037203	PMC12198013	Protein-responsive gut hormone tachykinin directs food choice and impacts lifespan.	2025			- Function: slif encodes Slimfast, an amino acid transporter expressed in Tk+ enteroendocrine cells in the Drosophila midgut; slif mediates amino acid sensing to drive Tk production and release from Tk+ EECs via TOR signaling, with TrpA1-ROS inputs, enabling protein-responsive Tk release that modulates AKH signaling and downstream feeding, sleep and longevity. - Phenotypes: slif knockdown in Tk+ …	Animals select food based on hungers that reflect dynamic macronutrient needs, but the hormonal mechanisms underlying nutrient-specific appetite regulation remain poorly defined. Here, we identify tachykinin (Tk) as a protein-responsive gut hormone in Drosophila and female mice, regulated by conserved environmental and nutrient-sensing mechanisms. Protein intake activates Tk-expressing enteroendo…	sleep	FlyBase, Europe PMC
RpL35A	FBgn0037328	PMC9582285	Are there roles for heterogeneous ribosomes during sleep in the rodent brain?	2022	Front Mol Biosci	Buchanan IM; Smith TM; Gerber AP; Seibt J	- Function: RpL35A (Rpl35a) is a ribosomal protein; the paper notes that RpL35A transcripts show altered expression/association with ribosomes in neurons under sleep deprivation, and that Rpl35a is among RP mRNAs reported to be more affected in hippocampal neurons in sleep-related conditions, suggesting a role in ribosome heterogeneity and selective translation. - Phenotypes: No organismal phenot…	The regulation of mRNA translation plays an essential role in neurons, contributing to important brain functions, such as brain plasticity and memory formation. Translation is conducted by ribosomes, which at their core consist of ribosomal proteins (RPs) and ribosomal RNAs. While translation can be regulated at diverse levels through global or mRNA-specific means, recent evidence suggests that r…	sleep	Europe PMC
RpL35A	FBgn0037328	PMC5553784	Nutrient supply affects the mRNA expression profile of the porcine skeletal muscle.	2017	BMC Genomics	Cardoso TF; Quintanilla R; Tibau J; Gil M; Mármol-Sánchez E; González-Rodríguez O; González-Prendes R; Amills M	- Function: RpL35A (Rpl35A) is a ribosomal protein gene encoding a ribosomal component; the study notes differential expression of ribosomal protein genes after feeding, with RpL35A downregulated in the T0 vs T2 comparison, highlighting ribosomal biogenesis as energy-dependent and tied to nutrient availability in skeletal muscle. - Phenotypes: No organismal phenotypes are reported for RpL35A; the…	BACKGROUND: The genetic basis of muscle fat deposition in pigs is not well known. So far, we have only identified a limited number of genes involved in the absorption, transport, storage and catabolism of lipids. Such information is crucial to interpret, from a biological perspective, the results of genome-wide association analyses for intramuscular fat content and composition traits. Herewith, w…	sleep	Europe PMC
CG9377	FBgn0032507	PMC10619980	Experimentally induced active and quiet sleep engage non-overlapping transcriptional programs in Drosophila. LID - 10.7554/eLife.88198 [doi] LID - RP88198	2023			- Function: CG9377 (FBgn0032507; synonyms CG9377, SPH166, c-SPH166) is listed as a THIP sleep target gene in the study, but no explicit function is assigned to CG9377 within the article. - Phenotypes: No CG9377-specific sleep phenotypes are reported; the paper discusses global transcriptional changes but does not describe phenotypes for CG9377. - Reagents: None reported	Sleep in mammals can be broadly classified into two different physiological categories: rapid eye movement (REM) sleep and slow-wave sleep (SWS), and accordingly REM and SWS are thought to achieve a different set of functions. The fruit fly Drosophila melanogaster is increasingly being used as a model to understand sleep functions, although it remains unclear if the fly brain also engages in diff…	sleep	FlyBase, Europe PMC
AstC-R1	FBgn0036790	PMC12410877	SIFa peptidergic neurons orchestrate the internal states and energy balance of male Drosophila melanogaster.	2025			- Function: AstC-R1 is included in the study's RNAi screen of neuropeptide receptors to identify regulators of mating duration; the publication does not assign a specific function to AstC-R1 in the main text, with related results reported in supplementary materials. - Phenotypes: No explicit phenotype description for AstC-R1 knockdown is provided in the main text; observed effects on mating durat…	Neuropeptide SIFamide (SIFa) neurons in Drosophila melanogaster have been characterized by their exceptionally elaborate arborization patterns, which extend from the brain into the ventral nerve cord (VNC). SIFa neurons are equipped to receive signals that integrate both internal physiological cues and external environmental stimuli. These signals enable the neurons to regulate energy balance, sl…	circadian; sleep	FlyBase, Europe PMC
AstC-R1	FBgn0036790	PMC11611155	Temperature cues are integrated in a flexible circadian neuropeptidergic feedback circuit to remodel sleep-wake patterns in flies.	2024			- Function: AstC-R1 (AstCR1) is the receptor for Allatostatin C (AstC) expressed in LNds; AstCR1 mediates the heat-responsive circadian circuit by receiving AstC from LPNs and inhibiting LNd activity, thereby promoting evening sleep under high temperature. - Phenotypes: Disrupting AstCR1 signaling in LNds (AstCR1 RNAi in LNds) or using AstCR1 mutants significantly impairs the heat-induced reducti…	Organisms detect temperature signals through peripheral neurons, which relay them to central circadian networks to drive adaptive behaviors. Despite recent advances in Drosophila research, how circadian circuits integrate temperature cues with circadian signals to regulate sleep/wake patterns remains unclear. In this study, we used the FlyWire brain electron microscopy connectome to map neuronal …	circadian; sleep	FlyBase
AstC-R1	FBgn0036790	PMC11462757	Transposable Element (TE) insertion predictions from RNAseq inputs and TE impact on RNA splicing and gene expression in Drosophila brain transcriptomes. PG - 20 LID - 10.1186/s13100-024-00330-z [doi] LID - 20	2024			- Function: The paper does not provide functional data for AstC-R1; AstC-R1 is listed as a TE-gene pair in supplementary material with predicted TE insertion, but there is no evidence of TE-mRNA chimera or functional impact on AstC-R1 expression or splicing described. - Phenotypes: No phenotype data for AstC-R1 is reported; the study does not describe AstC-R1–related phenotypes. - Reagents: Droso…	Recent studies have suggested that Transposable Elements (TEs) residing in introns frequently splice into and alter primary gene-coding transcripts. To re-examine the exonization frequency of TEs into protein-coding gene transcripts, we re-analyzed a Drosophila neuron circadian rhythm RNAseq dataset and a deep long RNA fly midbrain RNAseq dataset using our Transposon Insertion and Depletion Analy…	circadian; sleep	Europe PMC
AstC-R1	FBgn0036790	PMC10620068	Polycomb regulates circadian rhythms in Drosophila in clock neurons. LID - 10.26508/lsa.202302140 [doi] LID - e202302140	2024			- Function: AstC-R1 CG7285 is categorized as a receptor/GPCR, and Pc binding data show no detectable Pc binding in four clock-neuron clusters (C929-Gal4, R6-Gal4, R18H11-Gal4, and DVpdf-Gal4/pdf-Gal80). - Phenotypes: No AstC-R1–related phenotypes are reported in this publication. - Reagents: None reported	Circadian rhythms are essential physiological feature for most living organisms. Previous studies have shown that epigenetic regulation plays a crucial role. There is a knowledge gap in the chromatin state of some key clock neuron clusters. In this study, we show that circadian rhythm is affected by the epigenetic regulator Polycomb (Pc) within the Drosophila clock neurons. To investigate the mol…	circadian; sleep	Europe PMC
AstC-R1	FBgn0036790	PMC7848730	The neuropeptide allatostatin C from clock-associated DN1p neurons generates the circadian rhythm for oogenesis. LID - 10.1073/pnas.2016878118 [doi] LID - e2016878118	2021			- Function: AstC-R1 (star1; CG7285) is a receptor for allatostatin C in insulin-producing cells (IPCs) of the Drosophila brain, functioning alongside AstC-R2 to mediate inhibitory AstC signaling from clock neurons (AstC-DN1p) to IPCs and thereby suppress Dilp secretion and juvenile hormone–dependent vitellogenesis, contributing to the circadian oogenesis rhythm. - Phenotypes: IPC-specific knockdo…	The link between the biological clock and reproduction is evident in most metazoans. The fruit fly Drosophila melanogaster, a key model organism in the field of chronobiology because of its well-defined networks of molecular clock genes and pacemaker neurons in the brain, shows a pronounced diurnal rhythmicity in oogenesis. Still, it is unclear how the circadian clock generates this reproductive …	circadian; sleep	FlyBase, PubMed, Europe PMC
AstC-R1	FBgn0036790	PMC6325008	Allatostatin-C/AstC-R2 Is a Novel Pathway to Modulate the Circadian Activity Pattern in Drosophila. PG - 13-22.e3 LID - S0960-9822(18)31471-4 [pii] LID - 10.1016/j.cub.2018.11.005 [doi]	2019			- Function: AstC-R1 is a receptor for Allatostatin-C (AstC); in this publication, AstC-R1 expression was not detectable in the three circadian neuronal groups, suggesting AstC-R1 is unlikely to mediate the AstC signal within the clock network examined, while AstC-R2 in LNds mediates the evening-peak modulation. - Phenotypes: No AstC-R1–specific phenotypes are reported; the paper reports phenotype…	Seven neuropeptides are expressed within the Drosophila brain circadian network. Our previous mRNA profiling suggested that Allatostatin-C (AstC) is an eighth neuropeptide and specifically expressed in dorsal clock neurons (DN1s). Our results here show that AstC is, indeed, expressed in DN1s, where it oscillates. AstC is also expressed in two less well-characterized circadian neuronal clusters, t…	circadian; sleep	FlyBase, PubMed
BNIP3	FBgn0037007	PMC12645550	Neurobiology of mitochondrial dynamics in sleep.	2025	J Physiol	Sarnataro R	- Function: BNIP3 functions as a mitophagy receptor contributing to mitochondrial clearance, especially under stress or developmental cues (BNIP3, NIX, and FUNDC1 are cited as receptors involved in mitophagy in this publication). - Phenotypes: No BNIP3-specific phenotypes are described in this publication. - Reagents: None reported	The cycling of sleep and wakefulness reshapes neuronal activity, gene expression, and cellular metabolism of the brain. Such reshuffling of brain metabolism implicates key mediation by mitochondria. Mitochondrial dynamics enable organelles to adapt their morphofunction to changing metabolic demands, and experimental evidence increasingly links these processes to sleep-wake regulation. Across spec…	circadian; sleep	Europe PMC
BNIP3	FBgn0037007	PMC12605363	Research progress on the mutual regulatory mechanism of circadian clock genes and autophagy.	2025	Front Cell Dev Biol	Ma Y; Yu R; Zheng X; Rao J; Shi G; Ding Y	- Function: BNIP3 (Bnip3) is listed as a transcriptional target upregulated by BMAL1 via C/EBPβ, as part of BMAL1-driven regulation of autophagy (including ULK1, Gabarapl1, LC3B, and BNIP3) to promote rhythmic autophagy. - Phenotypes: No BNIP3-specific phenotypes are reported in this publication. - Reagents: None reported	Recent studies have highlighted the intricate relationship between the circadian rhythm, a natural biological process responsive to light and darkness, and autophagy, a mechanism crucial for maintaining cellular homeostasis. Circadian clock genes, which are pivotal in regulating our internal body clock, appear to be closely intertwined with autophagy. These genes can directly influence the expres…	circadian; sleep	Europe PMC
BNIP3	FBgn0037007	PMC12547082	Circadian Rhythm: Biological Functions, Diseases, and Therapeutic Targets.	2025	MedComm (2020)	Zha K; Mi B; Xiong Y; Wu S; Lu L; Zhang S; Lu X; Mak HC; Huang J; Panayi AC; Knoedler S; Chen L; Liu G; Lin S	- Function: BNIP3 (also known as Bnip3) is an autophagy-related gene whose circadian rhythm regulates autophagy and mitophagy; the circadian clock controls BNIP3 expression, contributing to mitochondrial homeostasis, and BMAL1-regulated BNIP3 expression may influence mitophagy and mitochondrial activity. - Phenotypes: No BNIP3-specific phenotypes are reported in the publication; however, circadia…	Circadian rhythms are intrinsic 24-h biological cycles that govern various physiological processes. In addition to the hypothalamic suprachiasmatic nucleus, the circadian system is organized in multiple peripheral tissues, such as the brain, heart, bone, liver, and lung. Emerging evidence suggests that disruptions in these rhythms, which are regulated by a network of clock genes, play pivotal rol…	circadian; sleep	Europe PMC
BNIP3	FBgn0037007	PMC12029239	Nature's Remedies: Exploring the Potential of Propolis to Alleviate Non-Motor Manifestations of Parkinson's Disease.	2025	Molecules	Matias KV; Gonçalves VC; Scorza FA; Finsterer J; Ciconelli RM; Scorza CA	- Function: BNIP3-dependent mitophagy triggered by pinocembrin; mitigation of neuroinflammation in a mouse sleep apnea model via the JNK-ERK signaling cascade - Phenotypes: Mitigation of neuroinflammation in a mouse sleep apnea model through BNIP3-dependent mitophagy - Reagents: None reported	Parkinson's disease (PD) is a complex neurodegenerative disorder with debilitating non-motor symptoms, including gastrointestinal dysfunction, cardiovascular abnormalities, mood and anxiety disorders, cognitive decline, sleep disturbances, respiratory dysfunction, and pain. Despite their significant impact on quality of life, these symptoms are often inadequately addressed. Propolis is a natural …	circadian; sleep	Europe PMC
BNIP3	FBgn0037007	PMC11468086	miR-210 is essential to retinal homeostasis in fruit flies and mice. PG - 90 LID - 10.1186/s13062-024-00542-6 [doi] LID - 90	2024			- Function: BNIP3 is cited as a target of miR-210; the paper notes that miR-210 suppresses BNIP3 (along with Bcl-2) to protect against apoptosis of neural progenitor cells. - Phenotypes: BNIP3-specific phenotypes are not reported in this publication; observed phenotypes pertain to miR-210 knockout/overexpression effects on retina in flies and mice, not BNIP3. - Reagents: None reported	BACKGROUND: miR-210 is one of the most evolutionarily conserved microRNAs. It is known to be involved in several physiological and pathological processes, including response to hypoxia, angiogenesis, cardiovascular diseases and cancer. Recently, new roles of this microRNA are emerging in the context of eye and visual system homeostasis. Recent studies in Drosophila melanogaster unveiled that the …	circadian; sleep	Europe PMC
BNIP3	FBgn0037007	PMC10270625	RNAi of Complex I and V of the electron transport chain in glutamate neurons extends life span, increases sleep, and decreases locomotor activity in Drosophila melanogaster. PG - e0286828 LID - 10.1371/journal.pone.0286828 [doi] LID - e0286828	2023			- Function: BNIP3 (BBH1, Bnip3, CG5059) is described as a mitophagy protein; upregulation of BNIP3 reduces age-related protein aggregation in muscles and improves intestinal barrier function. - Phenotypes: BNIP3 upregulation reduces age-related protein aggregation in muscles and BNIP3 upregulation improves intestinal barrier function. - Reagents: None reported	RNAi targeting the electron transport chain has been proven to prolong life span in many different species, and experiments specifically with Drosophila melanogaster and Caenorhabditis elegans have shown a distinct role for neurons. To determine which subset of neurons is implicated in this life span extension, we used the GAL4/UAS system to activate RNAi against genes of Complex I and Complex V.…	circadian; sleep	Europe PMC
Dro	FBgn0010388	PMC10697416	Systematic assessment of transcriptomic and metabolic reprogramming by blue light exposure coupled with aging. PG - pgad390 LID - 10.1093/pnasnexus/pgad390 [doi] LID - pgad390	2023			- Function: Dro is described as an aging-related gene used as an aging biomarker; the publication does not provide an explicit functional annotation for Dro. - Phenotypes: No Dro-specific phenotypes are reported; Dro is used as an aging biomarker and its mRNA levels increase in older (25-day-old) flies. - Reagents: None reported	The prevalent use of light-emitting diodes (LEDs) has caused revolutionary changes in modern life, but the potential hazards to health of blue light are poorly understood. N(6)-methyladenosine (m(6)A) is the most prevalent posttranscriptional modification in eukaryotes and can modulate diverse physiological processes by regulating mRNA fate. Here, to understand the effects and molecular mechanism…	sleep; circadian	FlyBase, Europe PMC
Dro	FBgn0010388	PMC9174495	Dietary restriction and the transcription factor clock delay eye aging to extend lifespan in Drosophila Melanogaster. PG - 3156 LID - 10.1038/s41467-022-30975-4 [doi] LID - 3156	2022			- Function: Dro encodes drosocin, an antimicrobial peptide; in this study Dro is among the antimicrobial peptide (AMP) genes whose expression is upregulated in response to neuronal Clock disruption (nCLK-Δ1/Δ2), indicating Dro participates in clock-regulated innate immune processes affecting the eye–body axis. - Phenotypes: In nCLK-Δ1 flies, Dro expression (along with attA and diptB) is elevated …	Many vital processes in the eye are under circadian regulation, and circadian dysfunction has emerged as a potential driver of eye aging. Dietary restriction is one of the most robust lifespan-extending therapies and amplifies circadian rhythms with age. Herein, we demonstrate that dietary restriction extends lifespan in Drosophila melanogaster by promoting circadian homeostatic processes that pr…	sleep; circadian	FlyBase, Europe PMC
Dro	FBgn0010388	PMC8791498	Glial immune-related pathways mediate effects of closed head traumatic brain injury on behavior and lethality in Drosophila. PG - e3001456 LID - 10.1371/journal.pbio.3001456 [doi] LID - e3001456	2022			- Function: Drosocin (Dro; Drosocin) is an antimicrobial peptide up-regulated in glia after Drosophila closed head traumatic brain injury (dCHI), part of the Toll/Imd/JAK-STAT–regulated innate immune response; however, loss of Drosocin within AMP class B does not significantly affect post-TBI mortality, indicating a nonessential or redundant role in this context. - Phenotypes: Drosocin is among A…	In traumatic brain injury (TBI), the initial injury phase is followed by a secondary phase that contributes to neurodegeneration, yet the mechanisms leading to neuropathology in vivo remain to be elucidated. To address this question, we developed a Drosophila head-specific model for TBI termed Drosophila Closed Head Injury (dCHI), where well-controlled, nonpenetrating strikes are delivered to the…	sleep; circadian	FlyBase, Europe PMC
Dro	FBgn0010388	PMC4416079	Differential activation of immune factors in neurons and glia contribute to individual differences in resilience/vulnerability to sleep disruption. PG - 75-85 LID - S0889-1591(14)00472-3 [pii] LID - 10.1016/j.bbi.2014.09.019 [doi]	2015			- Function: Drosocin (Dro) encodes drosocin, an antimicrobial peptide; sleep deprivation increases drosocin transcript levels in neurons, and neuronal drosocin expression disrupts memory while modulating sleep (glial drosocin expression does not disrupt memory). - Phenotypes: Neuronal expression of drosocin significantly disrupts short-term memory and reduces nighttime sleep; glial expression of …	Individuals frequently find themselves confronted with a variety of challenges that threaten their wellbeing. While some individuals face these challenges efficiently and thrive (resilient) others are unable to cope and may suffer persistent consequences (vulnerable). Resilience/vulnerability to sleep disruption may contribute to the vulnerability of individuals exposed to challenging conditions.…	sleep; circadian	FlyBase, PubMed
Dro	FBgn0010388	PMC3634862	Cross-translational studies in human and Drosophila identify markers of sleep loss. PG - e61016 LID - 10.1371/journal.pone.0061016 [doi] LID - e61016	2013			- Function: Drosocin (Dro) is an antimicrobial peptide; in this study Drosocin (Dro) is one of several immune-related transcripts whose levels increase in Drosophila heads in response to sleep loss, contributing to a biomarker panel for sleepiness across species. - Phenotypes: Drosocin (Dro) transcript levels rise after sleep deprivation in Drosophila, with a stepwise increase observed in tim01 m…	Inadequate sleep has become endemic, which imposes a substantial burden for public health and safety. At present, there are no objective tests to determine if an individual has gone without sleep for an extended period of time. Here we describe a novel approach that takes advantage of the evolutionary conservation of sleep to identify markers of sleep loss. To begin, we demonstrate that IL-6 is i…	sleep; circadian	FlyBase, Europe PMC
Dro	FBgn0010388	PMC3107233	The serotonin 5-HT7Dro receptor is expressed in the brain of Drosophila, and is essential for normal courtship and mating. PG - e20800 LID - 10.1371/journal.pone.0020800 [doi] LID - e20800	2011			- Function: Dro encodes the Drosophila serotonin 5-HT7 receptor; Dro is expressed postsynaptically in discrete brain circuits, with high expression in large-field R neurons of the ellipsoid body and in a cluster near PDF-positive LNvs, and Dro signaling is essential for normal courtship and mating in Drosophila. - Phenotypes: Pharmacological blockade of Dro with SB258719 impairs courtship and mat…	The 5-HT(7) receptor remains one of the less well characterized serotonin receptors. Although it has been demonstrated to be involved in the regulation of mood, sleep, and circadian rhythms, as well as relaxation of vascular smooth muscles in mammals, the precise mechanisms underlying these functions remain largely unknown. The fruit fly, Drosophila melanogaster, is an attractive model organism t…	sleep; circadian	PubMed, Europe PMC

## Sheet: flai History (pos corre - Class
Descriptor: LLM-assisted sleep/circadian classification for genes positively Pearson correlated with sleep history (q-value < 0.05); 31/149 genes were assigned sleep, circadian, or both categories.
Fly_Gene_symbol	FlyBase_ID	Category	Confidence	Rationale	Supporting_Refs	Papers_w_full_text	Queried_PMCIDs
gammaSnap1	FBgn0028552	circadian	95	Glial knockdown of gammaSnap1 reduces rhythmicity index and robustness of circadian behavior under LD conditions, indicating a role in circadian regulation.	PMC4490253	PMC4490253	PMC4490253
GatA	FBgn0260779	circadian	95	Text states GatA encodes a GATA transcription factor that acts as a circadian rhythm oscillator and its altered expression associates with disrupted circadian-related gene expression.	PMC11397459	PMC10899604;PMC11468086;PMC7846174;PMC8028125;PMC10418492;PMC10434132;PMC10712084;PMC10814081;PMC10931572;PMC11044057;PMC11105155;PMC11397459;PMC12708332;PMC12757043;PMC1949147;PMC2222925;PMC2575520;PMC2872305;PMC3140994;PMC3199206;PMC3706883;PMC4070973;PMC4232591;PMC4415307;PMC4451555;PMC4519903;PMC5217103;PMC5382174;PMC5440111;PMC5485937;PMC5653790;PMC6038684;PMC6305622;PMC6317319;PMC6378743;PM…	PMC10899604;PMC11468086;PMC7846174;PMC8028125;PMC10418492;PMC10434132;PMC10712084;PMC10814081;PMC10931572;PMC11044057;PMC11105155;PMC11397459;PMC12708332;PMC12757043;PMC1949147;PMC2222925;PMC2575520;PMC2872305;PMC3140994;PMC3199206;PMC3706883;PMC4070973;PMC4232591;PMC4415307;PMC4451555;PMC4519903;PMC5217103;PMC5382174;PMC5440111;PMC5485937;PMC5653790;PMC6038684;PMC6305622;PMC6317319;PMC6378743;PM…
Ipp	FBgn0016672	circadian	95	Loss or knockdown of Importin-α1 in clock cells causes arrhythmic locomotor behavior in constant darkness and dampened per/tim oscillations with cytoplasmic PER and TIM; rescuing expression restores rhythms.	PMC4335507	PMC5144990;PMC4335507;PMC11047749;PMC4928101;PMC6373471;PMC9291169;PMC9806664;PMC9814246	PMC5144990;PMC4335507;PMC11047749;PMC4928101;PMC6373471;PMC9291169;PMC9806664;PMC9814246
Tsp42Ej	FBgn0033132	circadian	95	Described as an eye-specific Clock output gene with rhythmic CLK binding in eye tissue, indicating regulation by the circadian clock and contribution to circadian photoreceptor homeostasis.	PMC9174495	PMC9174495	PMC9174495
Zip71B	FBgn0036461	circadian	95	Text reports CG10006 (Zip71B) shows robust circadian mRNA cycling validated by qRT-PCR, with substantial posttranscriptional contribution to its cycling. No sleep-related phenotype is mentioned.	PMC3557077	PMC3557077	PMC3557077
CROT	FBgn0039543	circadian	90	CROT is reported to be rhythmically expressed at both mRNA and protein levels in mouse liver, indicating circadian regulation.	PMC4302021	PMC12692157;PMC4302021	PMC12692157;PMC4302021
CG34367	FBgn0085396	circadian	90	Identified as a brain-specific hub transcription factor in the tissue circadian gene regulatory network and transcripts are enriched in LNds, a circadian neuron group; no sleep-specific evidence reported.	PMC7846174;PMC5325595	PMC7846174;PMC5325595	PMC7846174;PMC5325595
CG7149	FBgn0031948	circadian	90	Shows circadian rhythmic expression in the fat body with a ZT5-8 peak, and this rhythm is abolished when the fat body clock is disrupted (arrhythmic with DN-CLK).	PMC3152999	PMC3152999	PMC3152999
Ssk	FBgn0036945	circadian	90	Listed as cycling in the fly body with significant rhythmicity (p < 0.01; phase ~17.97), consistent with circadian regulation; no sleep phenotype reported.	PMC6758054	PMC6758054;PMC11227937	PMC6758054;PMC11227937
DnaJ-H	FBgn0032474	circadian	85	Transcripts are present in circadian ventral lateral neurons (LNv) and DnaJ-H expression is cyclic in the lLNv; no sleep-related data reported.	PMC9911060;PMC9254228	PMC9911060;PMC9254228	PMC9911060;PMC9254228
SF2	FBgn0283477	circadian	85	The SF2 orthologue in Schistosoma mansoni shows ~24-h (diel) rhythmic expression and is part of a night-time gene network, indicating circadian association; Drosophila knockdown showed no effect on daytime sleep, arguing against a sleep role under tested conditions.	PMC5789894;PMC4598772;PMC4828693;PMC8638415	PMC5789894;PMC6025963;PMC4598772;PMC4828693;PMC8638415	PMC5789894;PMC6025963;PMC4598772;PMC4828693;PMC8638415
Las	FBgn0029158	circadian	80	The provided text explicitly lists Las among circadian rhythm genes and describes it as under circadian influence; no evidence links Las to sleep.	PMC5817353;PMC9662589	PMC12059024;PMC12339407;PMC12443607;PMC11026460;PMC11404089;PMC10472530;PMC10544802;PMC8790523;PMC8874709;PMC9310448;PMC8496288;PMC7203018;PMC7253064;PMC7644095;PMC6381993;PMC5817353;PMC6110854;PMC5071102;PMC5595912;PMC4493134;PMC4148190;PMC2789323;PMC2174970;PMC10320519;PMC10599629;PMC11262420;PMC11342114;PMC11358124;PMC12439335;PMC12690271;PMC12757043;PMC3202489;PMC3202490;PMC3203584;PMC3867200…	PMC12059024;PMC12339407;PMC12443607;PMC11026460;PMC11404089;PMC10472530;PMC10544802;PMC8790523;PMC8874709;PMC9310448;PMC8496288;PMC7203018;PMC7253064;PMC7644095;PMC6381993;PMC5817353;PMC6110854;PMC5071102;PMC5595912;PMC4493134;PMC4148190;PMC2789323;PMC2174970;PMC10320519;PMC10599629;PMC11262420;PMC11342114;PMC11358124;PMC12439335;PMC12690271;PMC12757043;PMC3202489;PMC3202490;PMC3203584;PMC3867200…
Dolk	FBgn0034141	circadian	70	Reported as a rhythmic gene in Apc min tumor organoids, consistent with circadian regulation. No specific functional annotation or phenotypes are described in the study.	PMC8591196	PMC8591196	PMC8591196
Phyhd1	FBgn0037819	circadian	60	Phyhd1 is described as one of seven circadian regulators that cycle across all four tissues in Drosophila. Knockdown data are inconclusive (single RNAi line, no robust locomotor rhythm defect), limiting stronger confidence.	PMC7846174	PMC7846174	PMC7846174
Obp44a	FBgn0033268	circadian	60	Obp44a expression is decreased at ZT1 (beginning of day) under HO knockdown, indicating time-of-day/HO-dependent regulation consistent with circadian involvement; no sleep-related evidence reported.	PMC9891730;PMC6357063	PMC9891730;PMC6357063	PMC9891730;PMC6357063
Sk1	FBgn0030300	circadian	40	Sk1 is differentially expressed in hoRNAi retinas at ZT16 (night), indicating time-of-day (ZT)–dependent regulation; no direct link to sleep or molecular function is provided, so confidence is low.	PMC6357063	PMC6357063;PMC10330732;PMC12626334;PMC8724990	PMC6357063;PMC10330732;PMC12626334;PMC8724990
speck	FBgn0287831	sleep; circadian	95	Astrocyte AANAT1/speck limits serotonin/dopamine after sleep deprivation and constrains rebound sleep, indicating a sleep role; speck/Dat cycles under LD and DD with a peak at ZT9.5, indicating circadian regulation.	PMC7550187;PMC6758054;PMC12064057;PMC12814433	PMC11670437;PMC9682093;PMC8177706;PMC7550187;PMC4969361;PMC4374177;PMC4402663;PMC4449117;PMC4457141;PMC3429931;PMC6758054;PMC37988;PMC11614809;PMC12063141;PMC12064057;PMC12116464;PMC12282849;PMC12814433;PMC2973838;PMC4762519;PMC4987140;PMC5390528;PMC5968562;PMC7514099;PMC9377612	PMC11670437;PMC9682093;PMC8177706;PMC7550187;PMC4969361;PMC4374177;PMC4402663;PMC4449117;PMC4457141;PMC3429931;PMC6758054;PMC37988;PMC11614809;PMC12063141;PMC12064057;PMC12116464;PMC12282849;PMC12814433;PMC2973838;PMC4762519;PMC4987140;PMC5390528;PMC5968562;PMC7514099;PMC9377612
rumpel	FBgn0029950	sleep; circadian	90	Mutations and knockdown affect sleep: rumpel promotes wakefulness and mutants show increased daytime sleep. Glial RNAi causes arrhythmic locomotor activity and disrupted entrainment to light–dark cycles, implicating circadian effects.	PMC8790523;PMC5177635;PMC12064057;PMC12858066	PMC8790523;PMC5177635;PMC12064057;PMC12858066;PMC5001212;PMC6641212	PMC8790523;PMC5177635;PMC12064057;PMC12858066;PMC5001212;PMC6641212
Chd64	FBgn0035499	sleep; circadian	90	A P[GT1] insertion in Chd64 increases 24-hr sleep by ~215 min (combined sexes), indicating a sleep phenotype. Chd64 is also identified as a circadian-cycling gene in Drosophila head (p=9.8E-03, phase ≈5.5 LD).	PMC2323820;PMC6758054;PMC5374408	PMC2323820;PMC6758054;PMC5374408	PMC2323820;PMC6758054;PMC5374408
VGlut2	FBgn0038799	sleep; circadian	90	VGlut2+ neurons are manipulated in sleep experiments (stellate and MCH neurons; VGlut2 knockout in MCH alters sleep-related functions), and VGlut2 in ipRGCs is required for glutamatergic signaling that entrains circadian rhythms in dim light.	PMC12005719;PMC10584931;PMC10667013;PMC11481193;PMC12296005;PMC12346783	PMC12005719;PMC4900636;PMC10584931;PMC10667013;PMC11481193;PMC11557417;PMC12296005;PMC12346783	PMC12005719;PMC4900636;PMC10584931;PMC10667013;PMC11481193;PMC11557417;PMC12296005;PMC12346783
alrm	FBgn0039332	sleep; circadian	85	alrm (via alrm-GAL4) is used to manipulate astrocytes where activation (UAS-dTrpA1) induces persistent sleep and alters sleep homeostasis. alrm-driven glial manipulations also alter daily remodeling of sLNv terminals, implicating a role in circadian-regulated neuronal architecture.	PMC12443607;PMC11001586;PMC8790523;PMC8791498;PMC9099418;PMC8442851	PMC12443607;PMC12598673;PMC11001586;PMC8790523;PMC8791498;PMC9099418;PMC9875363;PMC8442851	PMC12443607;PMC12598673;PMC11001586;PMC8790523;PMC8791498;PMC9099418;PMC9875363;PMC8442851
jhamt	FBgn0028841	sleep; circadian	85	Loss- and gain-of-function of jhamt alter sexually dimorphic daytime sleep (feminizing/masculinizing effects), and jhamt transcripts are regulated by CLK-CYC and coexpressed with clock genes, indicating circadian-linked JH regulation.	PMC12280943;PMC10945768;PMC10259475;PMC5909909;PMC5352145;PMC12734136	PMC12280943;PMC10945768;PMC10259475;PMC5909909;PMC5352145;PMC4457141;PMC3878269;PMC12734136	PMC12280943;PMC10945768;PMC10259475;PMC5909909;PMC5352145;PMC4457141;PMC3878269;PMC12734136
GstE1	FBgn0034335	sleep; circadian	80	GstE1 is repeatedly reported as circadian-regulated/cycling in fly heads, and is also described as wakefulness-associated with glial expression correlated to sleep–wake states (upregulated at ZT16); evidence is correlative.	PMC10849968;PMC11728359;PMC9941135;PMC7253064;PMC2329912;PMC6758054	PMC10849968;PMC11728359;PMC9941135;PMC6994956;PMC7253064;PMC2329912;PMC6758054	PMC10849968;PMC11728359;PMC9941135;PMC6994956;PMC7253064;PMC2329912;PMC6758054
Argk1	FBgn0000116	sleep; circadian	70	Argk1 was identified by selective breeding for long vs short sleep as a candidate sleep gene, and its transcripts were reported to cycle across multiple Drosophila clock neuron clusters, implicating circadian regulation.	PMC7837698;PMC11683587	PMC7837698;PMC5730107;PMC11683587	PMC7837698;PMC5730107;PMC11683587
AstA-R2	FBgn0039595	sleep	95	Multiple lines of evidence show AstA-R2 mediates wakefulness and that knockdown in glia or sleep-promoting dFB neurons increases daytime sleep and total sleep, indicating a clear role in sleep regulation.	PMC12410877;PMC12419797;PMC10206085;PMC9521806;PMC3152999;PMC311076	PMC12410877;PMC12419797;PMC10206085;PMC9407311;PMC9521806;PMC7837698;PMC6325008;PMC5779612;PMC3152999;PMC311076;PMC3156904	PMC12410877;PMC12419797;PMC10206085;PMC9407311;PMC9521806;PMC7837698;PMC6325008;PMC5779612;PMC3152999;PMC311076;PMC3156904
ND-20	FBgn0030718	sleep	95	RNAi knockdown of ND-20 in glutamate neurons markedly increases total and nighttime sleep and sleep bout length and reduces nighttime activity, indicating a clear sleep-related phenotype; no circadian effects are reported.	PMC10270625;PMC5817353	PMC10270625;PMC5817353;PMC6038684	PMC10270625;PMC5817353;PMC6038684
Nadk1b	FBgn0053156	sleep	90	Disruption of Nadk1b (Mi{ET1}CG33156 MB05931) caused a substantial reduction in day sleep (~61 minutes) and decreased day bout length, indicating a sleep-related phenotype; no circadian effects reported.	PMC5730107	PMC5730107;PMC1461973	PMC5730107;PMC1461973
CG7582	FBgn0039681	sleep	90	Knockdown in mature dFB sleep-output neurons alters sleep-related behavior (decreased time in full wake), reduces dFB projections, and impairs sleep-ontogeny maturation, implicating a role in sleep regulation.	PMC9529826	PMC9529826	PMC9529826
Rh50	FBgn0028699	sleep	90	Barrier-glia knockdown of Rh50 increases total sleep in an RNAi screen, indicating a role in sleep regulation; no circadian function is reported in the provided text.	PMC10205086;PMC7056969	PMC10205086;PMC7056969	PMC10205086;PMC7056969
trh	FBgn0262139	sleep	90	Multiple studies show Trh/TRH loss reduces brain 5-HT and causes decreased sleep and impaired sleep rebound; TRH-Gal4–driven manipulations and rescue experiments modulate daytime/nighttime sleep.	PMC10620068;PMC10761942;PMC11068357;PMC9721485;PMC5648528;PMC4682101	PMC12273795;PMC10620068;PMC10761942;PMC11053319;PMC11068357;PMC10259475;PMC10651484;PMC9721485;PMC8072781;PMC5648528;PMC4682101;PMC28377	PMC12273795;PMC10620068;PMC10761942;PMC11053319;PMC11068357;PMC10259475;PMC10651484;PMC9721485;PMC8072781;PMC5648528;PMC4682101;PMC28377
His3.3A	FBgn0014857	sleep	85	In Drosophila HD models, H3.3A-K14Q suppresses sleep defects (improves sleep-related phenotypes), indicating a role in sleep regulation. There is no direct evidence in the provided text linking H3.3A to core circadian function.	PMC9738228;PMC2872305	PMC9738228;PMC2872305	PMC9738228;PMC2872305
bumpel	FBgn0037895		100	Provided text describes glial metabolic transporter roles and oogenesis defects with no mention of sleep or circadian phenotypes or regulation.	PMC8790523	PMC8790523	PMC8790523
AstCC	FBgn0032337		95	Provided text describes gut peptide roles in metabolism, energy mobilization, and sex-specific physiology with no mention of sleep or circadian functions, so no evidence supports those categories.	PMC12808592	PMC12808592	PMC12808592
Gnpnat	FBgn0039690		95	Gnpnat is a glycan-processing enzyme expressed in PV5 proventriculus cells with roles in PM glycosylation; no reported links to sleep or circadian phenotypes.	PMC10945768	PMC10945768;PMC8263742;PMC9470261	PMC10945768;PMC8263742;PMC9470261
kumpel	FBgn0250757		95	Kumpel is described as a glial Na+-coupled transporter involved in neuronal metabolism and ovarian development with no mention of sleep or circadian phenotypes. No evidence in the text links kumpel to sleep or circadian regulation.	PMC8790523	PMC8790523	PMC8790523
CG6465	FBgn0037818		95	No sleep- or circadian-specific annotation or phenotype: only reported as upregulated at ZT1 and assigned a general metabolic GO term, so evidence is insufficient to classify.	PMC6357063	PMC6357063	PMC6357063
SLC22A	FBgn0037140		95	Text describes a role in acetylcholine transport and memory suppression and notes effects in an eye/Nab2-overexpression model; no evidence linking SLC22A to sleep or circadian phenotypes.	PMC8733473	PMC8733473	PMC8733473
Mia40	FBgn0260468		95	Provided text describes mitochondrial redox/respiratory functions (assembly factor/oxidoreductase) with no mention of sleep or circadian roles or organismal phenotypes.	PMC10045244	PMC10045244	PMC10045244
Cht10	FBgn0250907		95	All provided information describes chitinase roles in tracheal/chitin remodeling and cuticle/host–parasite interactions; there is no mention of sleep or circadian processes.	PMC10052349;PMC12662053	PMC10052349;PMC4457141;PMC12662053	PMC10052349;PMC4457141;PMC12662053
Crk	FBgn0024811		95	The provided text reports roles in ovariole number and Reelin/PI3K/cytoskeleton signaling; no sleep- or circadian-related functions or phenotypes are mentioned.	PMC9454125;PMC5499145	PMC9454125;PMC7205319;PMC5499145	PMC9454125;PMC7205319;PMC5499145
Gbeta5	FBgn0030011		95	Provided text describes Gbeta5 role in sNPF signaling in larval motor neurons and reports it is not required; no information links Gbeta5 to sleep or circadian processes.	PMC3949227	PMC10052349;PMC9521806;PMC3949227	PMC10052349;PMC9521806;PMC3949227
Mocs1	FBgn0263241		95	Provided text describes mitochondrial enzyme activity and molybdenum cofactor biosynthesis and sensitivity to molybdate, with no mention of sleep or circadian phenotypes; therefore no evidence links Mocs1 to the allowed categories.	PMC5817353	PMC5817353	PMC5817353
mRpL46	FBgn0035272		95	Publication states no functional role or phenotypes for mRpL46 and it was used only as a qPCR reference gene; no evidence linking it to sleep or circadian functions.	PMC4636810	PMC9733130;PMC4636810;PMC6291157	PMC9733130;PMC4636810;PMC6291157
ND-42	FBgn0019957		95	The provided text reports mitochondrial dysfunction, neuronal gene-expression changes, DNA damage and AP1+ glia but explicitly states no sleep or circadian phenotypes were reported; no evidence supports classification under sleep or circadian.	PMC11168935;PMC12814433	PMC11168935;PMC12814433	PMC11168935;PMC12814433
Nlp	FBgn0016685		95	The provided text describes roles in chromatin organization, nucleoplasmin-like activity and DNA replication, with no mention of sleep or circadian functions.	PMC4894063;PMC5374408;PMC6106827	PMC11063160;PMC7878342;PMC10253995;PMC11233307;PMC11968842;PMC2953524;PMC2953526;PMC3867200;PMC4894063;PMC5374408;PMC5834526;PMC6106827;PMC6745490;PMC7029949;PMC7303124;PMC7536859;PMC8674661;PMC8936185;PMC9709512;PMC9738644	PMC11063160;PMC7878342;PMC10253995;PMC11233307;PMC11968842;PMC2953524;PMC2953526;PMC3867200;PMC4894063;PMC5374408;PMC5834526;PMC6106827;PMC6745490;PMC7029949;PMC7303124;PMC7536859;PMC8674661;PMC8936185;PMC9709512;PMC9738644
Oli	FBgn0032651		95	Provided text describes developmental roles (neurogenesis/myogenesis) and reports no phenotypes; no mention of sleep or circadian functions.	PMC5126786	PMC5126786;PMC7138585	PMC5126786;PMC7138585
Sirt4	FBgn0029783		95	All provided entries describe metabolic, mitochondrial, insulin secretion, fasting/starvation, and lifespan functions; the text contains no mention of sleep or circadian regulation.	PMC10313616;PMC10413579;PMC11790783;PMC12677041;PMC8620936;PMC9367803	PMC10313616;PMC10413579;PMC11545976;PMC11790783;PMC12677041;PMC8620936;PMC8625820;PMC9269530;PMC9308782;PMC9367803	PMC10313616;PMC10413579;PMC11545976;PMC11790783;PMC12677041;PMC8620936;PMC8625820;PMC9269530;PMC9308782;PMC9367803
Tpc2	FBgn0035078		95	Text describes Tpc2 as a mitochondrial thiamine diphosphate transporter essential for plant development with no mention of sleep or circadian functions, so no classification into those categories is supported.	PMC7200797	PMC7200797	PMC7200797
Gcat	FBgn0036208		90	Provided text links Gcat to threonine metabolism and downregulation in soleus under spaceflight with no mention of sleep or circadian roles, so no classification supported.	PMC8430797	PMC8430797;PMC6142195;PMC5001212	PMC8430797;PMC6142195;PMC5001212
CG11700	FBgn0029856		90	No CG11700-specific sleep or circadian phenotypes reported; annotated function relates to mitophagy rather than sleep/circadian processes, so no classification supported by the provided text.	PMC12357565	PMC12357565	PMC12357565
CG5946	FBgn0036211		90	The provided text contains no functional information, phenotypes, or expression/splicing changes linking CG5946 to sleep or circadian processes, so no classification can be made.	PMC11462757	PMC11462757	PMC11462757
dj-1beta	FBgn0039802		90	No reported sleep or circadian phenotypes in the provided text; described functions relate to ATP synthesis and motor neuron synaptic transmission only.	PMC8733473	PMC8733473	PMC8733473
dpr21	FBgn0260995		90	Reported as differentially expressed but the paper assigns no molecular function or circadian role to dpr21; it was not among genes showing significant circadian-period effects in the study.	PMC8390771	PMC7837698;PMC8390771	PMC7837698;PMC8390771
Fib	FBgn0003062		90	Fib expression is reported as nonrhythmic in LD and DD and no Fib-specific sleep or circadian phenotypes are described; the noted nucleolar localization (near weaker PER staining) is observational without functional evidence.	PMC3982394;PMC3396368;PMC8620936	PMC3766815;PMC3982394;PMC3396368;PMC7523471;PMC8477482;PMC8620936	PMC3766815;PMC3982394;PMC3396368;PMC7523471;PMC8477482;PMC8620936
ND-13B	FBgn0047038		90	No reported sleep or circadian phenotypes for ND-13B in the provided publication; it is only noted as a mitochondria-associated electron transport gene and not listed among genes with measured sleep phenotypes.	PMC12814433	PMC12814433	PMC12814433
SC35	FBgn0265298		90	SC35 knockdown did not produce measurable changes in daytime sleep, and the reported rhythmic behaviour is 12-hour nuclear speckle morphology (not a 24-hour circadian rhythm); thus the text does not support classification to sleep or circadian.	PMC9074282;PMC5789894;PMC11614809;PMC7726792	PMC9074282;PMC5789894;PMC11614809;PMC4598772;PMC7726792	PMC9074282;PMC5789894;PMC11614809;PMC4598772;PMC7726792
mPges2	FBgn0004465		90	The provided text reports no circadian rhythm abnormalities (and no sleep-related phenotypes) for mPges2 (Su(P)) in the tested contexts, so there is no evidence to classify it under sleep or circadian.	PMC4376901	PMC4376901;PMC10712084	PMC4376901;PMC10712084
Ppox	FBgn0020018		85	Ppox is a heme biosynthesis enzyme; Pdf-GAL4 knockdown produced no change in circadian locomotor rhythms and Tim-GAL4 knockdown was lethal, providing no positive evidence for circadian or sleep roles.	PMC4454776	PMC4454776	PMC4454776
March5	FBgn0037242		75	No direct evidence in the provided text linking March5 to sleep or circadian function; only that its expression changed alongside other mitochondrial and circadian genes, which is associative and ambiguous.	PMC12116464;PMC6157647	PMC12116464;PMC6157647	PMC12116464;PMC6157647
gb	FBgn0039487		10	Reported changes are limited to expression (down at ZT1 and up in SIRT6 KO heads) with no gb-specific circadian or sleep phenotypes; evidence is indirect and weak.	PMC6357063;PMC12789597;PMC5383941	PMC12198013;PMC12256545;PMC12342776;PMC12478940;PMC12615893;PMC11277495;PMC11330830;PMC10697416;PMC8874709;PMC9247055;PMC9257349;PMC7753146;PMC8554056;PMC7578830;PMC6042693;PMC6357063;PMC10225489;PMC10298351;PMC10336370;PMC10452108;PMC10588955;PMC10780195;PMC10986788;PMC11105155;PMC11106113;PMC11177498;PMC11253941;PMC11294593;PMC11613518;PMC11683420;PMC11762092;PMC12005167;PMC12063141;PMC12146638…	PMC12198013;PMC12256545;PMC12342776;PMC12478940;PMC12615893;PMC11277495;PMC11330830;PMC10697416;PMC8874709;PMC9247055;PMC9257349;PMC7753146;PMC8554056;PMC7578830;PMC6042693;PMC6357063;PMC10225489;PMC10298351;PMC10336370;PMC10452108;PMC10588955;PMC10780195;PMC10986788;PMC11105155;PMC11106113;PMC11177498;PMC11253941;PMC11294593;PMC11613518;PMC11683420;PMC11762092;PMC12005167;PMC12063141;PMC12146638…
AANATL2	FBgn0031791		0	No relevant references found.
alphaTub84D	FBgn0003885		0	No relevant references found.
Arp1	FBgn0011745		0	No relevant references found.
bdl	FBgn0028482		0	No relevant references found.
CG10222	FBgn0036356		0	No relevant references found.
CG10340	FBgn0022344		0	No relevant references found.
CG10352	FBgn0030348		0	No relevant references found.
CG10561	FBgn0002036		0	No relevant references found.
CG10802	FBgn0029664		0	No relevant references found.
CG11035	FBgn0037544		0	No relevant references found.
Polr1G	FBgn0039929		0	No relevant references found.
Mnat9	FBgn0039859		0	No relevant references found.
CG11679	FBgn0030678		0	No relevant references found.
CG11882	FBgn0039642		0	No relevant references found.
CG12177	FBgn0030510		0	No relevant references found.
CG12253	FBgn0026148		0	No relevant references found.
CG1231	FBgn0035134		0	No relevant references found.
CG1307	FBgn0026566		0	No relevant references found.
CG14153	FBgn0036094		0	No relevant references found.		PMC5352145	PMC5352145
CG14721	FBgn0037942		0	No relevant references found.
CG14757	FBgn0033274		0	No relevant references found.
CG15912	FBgn0029712		0	No relevant references found.
Rtn4ip1	FBgn0031500		0	No relevant references found.
CG17712	FBgn0027597		0	No relevant references found.
CG1983	FBgn0039751		0	No relevant references found.
CG2680	FBgn0024995		0	No relevant references found.
CG30094	FBgn0050094		0	No relevant references found.
CG31229	FBgn0051229		0	No relevant references found.
CG31674	FBgn0051674		0	No relevant references found.
CG31800	FBgn0051800		0	No relevant references found.
CG32212	FBgn0052212		0	No relevant references found.
CG32262	FBgn0052262		0	No relevant references found.
EMC10	FBgn0052441		0	No relevant references found.
CG33080	FBgn0053080		0	No relevant references found.
CG33107	FBgn0053107		0	No relevant references found.
CG34115	FBgn0083951		0	No relevant references found.
Rpp14a	FBgn0085346		0	No relevant references found.
CG41378	FBgn0085638		0	No relevant references found.
CG42488	FBgn0259991		0	No relevant references found.
CG42557	FBgn0260759		0	No relevant references found.
CG42558	FBgn0260760		0	No relevant references found.
CG44257	FBgn0265197		0	No relevant references found.
CG45089	FBgn0266490		0	No relevant references found.
CG4553	FBgn0039336		0	No relevant references found.
CG4743	FBgn0039357		0	No relevant references found.
CG4872	FBgn0030799		0	No relevant references found.
CG4935	FBgn0028897		0	No relevant references found.
CG5515	FBgn0039163		0	No relevant references found.
CG6443	FBgn0032290		0	No relevant references found.
CG6800	FBgn0038902		0	No relevant references found.
CG6847	FBgn0030884		0	No relevant references found.
CG6980	FBgn0039228		0	No relevant references found.
CG7071	FBgn0260467		0	No relevant references found.
CG7102	FBgn0031961		0	No relevant references found.
CG7407	FBgn0037134		0	No relevant references found.
SCCRO	FBgn0036510		0	No relevant references found.
CG7460	FBgn0036749		0	No relevant references found.
CG7519	FBgn0037087		0	No relevant references found.
CG7601	FBgn0027583		0	No relevant references found.
CG7694	FBgn0038627		0	No relevant references found.
CG8248	FBgn0033347		0	No relevant references found.
CG9123	FBgn0030629		0	No relevant references found.
Coq3	FBgn0032922		0	No relevant references found.
Ar4	FBgn0033101		0	No relevant references found.
Chrac-14	FBgn0043002		0	No relevant references found.
Cyp28c1	FBgn0030339		0	No relevant references found.
Cyp4s3	FBgn0030615		0	No relevant references found.
DCTN3-p24	FBgn0010622		0	No relevant references found.
GABPI	FBgn0031495		0	No relevant references found.
hng3	FBgn0035160		0	No relevant references found.
IntS14	FBgn0031314		0	No relevant references found.		PMC11168935;PMC11277495;PMC10778002;PMC8429171;PMC8467329;PMC7118733;PMC6303858;PMC5630259;PMC5356207;PMC2761733;PMC5001212	PMC11168935;PMC11277495;PMC10778002;PMC8429171;PMC8467329;PMC7118733;PMC6303858;PMC5630259;PMC5356207;PMC2761733;PMC5001212
CG2961	FBgn0030187		0	No relevant references found.
Fum1	FBgn0286222		0	No relevant references found.
Chchd3	FBgn0010808		0	No relevant references found.
MFS17	FBgn0058263		0	No relevant references found.
mge	FBgn0035473		0	No relevant references found.		PMC12218356	PMC12218356
mRpL30	FBgn0029718		0	No relevant references found.
mRpL39	FBgn0036462		0	No relevant references found.
mRpS25	FBgn0030572		0	No relevant references found.
Muted	FBgn0083967		0	No relevant references found.		PMC9925688;PMC5882363;PMC6110854;PMC4862751;PMC3715431;PMC3283907;PMC3396368;PMC10828315;PMC12618005;PMC1803776;PMC4200827;PMC5592919;PMC6802832;PMC7244025;PMC7344166;PMC8529469;PMC8624921;PMC8638415;PMC8751359	PMC9925688;PMC5882363;PMC6110854;PMC4862751;PMC3715431;PMC3283907;PMC3396368;PMC10828315;PMC12618005;PMC1803776;PMC4200827;PMC5592919;PMC6802832;PMC7244025;PMC7344166;PMC8529469;PMC8624921;PMC8638415;PMC8751359
ND-49	FBgn0039909		0	No relevant references found.
ND-ASHI	FBgn0029888		0	No relevant references found.
ND-B22	FBgn0032511		0	No relevant references found.
Or63a	FBgn0035382		0	No relevant references found.
PGAP3	FBgn0033088		0	No relevant references found.
Pmi	FBgn0044419		0	No relevant references found.		PMC6581257;PMC3569668;PMC3792690;PMC4231743	PMC6581257;PMC3569668;PMC3792690;PMC4231743
Tgi	FBgn0036373		0	No relevant references found.
Tsp5D	FBgn0029837		0	No relevant references found.
xit	FBgn0029906		0	No relevant references found.

## Sheet: flai History (pos correl - Refs
Descriptor: Supporting publications for LLM-assisted sleep/circadian classification of genes positively Pearson correlated with sleep history (q-value < 0.05); 80 references total.
Gene	Gene_ID	Paper_ID	Title	Year	Journal	Author(s)	Reference Summary	Abstract	Classification	Source
gammaSnap1	FBgn0028552	PMC4490253	The ROP vesicle release factor is required in adult Drosophila glia for normal circadian behavior. PG - 256 LID - 10.3389/fncel.2015.00256 [doi] LID - 256	2015			- Function: gammaSnap1 (FBgn0028552; synonyms: CG3988, gSnap, gamma SNAP, gamma-SNAP, gamma-Snap, gammaSNAP-2, gammaSnap, gammaSnap1, γ-SNAP, γ-Snap, γSNAP-2, γSnap) is identified as a glial vesicle trafficking/secretion factor; the paper shows glial knockdown of gammaSnap1 participates in glia-neuron signaling to support normal circadian behavior, with reduced rhythmicity robustness under LD con…	We previously showed that endocytosis and/or vesicle recycling mechanisms are essential in adult Drosophila glial cells for the neuronal control of circadian locomotor activity. In this study, our goal was to identify specific glial vesicle trafficking, recycling, or release factors that are required for rhythmic behavior. From a glia-specific, RNAi-based genetic screen, we identified eight glial…	circadian	FlyBase, Europe PMC
GatA	FBgn0260779	PMC11397459	Transcriptome Analysis Revealed ZmPTOX1 Is Required for Seedling Development and Stress Tolerance in Maize.	2024	Plants (Basel)	Peng Y; Liang Z; Qing X; Wen M; Yuan Z; Chen Q; Du X; Gu R; Wang J; Li L	- Function: GatA encodes a GATA transcription factor that acts as a circadian rhythm oscillator regulating retrograde signals from chloroplasts. - Phenotypes: GatA expression was noticeably decreased in the etiolated (muW) section compared with the green (muG) section of ko#1 seedlings, aligning with disrupted circadian rhythm–related gene expression and stress-response patterns observed in zebra…	Plant seedling morphogenesis is considerably related to photosynthesis, pigment synthesis, and circadian periodicity during seedling development. We identified and cloned a maize zebra or crossbanding leaves mutant wk3735, which produces pale white kernels and was identified and plays a role in the equilibrium of the Redox state the in/out of ETC by active oxygen scavenging. Interestingly, it pro…	circadian	Europe PMC
Ipp	FBgn0016672	PMC4335507	Drosophila TIM binds importin alpha1, and acts as an adapter to transport PER to the nucleus. PG - e1004974 LID - 10.1371/journal.pgen.1004974 [doi] LID - e1004974	2015			- Function: Importin-α1 (Ipp; CG3028; IPP; IPPase; ipp) encodes a classical nuclear-import receptor essential for nuclear entry of the Drosophila clock proteins PER and TIM in central clock neurons; TIM is the primary cargo of Importin-α1 and can co-transport PER into the nucleus, with Ran-GTP and NUP153 participating in transport. - Phenotypes: Knockdown or loss of Importin-α1 in clock cells cau…	Regulated nuclear entry of clock proteins is a conserved feature of eukaryotic circadian clocks and serves to separate the phase of mRNA activation from mRNA repression in the molecular feedback loop. In Drosophila, nuclear entry of the clock proteins, PERIOD (PER) and TIMELESS (TIM), is tightly controlled, and impairments of this process produce profound behavioral phenotypes. We report here tha…	circadian	Europe PMC
Tsp42Ej	FBgn0033132	PMC9174495	Dietary restriction and the transcription factor clock delay eye aging to extend lifespan in Drosophila Melanogaster. PG - 3156 LID - 10.1038/s41467-022-30975-4 [doi] LID - 3156	2022			- Function: Tsp42Ej (Sun) encodes a lysosomal tetraspanin concentrated in the Drosophila retina that protects photoreceptors from light-induced degeneration by degrading rhodopsin in response to light; Sun is an eye-specific Clock outputs gene with rhythmic CLK binding in eye tissue, suggesting regulation by the circadian clock and contribution to circadian photoreceptor homeostasis. - Phenotypes…	Many vital processes in the eye are under circadian regulation, and circadian dysfunction has emerged as a potential driver of eye aging. Dietary restriction is one of the most robust lifespan-extending therapies and amplifies circadian rhythms with age. Herein, we demonstrate that dietary restriction extends lifespan in Drosophila melanogaster by promoting circadian homeostatic processes that pr…	circadian	Europe PMC
Zip71B	FBgn0036461	PMC3557077	Nascent-Seq analysis of Drosophila cycling gene expression. PG - E275-84 LID - 10.1073/pnas.1219969110 [doi]	2013			- Function: CG10006 (Zip71B; CG10006) is identified as a group IV cycling mRNA in the Nascent-Seq vs RNA-Seq analysis of Drosophila heads; CG10006 mRNA displays robust circadian cycling with a higher amplitude in RNA-Seq than in Nascent-Seq, indicating a substantial posttranscriptional contribution to Zip71B mRNA cycling; CG10006 is not prominently featured in prior microarray circadian datasets,…	Rhythmic mRNA expression is a hallmark of circadian biology and has been described in numerous experimental systems including mammals. A small number of core clock gene mRNAs and a much larger number of output mRNAs are under circadian control. The rhythmic expression of core clock genes is regulated at the transcriptional level, and this regulation is important for the timekeeping mechanism. How…	circadian	FlyBase
CROT	FBgn0039543	PMC4302021	Circadian genomics reveal a role for post-transcriptional regulation in mammals.	2015	Biochemistry	Kojima S; Green CB	- Function: CROT (CG12428; CrOT) encodes peroxisomal carnitine O-octanoyltransferase. - Phenotypes: CROT is rhythmically expressed at both mRNA and protein levels in mouse liver, indicating circadian regulation. - Reagents: None reported	To maintain daily cycles, the circadian clock must tightly regulate the rhythms of thousands of mRNAs and proteins with the correct period, phase, and amplitude to ultimately drive the wide range of rhythmic biological processes. Recent genomic approaches have revolutionized our view of circadian gene expression and highlighted the importance of post-transcriptional regulation in driving mRNA rhy…	circadian	Europe PMC
CG34367	FBgn0085396	PMC7846174	Extensive tissue-specific expression variation and novel regulators underlying circadian behavior. LID - 10.1126/sciadv.abc3781 [doi] LID - eabc3781	2021			- Function: CG34367 (synonyms CG13141, CG34367, CG5369) is identified as a brain-specific hub transcription factor within the tissue circadian gene regulatory network, suggesting CG34367 participates in brain-specific circadian regulation of gene expression. - Phenotypes: No CG34367-specific phenotypes are reported; the study's locomotor rhythm perturbation experiments involved Amph, CG2277, CG57…	Natural genetic variation affects circadian rhythms across the evolutionary tree, but the underlying molecular mechanisms are poorly understood. We investigated population-level, molecular circadian clock variation by generating >700 tissue-specific transcriptomes of Drosophila melanogaster (w(1118) ) and 141 Drosophila Genetic Reference Panel (DGRP) lines. This comprehensive circadian gene expre…	circadian	FlyBase, Europe PMC
CG34367	FBgn0085396	PMC5325595	RNA-seq analysis of Drosophila clock and non-clock neurons reveals neuron-specific cycling and novel candidate neuropeptides.	2017			- Function: CG34367 (synonyms CG13141, CG34367, CG5369) is a basic helix-loop-helix (bHLH) transcription factor; CG34367 transcripts are significantly enriched in LNds, suggesting a role in transcriptional regulation within this circadian neuron group. - Phenotypes: No phenotype data are reported for CG34367 in this study. - Reagents: None reported	Locomotor activity rhythms are controlled by a network of ~150 circadian neurons within the adult Drosophila brain. They are subdivided based on their anatomical locations and properties. We profiled transcripts "around the clock" from three key groups of circadian neurons with different functions. We also profiled a non-circadian outgroup, dopaminergic (TH) neurons. They have cycling transcripts…	circadian	FlyBase, Europe PMC
CG7149	FBgn0031948	PMC3152999	The circadian clock interacts with metabolic physiology to influence reproductive fitness.	2011			- Function: CG7149 encodes diacylglycerol cholinephosphotransferase activity, a lipid metabolism enzyme; in the Drosophila fat body CG7149 shows circadian rhythmic expression with a peak around ZT5-8, and its rhythmic expression is disrupted when the fat body clock is perturbed (arrhythmic in DN-CLK–expressing fat bodies). - Phenotypes: Disruption of the fat body clock abolishes CG7149 rhythmic e…	Circadian rhythms are regulated by a synchronized system of central and peripheral clocks. Here, we show that a clock in the Drosophila fat body drives rhythmic expression of genes involved in metabolism, detoxification, the immune response, and steroid hormone regulation. Some of these genes cycle even when the fat body clock is disrupted, indicating that they are regulated by exogenous factors.…	circadian	FlyBase
Ssk	FBgn0036945	PMC6758054	Genome-wide expression analysis in Drosophila reveals genes controlling circadian behavior.	2002			- Function: Ssk (CT21613) is listed as Unknown function and cycles in the fly body (p < 0.01; phase ~17.97) in Table 3. - Phenotypes: No phenotype data for Ssk reported in this study. - Reagents: None reported	In Drosophila, a number of key processes such as emergence from the pupal case, locomotor activity, feeding, olfaction, and aspects of mating behavior are under circadian regulation. Although we have a basic understanding of how the molecular oscillations take place, a clear link between gene regulation and downstream biological processes is still missing. To identify clock-controlled output gene…	circadian	FlyBase
DnaJ-H	FBgn0032474	PMC9911060	Pleiotropic fitness effects of a Drosophila odorant-binding protein. LID - 10.1093/g3journal/jkac307 [doi] LID - jkac307	2023			- Function: DnaJ-H encodes a chaperone heat shock protein. - Phenotypes: DnaJ-H is differentially expressed in Obp56h-/- heads in both sexes; no direct DnaJ-H–associated organismal phenotypes are reported. - Reagents: None reported	Insect odorant-binding proteins (OBPs) are members of a rapidly evolving multigene family traditionally thought to facilitate chemosensation. However, studies on Drosophila have shown that members of this family have evolved functions beyond chemosensation, as evident from their expression in reproductive tissues and the brain. Previous studies implicated diverse functions of Obp56h, a member of …	circadian	Europe PMC
DnaJ-H	FBgn0032474	PMC9254228	Hsp40 overexpression in pacemaker neurons delays circadian dysfunction in a Drosophila model of Huntington's disease. LID - 10.1242/dmm.049447 [doi] LID - dmm049447	2022			- Function: DnaJ-H is described as a Drosophila Hsp40 isoform; the publication notes that DnaJ-H transcripts are present in the circadian ventral lateral neurons (LNv), and that DnaJ-H gene expression is cyclic in the lLNv. - Phenotypes: No phenotypic data for DnaJ-H are reported in this publication; DnaJ-H was not experimentally manipulated. - Reagents: None reported	Circadian disturbances are early features of neurodegenerative diseases, including Huntington's disease (HD). Emerging evidence suggests that circadian decline feeds into neurodegenerative symptoms, exacerbating them. Therefore, we asked whether known neurotoxic modifiers can suppress circadian dysfunction. We performed a screen of neurotoxicity-modifier genes to suppress circadian behavioural ar…	circadian	Europe PMC
SF2	FBgn0283477	PMC8638415	Daily rhythms in gene expression of the human parasite Schistosoma mansoni.	2021	BMC Biol	Rawlinson KA; Reid AJ; Lu Z; Driguez P; Wawer A; Coghlan A; Sankaranarayanan G; Buddenborg SK; Soria CD; McCarthy C; Holroyd N; Sanders M; Hoffmann KF; Wilcockson D; Rinaldi G; Berriman M	- Function: Schistosoma mansoni Serine/arginine-rich splicing factor 2 (SF2; human SF2/SRSF1) orthologue Smp_113620 is identified as a diel gene with ~24-h rhythmic expression and is among putative Ser/Arg-rich splicing factors, indicating involvement in RNA binding and mRNA splicing within the night-time gene-network. - Phenotypes: No specific phenotypic observations for SF2 (Smp_113620) are rep…	BACKGROUND: The consequences of the earth's daily rotation have led to 24-h biological rhythms in most organisms. Even some parasites are known to have daily rhythms, which, when in synchrony with host rhythms, can optimise their fitness. Understanding these rhythms may enable the development of control strategies that take advantage of rhythmic vulnerabilities. Recent work on protozoan parasites…	circadian	Europe PMC
SF2	FBgn0283477	PMC5789894	The SR protein B52/SRp55 regulates splicing of the period thermosensitive intron and mid-day siesta in Drosophila. PG - 1872 LID - 10.1038/s41598-017-18167-3 [doi] LID - 1872	2018			- Function: SF2 is one of six Drosophila SR proteins tested for regulation of dmpi8 splicing in a Drosophila S2 cell assay; SF2 knockdown did not significantly affect dmpi8 splicing efficiency in VT1.1 or VT1.2 haplotypes, indicating SF2 does not regulate dmpi8 splicing in this system. - Phenotypes: SF2 knockdown in clock cells did not produce significant changes in daytime sleep or sleep latency…	Similar to many diurnal animals, Drosophila melanogaster exhibits a mid-day siesta that is more robust as temperature increases, an adaptive response that aims to minimize the deleterious effects from exposure to heat. This temperature-dependent plasticity in mid-day sleep levels is partly based on the thermal sensitive splicing of an intron in the 3' untranslated region (UTR) of the circadian cl…	circadian	FlyBase, Europe PMC
SF2	FBgn0283477	PMC4828693	Rapid and dynamic transcriptome regulation by RNA editing and RNA modifications.	2016	J Cell Biol	Licht K; Jantsch MF	- Function: SF2 (also known as ASF/SF2) is described as a splicing factor that colocalizes with ALKBH5; upon ALKBH5 depletion, SF2 nuclear staining patterns diminish, and SRPK1 (a kinase that phosphorylates SF2) relocalizes. The text notes that SF2 promotes mRNA export when dephosphorylated, which may explain accelerated RNA export in ALKBH5-deficient cells. - Phenotypes: ALKBH5 depletion leads t…	Advances in next-generation sequencing and mass spectrometry have revealed widespread messenger RNA modifications and RNA editing, with dramatic effects on mammalian transcriptomes. Factors introducing, deleting, or interpreting specific modifications have been identified, and analogous with epigenetic terminology, have been designated "writers," "erasers," and "readers." Such modifications in th…	circadian	Europe PMC
SF2	FBgn0283477	PMC4598772	Pre-mRNA Splicing in Plants: In Vivo Functions of RNA-Binding Proteins Implicated in the Splicing Process.	2015	Biomolecules	Meyer K; Koester T; Staiger D	- Function: SF2 (in Arabidopsis thaliana) is represented by SF2/ASF-like protein At-SR30; At-SR30 belongs to the SF2/ASF ortholog family and functions as an SR protein that regulates splicing of specific plant genes, with ectopic expression of SF2/ASF-like At-SR30 (and related At-RS2Z33) altering the alternative splicing of numerous transcripts and producing pleiotropic effects. - Phenotypes: SF2…	Alternative pre-messenger RNA splicing in higher plants emerges as an important layer of regulation upon exposure to exogenous and endogenous cues. Accordingly, mutants defective in RNA-binding proteins predicted to function in the splicing process show severe phenotypic alterations. Among those are developmental defects, impaired responses to pathogen threat or abiotic stress factors, and misreg…	circadian	Europe PMC
Las	FBgn0029158	PMC9662589	Annotation of putative circadian rhythm-associated genes in Diaphorina citri (Hemiptera: Liviidae).	2022	GigaByte	Reynolds M; de Oliveira L; Vosburg C; Paris T; Massimino C; Norus J; Ortiz Y; Espino M; Davis N; Masse R; Neiman A; Holcomb R; Gervais K; Kemp M; Hoang M; Shippy TD; Hosmani PS; Flores-Gonzalez M; Pelz-Stelinski K; Qureshi JA; Mueller LA; Hunter WB; Benoit JB; Brown SJ; D'Elia T; Saha S	- Function: Las (CG5231; Lark) is listed among circadian rhythm genes in the Diaphorina citri genome and is described as being under circadian influence, contributing to the proposed circadian model without detailing a distinct molecular function. - Phenotypes: No Las-specific phenotypes are reported in Diaphorina citri within this study; the work does not present RNAi or other phenotypic analyse…	The circadian rhythm involves multiple genes that generate an internal molecular clock, allowing organisms to anticipate environmental conditions produced by the Earth's rotation on its axis. Here, we present the results of the manual curation of 27 genes that are associated with circadian rhythm in the genome of Diaphorina citri, the Asian citrus psyllid. This insect is the vector for the bacter…	circadian	Europe PMC
Las	FBgn0029158	PMC5817353	Iron Sulfur and Molybdenum Cofactor Enzymes Regulate the Drosophila Life Cycle by Controlling Cell Metabolism.	2018			- Function: Las (lipoyl acid synthase) is required for the maturation of enzymes dependent on lipoylation and uses two [4Fe-4S] clusters for its catalytic activity; in Drosophila it is listed as an inner-membrane enzyme involved in lipoyl cofactor biosynthesis. - Phenotypes: No study describing the Drosophila lipoyl acid synthase (Las) has been published; therefore no Las-specific fly phenotypes …	Iron sulfur (Fe-S) clusters and the molybdenum cofactor (Moco) are present at enzyme sites, where the active metal facilitates electron transfer. Such enzyme systems are soluble in the mitochondrial matrix, cytosol and nucleus, or embedded in the inner mitochondrial membrane, but virtually absent from the cell secretory pathway. They are of ancient evolutionary origin supporting respiration, DNA …	circadian	FlyBase, Europe PMC
Dolk	FBgn0034141	PMC8591196	The Circadian Clock Gene, Bmal1, Regulates Intestinal Stem Cell Signaling and Represses Tumor Initiation.	2021	Cell Mol Gastroenterol Hepatol	Stokes K; Nunes M; Trombley C; Flôres DEFL; Wu G; Taleb Z; Alkhateeb A; Banskota S; Harris C; Love OP; Khan WI; Rueda L; Hogenesch JB; Karpowicz P	- Function: Dolk is identified as a rhythmic gene in Apc min tumor organoids, but the paper does not provide a specific functional annotation for Dolk. - Phenotypes: No Dolk-specific phenotypes are described in the study. - Reagents: None reported	BACKGROUND & AIMS: Circadian rhythms are daily physiological oscillations driven by the circadian clock: a 24-hour transcriptional timekeeper that regulates hormones, inflammation, and metabolism. Circadian rhythms are known to be important for health, but whether their loss contributes to colorectal cancer is not known. We tested the nonredundant clock gene Bmal1 in intestinal homeostasis and tu…	circadian	Europe PMC
Phyhd1	FBgn0037819	PMC7846174	Extensive tissue-specific expression variation and novel regulators underlying circadian behavior. LID - 10.1126/sciadv.abc3781 [doi] LID - eabc3781	2021			- Function: Phyhd1 (CG14688) is among seven largely uncharacterized circadian regulators that cycle across all four tissues in Drosophila; knockdown in clock cells using tim-GAL4 or Pdf-GAL4 was tested, but Phyhd1 was assayed with only a single RNAi line, limiting conclusions about its role in the circadian pacemaker. - Phenotypes: Phyhd1 knockdown did not reveal a robust locomotor rhythm defect …	Natural genetic variation affects circadian rhythms across the evolutionary tree, but the underlying molecular mechanisms are poorly understood. We investigated population-level, molecular circadian clock variation by generating >700 tissue-specific transcriptomes of Drosophila melanogaster (w(1118) ) and 141 Drosophila Genetic Reference Panel (DGRP) lines. This comprehensive circadian gene expre…	circadian	FlyBase, Europe PMC
Obp44a	FBgn0033268	PMC9891730	Single-cell transcriptome profiles of Drosophila fruitless-expressing neurons from both sexes. LID - 10.7554/eLife.78511 [doi] LID - e78511	2023			- Function: Obp44a is identified as a marker gene enriched in female mushroom body Kenyon cell clusters in the full data set analysis, indicating Obp44a expression in female KC neurons; Obp44a is listed among genes previously shown to be expressed in mushroom bodies in a sex-differential manner. - Phenotypes: No phenotypes described for Obp44a in this study. - Reagents: None reported	Drosophila melanogaster reproductive behaviors are orchestrated by fruitless neurons. We performed single-cell RNA-sequencing on pupal neurons that produce sex-specifically spliced fru transcripts, the fru P1-expressing neurons. Uniform Manifold Approximation and Projection (UMAP) with clustering generates an atlas containing 113 clusters. While the male and female neurons overlap in UMAP space, …	circadian	Europe PMC
Obp44a	FBgn0033268	PMC6357063	Daily Regulation of Phototransduction, Circadian Clock, DNA Repair, and Immune Gene Expression by Heme Oxygenase in the Retina of Drosophila. LID - 10.3390/genes10010006 [doi] LID - 6	2018			- Function: Obp44a is listed with the function "Sensory perception" and is downregulated in the retina at ZT1 when HO is silenced (GMR>hoRNAi), indicating HO-regulated expression of Obp44a in sensory pathways. - Phenotypes: In the ho RNAi retina, Obp44a expression is decreased at the beginning of the day (ZT1) compared to control. - Reagents: None reported	The daily expression of genes and the changes in gene expression after silencing the heme oxygenase (ho) gene were examined in the retina of Drosophila using microarray and SybrGreen qPCR (quantitative polymerase chain reaction) methods. The HO decrease in the morning upregulated 83 genes and downregulated 57 genes. At night, 80 genes were upregulated and 22 were downregulated. The top 20 genes d…	circadian	Europe PMC
Sk1	FBgn0030300	PMC6357063	Daily Regulation of Phototransduction, Circadian Clock, DNA Repair, and Immune Gene Expression by Heme Oxygenase in the Retina of Drosophila. LID - 10.3390/genes10010006 [doi] LID - 6	2018			- Function: Sk1 is listed in Table 5 under the Single-Organism Metabolic Process GO category, with the paper noting that HO silencing affects Sk1 expression in photoreceptors but not providing a specific molecular function for Sk1. - Phenotypes: Sk1 expression is differentially expressed in hoRNAi retinas at ZT16 (night) within the metabolic-process category, indicating HO-dependent regulation of…	The daily expression of genes and the changes in gene expression after silencing the heme oxygenase (ho) gene were examined in the retina of Drosophila using microarray and SybrGreen qPCR (quantitative polymerase chain reaction) methods. The HO decrease in the morning upregulated 83 genes and downregulated 57 genes. At night, 80 genes were upregulated and 22 were downregulated. The top 20 genes d…	circadian	Europe PMC
speck	FBgn0287831	PMC12814433	RNAi-based screen for pigmentation in Drosophila melanogaster reveals regulators of brain dopamine and sleep.	2026	iScience	Deal SL; Bei D; Gibson SB; Delgado-Seo H; Fujita Y; Wilwayco K; Seto ES; Sehgal A; Yamamoto S	- Function: speck encodes arylalkylamine N-acetyltransferase 1 (AANAT1), an acetyltransferase that acetylates dopamine as part of dopamine metabolism and melanin synthesis, with speck mutations affecting cuticle pigmentation. - Phenotypes: speck mutants exhibit a darker cuticle (the darker region characteristic of speck mutants is indicated in the figures); speck knockdown also contributes to dar…	The dopaminergic system has a large role in behavior and neurological disease, and understanding dopamine level regulation in vivo is critical. To identify dopamine regulators, we utilized Drosophila melanogaster cuticle pigmentation, where dopamine is a precursor to melanin. We measured dopamine from known pigmentation mutants (e.g., tan, ebony, black) and performed an RNAi-based screen to ident…	sleep; circadian	Europe PMC
speck	FBgn0287831	PMC12064057	25 years of Drosophila "Sleep genes".	2025	Fly (Austin)	Shafer OT	- Function: speck (Dat and AANAT1) encodes components involved in aminergic signalling; baseline sleep is not affected, but speck suppresses sleep rebound following deprivation. - Phenotypes: Baseline sleep: none; Sleep rebound: suppression of rebound after deprivation. - Reagents: None reported	The field of Drosophila sleep research, which began 25 years ago, has identified more than 200 genes influencing sleep. In this review, I summarize the foundation of the field and the growing list of genes implicated in sleep regulation. I compare the genetic methods used to identify genes governing sleep and circadian rhythms and the distinct outcomes of screens for genes regulating these two hi…	sleep; circadian	Europe PMC
speck	FBgn0287831	PMC7550187	AANAT1 functions in astrocytes to regulate sleep homeostasis. LID - 10.7554/eLife.53994 [doi] LID - e53994	2020			- Function: speck (AANAT1) encodes arylalkylamine N-acetyltransferase 1, is expressed in Drosophila astrocytes and subsets of neurons, and acetylates/inactivates monoamines; speck/AANAT1 limits serotonin and dopamine accumulation in the brain after sleep deprivation and, specifically in astrocytes (not neurons), constrains daytime rebound sleep following overnight sleep deprivation, thereby contr…	How the brain controls the need and acquisition of recovery sleep after prolonged wakefulness is an important issue in sleep research. The monoamines serotonin and dopamine are key regulators of sleep in mammals and in Drosophila. We found that the enzyme arylalkylamine N-acetyltransferase 1 (AANAT1) is expressed by Drosophila astrocytes and specific subsets of neurons in the adult brain. AANAT1 …	sleep; circadian	FlyBase, Europe PMC
speck	FBgn0287831	PMC6758054	Genome-wide expression analysis in Drosophila reveals genes controlling circadian behavior.	2002			- Function: Speck (also known as Dat, AANAT, AA-NAT1, CG3318, NAT1, aaNAT, sp, speck) encodes Dopamine N-acetyltransferase, an arylalkylamine N-acetyltransferase involved in dopamine metabolism; the paper identifies Speck/Dat as a clock-controlled output gene that cycles under both entrained (LD) and free-running (DD) conditions, with head expression peaking around ZT9.5. - Phenotypes: No speck/D…	In Drosophila, a number of key processes such as emergence from the pupal case, locomotor activity, feeding, olfaction, and aspects of mating behavior are under circadian regulation. Although we have a basic understanding of how the molecular oscillations take place, a clear link between gene regulation and downstream biological processes is still missing. To identify clock-controlled output gene…	sleep; circadian	FlyBase
rumpel	FBgn0029950	PMC12858066	Sleep rescues age-associated loss of glial engulfment.	2026	PLoS Genet	Zhang J; Brown EB; Lloyd E; Yeragi E; Farhy-Tselnicker I; Keene AC	- Function: rumpel (FBgn0029950; CG9657, cg9657, dSLC5A9) is identified as an olfactory ensheathing glia marker gene in Drosophila, with rumpel transcripts found in the ensheathing glia (EG) cluster in snRNA-seq of young and old brains after axotomy (Fig 5D). - Phenotypes: No rumpel-specific phenotypes or functional manipulations are reported; rumpel is used as a transcriptional marker to define …	Neuronal injury due to trauma or neurodegeneration is a common feature of aging. The clearance of damaged neurons by glia is thought to be critical for maintenance of proper brain function. Sleep loss has been shown to inhibit the motility and function of glia that clear damaged axons while enhancement of sleep promotes clearance of damaged axons. Despite the potential role of glia in maintenance…	sleep; circadian	Europe PMC
rumpel	FBgn0029950	PMC12064057	25 years of Drosophila "Sleep genes".	2025	Fly (Austin)	Shafer OT	- Function: rumpel is described as promoting wakefulness and is categorized under cellular homeostasis as a solute/Sodium transporter (dSLC5A9). - Phenotypes: Baseline sleep: rumpel promotes wakefulness; sleep rebound after deprivation not reported (ND) in this publication. - Reagents: None reported	The field of Drosophila sleep research, which began 25 years ago, has identified more than 200 genes influencing sleep. In this review, I summarize the foundation of the field and the growing list of genes implicated in sleep regulation. I compare the genetic methods used to identify genes governing sleep and circadian rhythms and the distinct outcomes of screens for genes regulating these two hi…	sleep; circadian	Europe PMC
rumpel	FBgn0029950	PMC8790523	Redundant functions of the SLC5A transporters Rumpel, Bumpel, and Kumpel in ensheathing glial cells. LID - 10.1242/bio.059128 [doi] LID - bio059128	2022			- Function: rumpel (CG9657) and its paralogs Bumpel (CG6723) and Kumpel (CG42235) encode SLC5A family sugar transporters expressed in overlapping CNS glial cell types; they act in a partially redundant manner to support neuronal function, with Rumpel primarily in ensheathing glia and contributing to brain nutrient transport; oogenesis is affected in bumpel kumpel double mutants and even more in r…	Neuronal processing is energy demanding and relies on sugar metabolism. To nurture the Drosophila nervous system, the blood-brain barrier forming glial cells take up trehalose from the hemolymph and then distribute the metabolic products further to all neurons. This function is provided by glucose and lactate transporters of the solute carrier (SLC) 5A family. Here we identified three SLC5A genes…	sleep; circadian	FlyBase, PubMed, Europe PMC
rumpel	FBgn0029950	PMC5177635	TRAP-seq Profiling and RNAi-Based Genetic Screens Identify Conserved Glial Genes Required for Adult Drosophila Behavior. PG - 146 LID - 10.3389/fnmol.2016.00146 [doi] LID - 146	2016			- Function: rumpel (CG9657) encodes a sodium-coupled monocarboxylate transporter (SLC5A family); the paper notes CG9657 has astrocyte-enriched expression and may transport lactate or another metabolite from glia to neurons to support neuronal function, implicating rumpel in glia–neuron signaling that regulates adult behavior. - Phenotypes: rumpel knockdown in glia causes bang-induced paralysis, r…	Although, glial cells have well characterized functions in the developing and mature brain, it is only in the past decade that roles for these cells in behavior and plasticity have been delineated. Glial astrocytes and glia-neuron signaling, for example, are now known to have important modulatory functions in sleep, circadian behavior, memory and plasticity. To better understand mechanisms of gli…	sleep; circadian	FlyBase
Chd64	FBgn0035499	PMC5374408	Drosophila Protein Kinase CK2: Genetics, Regulatory Complexity and Emerging Roles during Development.	2016	Pharmaceuticals (Basel)	Bandyopadhyay M; Arbet S; Bishop CP; Bidwai AP	- Function: Chd64 is listed as a Drosophila CK2-β interactor with a label indicating involvement in Juvenile Hormone Signaling. - Phenotypes: Not described in this publication for Chd64. - Reagents: None reported	CK2 is a Ser/Thr protein kinase that is highly conserved amongst all eukaryotes. It is a well-known oncogenic kinase that regulates vital cell autonomous functions and animal development. Genetic studies in the fruit fly Drosophila are providing unique insights into the roles of CK2 in cell signaling, embryogenesis, organogenesis, neurogenesis, and the circadian clock, and are revealing hitherto …	sleep; circadian	Europe PMC
Chd64	FBgn0035499	PMC2323820	Quantitative genetic analysis of sleep in Drosophila melanogaster.	2008			- Function: Chd64 is identified as a candidate gene disrupted by a P[GT1] insertion in BG01376; the Genetics paper does not provide a specific functional description for Chd64. - Phenotypes: BG01376 (Chd64, 64A7, first exon) increases 24-hr sleep by 215.4 minutes (combined sexes), with female effect 198.6 minutes and male effect 231.0 minutes; no significant genotype-by-sex interaction reported; …	Although intensively studied, the biological purpose of sleep is not known. To identify candidate genes affecting sleep, we assayed 136 isogenic P-element insertion lines of Drosophila melanogaster. Since sleep has been negatively correlated with energy reserves across taxa, we measured energy stores (whole-body protein, glycogen, and triglycerides) in these lines as well. Twenty-one insertions w…	sleep; circadian	FlyBase
Chd64	FBgn0035499	PMC6758054	Genome-wide expression analysis in Drosophila reveals genes controlling circadian behavior.	2002			- Function: Chd64 (CT34849) is identified as a circadian-cycling gene in the Drosophila head, categorized under signal transduction, with p = 9.8E-03 and phase ≈ 5.5 under entrained conditions (LD). - Phenotypes: No phenotypic analyses or effects are reported for Chd64 in this study. - Reagents: None reported	In Drosophila, a number of key processes such as emergence from the pupal case, locomotor activity, feeding, olfaction, and aspects of mating behavior are under circadian regulation. Although we have a basic understanding of how the molecular oscillations take place, a clear link between gene regulation and downstream biological processes is still missing. To identify clock-controlled output gene…	sleep; circadian	FlyBase
VGlut2	FBgn0038799	PMC12005719	Cell type-specific driver lines targeting the Drosophila central complex and their use to investigate neuropeptide expression and sleep regulation.	2025			- Function: VGlut2 encodes the vesicular glutamate transporter (glutamate neurotransmitter loading into vesicles); in the study, VGlut2 transcripts are used as a glutamatergic marker in Drosophila central complex cell types, with examples such as FB4K showing potential co-transmission of acetylcholine and glutamate. - Phenotypes: No VGlut2-specific phenotypes are reported; the paper describes sle…	The central complex (CX) plays a key role in many higher-order functions of the insect brain including navigation and activity regulation. Genetic tools for manipulating individual cell types, and knowledge of what neurotransmitters and neuromodulators they express, will be required to gain mechanistic understanding of how these functions are implemented. We generated and characterized split-GAL4…	sleep; circadian	Europe PMC
VGlut2	FBgn0038799	PMC12346783	The Microbiota-Gut-Brain Axis in Light of the Brain Axes and Dysbiosis Where Piezo2 Is the Critical Initiating Player.	2025	Int J Mol Sci	Sonkodi B	- Function: VGlut2 is described as the enteric glutamatergic interneuron transporter regulating intestinal motility; the paper suggests Piezo2 channelopathy may disrupt VGlut2 signaling, contributing to dysmotility in irritable bowel syndrome. - Phenotypes: Dysmotility in irritable bowel syndrome through VGlut2 disruption. - Reagents: None reported	The current opinion paper puts into perspective how altered microbiota transplanted from Alzheimer's patients initiates the impairment of the microbiota-gut-brain axis of a healthy recipient, leading to impaired cognition primarily arising from the hippocampus, dysfunctional adult hippocampal neurogenesis, dysregulated systemic inflammation, long-term spatial memory impairment, or chronic pain wi…	sleep; circadian	Europe PMC
VGlut2	FBgn0038799	PMC12296005	Retinoic Acid Induced 1 and Smith-Magenis Syndrome: From Genetics to Biology and Possible Therapeutic Strategies.	2025	Int J Mol Sci	Covarelli J; Vinciarelli E; Mirarchi A; Prontera P; Arcuri C	- Function: VGlut2 (DVGLUT2; CG4288; MFS9; VGlut2) marks glutamatergic neurons; in Nestin-Cre, RAI1 haploinsufficiency in VGlut2+ neurons is associated with motor delays and obesity, and complete loss of RAI1 in these neurons leads to learning deficits; RAI1 deficiency in Sim1+ cells, including VGlut2+ PVH neurons, contributes to overeating and obesity, while RAI1 in SF1+ cells including VGlut2+ …	Haploinsufficiency disorders are genetic diseases caused by reduced gene expression, leading to developmental, metabolic, and tumorigenic abnormalities. The dosage-sensitive Retinoic Acid Induced 1 (RAI1) gene, located within the 17p11.2 region, is central to the core features of Smith--Magenis syndrome (SMS) and Potocki--Lupski syndrome (PTLS), caused by the reciprocal microdeletions and microdu…	sleep; circadian	Europe PMC
VGlut2	FBgn0038799	PMC11481193	Homeostatic Shrinkage of Dendritic Spines Requires Melatonin Type 3 Receptor Activation During Sleep.	2024	Adv Sci (Weinh)	Li S; Li X; Lu M; Chen Q; Yao D; Yu X; Li Z; Ge WP; Wang N; Jin J; Wang Y; Liao Y; Luo F; Yan J; Chen X; Jiang C; Yue F; Gao D; Tang X; Guo H; Wang Y; Chen X; Xia J; Xu M; Ren S; He C; Hu Z	- Function: VGlut2 (VGLUT2) is used as a Cre-driver (vglut2-Cre) to selectively label and manipulate vesicular glutamate transporter 2–expressing glutamatergic stellate neurons in the medial entorhinal cortex, enabling Cre-dependent expression of the inhibitory DREADD hM4D-mCherry to chemogenetically suppress these neurons during sleep experiments. - Phenotypes: Chemogenetic inhibition of VGlut2+…	High-frequency oscillatory activity in cognition-related neural circuits during wakefulness consistently induces the growth of dendritic spines and axonal terminals. Although these structural changes are essential for cognitive functions, it is hypothesized that if these newly expanded structures fail to establish functional connections, they may become superfluous. Sleep is believed to facilitat…	sleep; circadian	Europe PMC
VGlut2	FBgn0038799	PMC10667013	Hypothalamic MCH Neurons: From Feeding to Cognitive Control.	2024	Function (Oxf)	Concetti C; Peleg-Raibstein D; Burdakov D	- Function: VGlut2 is the glutamate transporter expressed in nearly all MCH neurons, enabling glutamate co-release from melanin-concentrating hormone (MCH) neurons; knockout of VGlut2 in these neurons yields a phenotype that partially overlaps but is distinct from the knockout of MCH peptide, indicating a functional role for glutamatergic signaling from MCH neurons. - Phenotypes: VGlut2 knockout …	Modern neuroscience is progressively elucidating that the classic view positing distinct brain regions responsible for survival, emotion, and cognitive functions is outdated. The hypothalamus demonstrates the interdependence of these roles, as it is traditionally known for fundamental survival functions like energy and electrolyte balance, but is now recognized to also play a crucial role in emot…	sleep; circadian	Europe PMC
VGlut2	FBgn0038799	PMC10584931	Melanopsin-mediated optical entrainment regulates circadian rhythms in vertebrates.	2023	Commun Biol	Pan D; Wang Z; Chen Y; Cao J	- Function: VGlut2 serves as the vesicular glutamate transporter in intrinsically photosensitive retinal ganglion cells (ipRGCs), enabling packaging and synaptic release of glutamate onto SCN neurons; binocular enucleation reduces VGlut2 immunoreactivity in the ventrolateral SCN, and OPN4-Cre; VGlut2 flox/flox mice show that VGlut2-mediated glutamate transmission from ipRGCs is necessary for ligh…	Melanopsin (OPN4) is a light-sensitive protein that plays a vital role in the regulation of circadian rhythms and other nonvisual functions. Current research on OPN4 has focused on mammals; more evidence is needed from non-mammalian vertebrates to fully assess the significance of the non-visual photosensitization of OPN4 for circadian rhythm regulation. There are species differences in the regula…	sleep; circadian	Europe PMC
alrm	FBgn0039332	PMC12443607	Mitochondrial origins of the pressure to sleep.	2025			- Function: alrm (CG11910, CT37074, Alrm) is the astrocytic leucine-rich repeat molecule expressed in astrocytes and used as a marker for astrocytes in the Drosophila brain. - Phenotypes: No phenotypes related to alrm are reported in this paper. - Reagents: None reported	To gain a comprehensive, unbiased perspective on molecular changes in the brain that may underlie the need for sleep, we have characterized the transcriptomes of single cells isolated from rested and sleep-deprived flies. Here we report that transcripts upregulated after sleep deprivation, in sleep-control neurons projecting to the dorsal fan-shaped body<sup>1,2</sup> (dFBNs) but not ubiquitously…	sleep; circadian	Europe PMC
alrm	FBgn0039332	PMC11001586	A neuron-glia lipid metabolic cycle couples daily sleep to mitochondrial homeostasis. PG - 666-678 LID - 10.1038/s41593-023-01568-1 [doi]	2024			- Function: Alrm (FBgn0039332; CG11910; CT37074; alrm) is used in this study via the Alrm-GAL4 astrocyte driver to label astrocytes in the Drosophila brain; astrocytes labeled with Alrm-GAL4 show sparse lipid droplets when visualized with LD-GFP. - Phenotypes: No direct manipulation of Alrm function is reported; the related observation is that astrocytes marked by Alrm-GAL4 contain only a few lip…	Sleep is thought to be restorative to brain energy homeostasis, but it is not clear how this is achieved. We show here that Drosophila glia exhibit a daily cycle of glial mitochondrial oxidation and lipid accumulation that is dependent on prior wake and requires the Drosophila APOE orthologs NLaz and GLaz, which mediate neuron-glia lipid transfer. In turn, a full night of sleep is required for gl…	sleep; circadian	Europe PMC
alrm	FBgn0039332	PMC8790523	Redundant functions of the SLC5A transporters Rumpel, Bumpel, and Kumpel in ensheathing glial cells. LID - 10.1242/bio.059128 [doi] LID - bio059128	2022			- Function: alrm (CG11910; CT37074; Alrm) is described as having an enhancer active in astrocyte-like glial cells, and the paper uses the alrm-Gal4 driver to target astrocyte-like glia for genetic manipulation rather than assigning a direct molecular function to alrm itself. - Phenotypes: No alrm-specific phenotypes are reported; the study centers on rumpel, bumpel, and kumpel, with alrm used as …	Neuronal processing is energy demanding and relies on sugar metabolism. To nurture the Drosophila nervous system, the blood-brain barrier forming glial cells take up trehalose from the hemolymph and then distribute the metabolic products further to all neurons. This function is provided by glucose and lactate transporters of the solute carrier (SLC) 5A family. Here we identified three SLC5A genes…	sleep; circadian	FlyBase, PubMed, Europe PMC
alrm	FBgn0039332	PMC9099418	Glia-Neurons Cross-Talk Regulated Through Autophagy. PG - 886273 LID - 10.3389/fphys.2022.886273 [doi] LID - 886273	2022			- Function: alrm (CG11910, CT37074) is used as a Gal4 driver labeling astrocyte-like glia; in this study the alrm-Gal4 driver was used to manipulate autophagy specifically in astrocyte-like glia to assess their role in sleep regulation and daily remodeling of sLNv terminals. - Phenotypes: alrm-Gal4-driven adult-specific knockdown of atg5 or atg7 in astrocyte-like glia increased sleep time during …	Autophagy is a self-degradative process which plays a role in removing misfolded or aggregated proteins, clearing damaged organelles, but also in changes of cell membrane size and shape. The aim of this phenomenon is to deliver cytoplasmic cargo to the lysosome through the intermediary of a double membrane-bound vesicle (autophagosome), that fuses with a lysosome to form autolysosome, where cargo…	sleep; circadian	Europe PMC
alrm	FBgn0039332	PMC8791498	Glial immune-related pathways mediate effects of closed head traumatic brain injury on behavior and lethality in Drosophila. PG - e3001456 LID - 10.1371/journal.pbio.3001456 [doi] LID - e3001456	2022			- Function: alrm (FBgn0039332; synonyms: Alrm, CG11910, CT37074, alrm) is described as an astrocyte-specific glial gene (astrocytic leucine-rich repeat molecule) expressed highly in astrocytes; in this study, alrm is among glia-enriched transcripts detected by glial TRAP-seq and is upregulated 24 hours after traumatic brain injury, indicating glial activation. - Phenotypes: alrm itself is not man…	In traumatic brain injury (TBI), the initial injury phase is followed by a secondary phase that contributes to neurodegeneration, yet the mechanisms leading to neuropathology in vivo remain to be elucidated. To address this question, we developed a Drosophila head-specific model for TBI termed Drosophila Closed Head Injury (dCHI), where well-controlled, nonpenetrating strikes are delivered to the…	sleep; circadian	Europe PMC
alrm	FBgn0039332	PMC8442851	Astroglial Calcium Signaling Encodes Sleep Need in Drosophila. PG - 150-162.e7 LID - S0960-9822(20)31516-5 [pii] LID - 10.1016/j.cub.2020.10.012 [doi]	2021			- Function: alrm-GAL4 drives expression in Drosophila astrocytes and was used to manipulate astroglial Ca2+ signaling; activating alrm-GAL4–driven dTrpA1 induces sleep and reveals astrocyte involvement in sleep homeostasis. - Phenotypes: alrm-GAL4–driven dTrpA1 activation causes persistent sleep, elevated daytime sleep after activation, and increased arousal threshold; astrocyte signaling via Tyr…	Sleep is under homeostatic control, whereby increasing wakefulness generates sleep need and triggers sleep drive. However, the molecular and cellular pathways by which sleep need is encoded are poorly understood. In addition, the mechanisms underlying both how and when sleep need is transformed to sleep drive are unknown. Here, using ex vivo and in vivo imaging, we show in Drosophila that astrogl…	sleep; circadian	FlyBase
jhamt	FBgn0028841	PMC12280943	Noncanonical action of circadian clock genes controls winter diapause entry via the NuA4/TIP60 complex in Harmonia axyridis.	2025			- Function: jhamt1 encodes juvenile hormone acid O-methyltransferase involved in juvenile hormone biosynthesis; its transcript is reduced when CLK-CYC are knocked down, linking jhamt1 to CLK-CYC-NuA4/TIP60–mediated stimulation of JH production and reproductive development. - Phenotypes: Knockdown of Clk or cyc under reproduction-promoting conditions lowers jhamt1 (and other JH biosynthesis genes)…	To adapt to seasonal changes, many animals, particularly insects, enter a dormancy-like condition known as diapause, which is primarily accomplished by sensing photoperiodic signals. The circadian clock, which is driven by positive regulators Clock (CLK) and Cycle (CYC), and negative regulators Period and Timeless, is thought to mediate this response. However, it remains unclear whether diapause …	sleep; circadian	Europe PMC
jhamt	FBgn0028841	PMC12734136	Silencing the Circadian Clock Genes Cycle and Clock Disrupts Reproductive-Metabolic Homeostasis but Does Not Induce Reproductive Diapause in Arma chinensis.	2025	Insects	Chen J; Luo Q; Zhang M; Lv Z; Liu M; Huang X; Li Y; Zhang L	- Function: In Arma chinensis, AcJHAMT1, AcJHAMT2, and AcJHAMT3 encode juvenile hormone acid methyltransferase enzymes as part of the juvenile hormone biosynthetic pathway; the paper notes multiple JHAMT paralogs and that transcriptional levels of AcJHAMT1/2/3 did not significantly change following RNAi of circadian clock genes AcCyc or AcClk, suggesting clock genes regulate juvenile hormone sign…	The circadian clock is a conserved timekeeping mechanism that enables organisms to anicipate and adapt to daily environmental cycles. While its role in photoperiodic diapause has been documented, its fundamental function in maintaining reproductive and metabolic homeostasis under favorable conditions remains less explored, especially in biological control agents. This study investigates the funct…	sleep; circadian	Europe PMC
jhamt	FBgn0028841	PMC10945768	Cellular and molecular organization of the Drosophila foregut. PG - e2318760121 LID - 10.1073/pnas.2318760121 [doi] LID - e2318760121	2024			- Function: jhamt encodes juvenile hormone acid methyl transferase, catalyzing the final step in juvenile hormone biosynthesis; it is among the most highly expressed CA-specific genes in the corpora allata (CA) and coexpressed with circadian clock genes, indicating a role in local JH production and circadian regulation of foregut physiology. - Phenotypes: gut regression observed after knocking do…	The animal foregut is the first tissue to encounter ingested food, bacteria, and viruses. We characterized the adult Drosophila foregut using transcriptomics to better understand how it triages consumed items for digestion or immune response and manages resources. Cell types were assigned and validated using GFP-tagged and Gal4 reporter lines. Foregut-associated neuroendocrine cells play a major …	sleep; circadian	Europe PMC
jhamt	FBgn0028841	PMC10259475	Neural mechanisms of parasite-induced summiting behavior in 'zombie' Drosophila. LID - 10.7554/eLife.85410 [doi] LID - e85410	2023			- Function: jhamt encodes juvenile hormone methyltransferase, the enzyme responsible for juvenile hormone (JH) synthesis in the corpora allata (CA); in the paper, JHAMT is used as a CA marker to identify the CA and its role in JH production. - Phenotypes: The study shows that disrupting JH signaling or CA function impairs summiting in Entomophthora muscae–exposed Drosophila, with CA ablation redu…	For at least two centuries, scientists have been enthralled by the "zombie" behaviors induced by mind-controlling parasites. Despite this interest, the mechanistic bases of these uncanny processes have remained mostly a mystery. Here, we leverage the Entomophthora muscae-Drosophila melanogaster "zombie fly" system to reveal the mechanistic underpinnings of summit disease, a manipulated behavior e…	sleep; circadian	Europe PMC
jhamt	FBgn0028841	PMC5909909	Sexual dimorphism of sleep regulated by juvenile hormone signaling in Drosophila. PG - e1007318 LID - 10.1371/journal.pgen.1007318 [doi] LID - e1007318	2018			- Function: jhamt encodes the juvenile hormone acid O-methyltransferase enzyme that catalyzes the final step of juvenile hormone biosynthesis in the corpora allata; in Drosophila, jhamt activity regulates juvenile hormone titer and thereby drives sexually dimorphic sleep, with gain of function increasing the male–female sleep difference and loss of function blurring it (feminizing male sleep, mas…	Sexually dimorphic phenotypes are a universal phenomenon in animals. In the model animal fruit fly Drosophila, males and females exhibit long- and short-sleep phenotypes, respectively. However, the mechanism is still a mystery. In this study, we showed that juvenile hormone (JH) is involved in regulation of sexually dimorphic sleep in Drosophila, in which gain of JH function enlarges differences …	sleep; circadian	FlyBase, Europe PMC
jhamt	FBgn0028841	PMC5352145	The genetic basis for variation in resistance to infection in the Drosophila melanogaster genetic reference panel.	2017			- Function: jhamt encodes juvenile hormone acid methyltransferase (jhmat), a hormone-regulating enzyme involved in juvenile hormone signaling and developmental regulation; polymorphisms in jhamt were identified among Ma549 resistance genes, with two polymorphisms having negative effects on Ma549 resistance. - Phenotypes: Variation at jhamt is associated with Ma549 resistance (LT50), with two poly…	Individuals vary extensively in the way they respond to disease but the genetic basis of this variation is not fully understood. We found substantial individual variation in resistance and tolerance to the fungal pathogen Metarhizium anisopliae Ma549 using the Drosophila melanogaster Genetic Reference Panel (DGRP). In addition, we found that host defense to Ma549 was correlated with defense to th…	sleep; circadian	FlyBase, Europe PMC
GstE1	FBgn0034335	PMC11728359	White Tea Aqueous Extract: A Potential Anti-Aging Agent Against High-Fat Diet-Induced Senescence in Drosophila melanogaster.	2024			- Function: GstE1 is a glutathione S-transferase (GST) gene; the paper notes GstE4 upregulated on a high-fat diet and GstE1 downregulated following anthocyanin intervention, suggesting GstE1 involvement in oxidative stress response/detoxification pathways under dietary conditions. - Phenotypes: No GstE1-specific phenotypes reported. - Reagents: None reported	White tea has been scientifically proven to exhibit positive biological effects in combating chronic diseases, including cancer, metabolic syndrome, etc. Nevertheless, the anti-aging activity and mechanism of white tea on organisms exposed to a high-fat diet remain unexplored. Herein, we prepared a white tea aqueous extract (WTAE) from white peony in Fuding and assessed its in vivo antioxidant an…	sleep; circadian	Europe PMC
GstE1	FBgn0034335	PMC10849968	Single-cell transcriptomics reveals that glial cells integrate homeostatic and circadian processes to drive sleep-wake cycles. PG - 359-372 LID - 10.1038/s41593-023-01549-4 [doi]	2024			- Function: GstE1 is a metabolism-related gene whose glial expression correlates with sleep/wakefulness states in the single-cell transcriptomic analysis (listed among metabolism-related glial genes including GstE12, GstE1, CG9360, mdh1, Ssadh and Ugt86Dd; Extended Data Fig. 5c; Supplementary Table 4). - Phenotypes: No GstE1‑specific phenotypes or genetic manipulations are reported in this study;…	The sleep-wake cycle is determined by circadian and sleep homeostatic processes. However, the molecular impact of these processes and their interaction in different brain cell populations are unknown. To fill this gap, we profiled the single-cell transcriptome of adult Drosophila brains across the sleep-wake cycle and four circadian times. We show cell type-specific transcriptomic changes, with g…	sleep; circadian	Europe PMC
GstE1	FBgn0034335	PMC9941135	SREBP modulates the NADP(+)/NADPH cycle to control night sleep in Drosophila. PG - 763 LID - 10.1038/s41467-022-35577-8 [doi] LID - 763	2023			- Function: GstE1 is identified as a wakefulness-associated gene that is upregulated in Cyfip 85.1/+ flies at night (ZT16), and is listed among genes related to oxidative stress and antioxidants. - Phenotypes: GstE1 is upregulated in Cyfip 85.1/+ brain at night, correlating with wakefulness gene expression; no GstE1-specific phenotype is reported. - Reagents: None reported	Sleep behavior is conserved throughout evolution, and sleep disturbances are a frequent comorbidity of neuropsychiatric disorders. However, the molecular basis underlying sleep dysfunctions in neurological diseases remains elusive. Using a model for neurodevelopmental disorders (NDDs), the Drosophila Cytoplasmic FMR1 interacting protein haploinsufficiency (Cyfip(85.1/+)), we identify a mechanism …	sleep; circadian	Europe PMC
GstE1	FBgn0034335	PMC7253064	The neuronal receptor tyrosine kinase Alk is a target for longevity. PG - e13137 LID - 10.1111/acel.13137 [doi] LID - e13137	2020			- Function: GstE1 encodes a glutathione S-transferase E1 enzyme; in this study, GstE1 mRNA levels in abdominal fat body were not significantly changed when Alk signalling was reduced in adult neurons via Alk DN expression. - Phenotypes: No GstE1-specific phenotypes were reported; GstE1 expression did not change in the fat body in response to neuronal Alk DN. - Reagents: None reported	Inhibition of signalling through several receptor tyrosine kinases (RTKs), including the insulin-like growth factor receptor and its orthologues, extends healthy lifespan in organisms from diverse evolutionary taxa. This raises the possibility that other RTKs, including those already well studied for their roles in cancer and developmental biology, could be promising targets for extending healthy…	sleep; circadian	FlyBase, Europe PMC
GstE1	FBgn0034335	PMC2329912	Analysis of the Otd-dependent transcriptome supports the evolutionary conservation of CRX/OTX/OTD functions in flies and vertebrates.	2008			- Function: GstE1 (CG5164) encodes a glutathione S-transferase involved in detoxification. In this study GstE1 transcripts are upregulated in otd uvi pupal heads (≈5.42-fold) and GstE1 is listed among circadian-regulated genes with LD/DD non-rhythmic regulation in Clk Jrk, suggesting a link to circadian detoxification processes. - Phenotypes: No GstE1-specific phenotypes are reported; GstE1 is no…	Homeobox transcription factors of the vertebrate CRX/OTX family play critical roles in photoreceptor neurons, the rostral brain and circadian processes. In mouse, the three related proteins, CRX, OTX1, and OTX2, fulfill these functions. In Drosophila, the single founding member of this gene family, called orthodenticle (otd), is required during embryonic brain and photoreceptor neuron development…	sleep; circadian	FlyBase
GstE1	FBgn0034335	PMC6758054	Genome-wide expression analysis in Drosophila reveals genes controlling circadian behavior.	2002			- Function: GstE1 (Gst-3; GST3; GSTE1) is a glutathione S-transferase; in this study GST3 is listed as a detoxification enzyme (phase II) that cycles under circadian control in the fly head, indicating clock regulation of detox pathways. - Phenotypes: No phenotypes associated with GstE1 are reported in this paper. - Reagents: None reported	In Drosophila, a number of key processes such as emergence from the pupal case, locomotor activity, feeding, olfaction, and aspects of mating behavior are under circadian regulation. Although we have a basic understanding of how the molecular oscillations take place, a clear link between gene regulation and downstream biological processes is still missing. To identify clock-controlled output gene…	sleep; circadian	FlyBase
Argk1	FBgn0000116	PMC11683587	Orthologs of Drosophila pointed and Arginine kinase 1 impact sleep in mice.	2024	Sleep Adv	Harbison ST; Peiravi M; Zhang F; Yimam S; Noguchi A; Springer D	- Function: Argk1 (Arginine kinase 1; synonyms AK, AK-1, AK1, ARK, ArgK, ArgK1, Argk, Argk1, CG32031, CG4929, CG5173, KARG, argK, argk, dArgK1, dArgK1-A) is described in this publication as involved in proline and arginine metabolism; Arginine kinase 1 is predicted to have both arginine kinase and creatine kinase activity; Argk1 was identified in Drosophila by selective breeding for long and shor…	Model organisms such as Drosophila are powerful tools to study the genetic basis of sleep. Previously, we identified the genes pointed and Arginine kinase 1 using selective breeding for long and short sleep duration in an outbred population of Drosophila. pointed is a transcription factor that is part of the epidermal growth factor receptor signaling pathway, while Arginine kinase 1 is involved i…	sleep; circadian	PubMed
Argk1	FBgn0000116	PMC7837698	A transcriptomic taxonomy of Drosophila circadian neurons around the clock.	2021			- Function: Argk1 encodes arginine kinase; in this study Argk1 transcripts were identified as cycling transcripts across multiple Drosophila clock neuron clusters, suggesting involvement in circadian regulation and neuronal energy metabolism. - Phenotypes: Not described. - Reagents: None reported	Many different functions are regulated by circadian rhythms, including those orchestrated by discrete clock neurons within animal brains. To comprehensively characterize and assign cell identity to the 75 pairs of Drosophila circadian neurons, we optimized a single-cell RNA sequencing method and assayed clock neuron gene expression at different times of day. The data identify at least 17 clock ne…	sleep; circadian	FlyBase
AstA-R2	FBgn0039595	PMC12419797	Glia-mediated gut-brain cytokine signaling couples sleep to intestinal inflammatory responses induced by oxidative stress.	2025			- Function: AstA-R2 is expressed in blood–brain barrier (BBB) glia and mediates wakefulness through AstA signaling; during intestinal oxidative stress, gut-derived Unpaired cytokines activate glial JAK–STAT signaling that downregulates AstA receptor expression, thereby silencing wake-promoting AstA signals and promoting sickness sleep. - Phenotypes: BBB glial knockdown or genetic disruption of As…	Sickness-induced sleep is a behavior conserved across species that promotes recovery from illness, yet the underlying mechanisms are poorly understood. Here, we show that interleukin-6-like cytokine signaling from the <i>Drosophila</i> gut to brain glial cells regulates sleep. Under healthy conditions, this pathway promotes wakefulness. However, elevated gut cytokine signaling in response to oxid…	sleep	FlyBase, PubMed, Europe PMC
AstA-R2	FBgn0039595	PMC12410877	SIFa peptidergic neurons orchestrate the internal states and energy balance of male Drosophila melanogaster.	2025			- Function: AstA-R2 is one of multiple neuropeptide receptors included in the pan-neuronal NP/RNAi screen; the main text emphasizes that knockdown of CCHa1, CCHa2, ETH, ilp4, and SIFa affects both longer and shorter mating durations, but AstA-R2 is not described as essential for these interval-timing behaviors in the text. - Phenotypes: No explicit LMD or SMD phenotype is reported for AstA-R2 kno…	Neuropeptide SIFamide (SIFa) neurons in Drosophila melanogaster have been characterized by their exceptionally elaborate arborization patterns, which extend from the brain into the ventral nerve cord (VNC). SIFa neurons are equipped to receive signals that integrate both internal physiological cues and external environmental stimuli. These signals enable the neurons to regulate energy balance, sl…	sleep	FlyBase, Europe PMC
AstA-R2	FBgn0039595	PMC10206085	Gut AstA mediates sleep deprivation-induced energy wasting in Drosophila. PG - 49 LID - 10.1038/s41421-023-00541-3 [doi] LID - 49	2023			- Function: AstA-R2 is a G protein-coupled receptor for Allatostatin A expressed in Akh-producing cells; it mediates AstA signaling to promote Akh release, enabling systemic energy mobilization; gut-derived AstA under sleep deprivation remotely engages AstA-R2 in Akh-producing cells to drive energy wasting, with a conserved parallel to galanin/glucagon signaling in mammals. - Phenotypes: Knockdow…	Severe sleep deprivation (SD) has been highly associated with systemic energy wasting, such as lipid loss and glycogen depletion. Despite immune dysregulation and neurotoxicity observed in SD animals, whether and how the gut-secreted hormones participate in SD-induced disruption of energy homeostasis remains largely unknown. Using Drosophila as a conserved model organism, we characterize that pro…	sleep	FlyBase, PubMed, Europe PMC
AstA-R2	FBgn0039595	PMC9521806	Sleep-promoting neurons remodel their response properties to calibrate sleep drive with environmental demands. PG - e3001797 LID - 10.1371/journal.pbio.3001797 [doi] LID - e3001797	2022			- Function: AstA-R2 encodes allatostatin-A receptor 2, a Gi-coupled G‑protein–coupled receptor that mediates allatostatin-A signaling on sleep-promoting dorsal fan-shaped body neurons, contributing to wakefulness; knocking down AstA-R2 in these neurons increases sleep, indicating AstA-R2 normally provides inhibitory tone to sleep-promoting neurons. - Phenotypes: Knocking down AstA-R2 in R23E10 ne…	Falling asleep at the wrong time can place an individual at risk of immediate physical harm. However, not sleeping degrades cognition and adaptive behavior. To understand how animals match sleep need with environmental demands, we used live-brain imaging to examine the physiological response properties of the dorsal fan-shaped body (dFB) following interventions that modify sleep (sleep deprivatio…	sleep	FlyBase, Europe PMC
AstA-R2	FBgn0039595	PMC3152999	The circadian clock interacts with metabolic physiology to influence reproductive fitness.	2011			- Function: Allatostatin receptor activity; neuropeptide receptor activity; neuropeptide Y receptor activity (AstA-R2/AR-2) - Phenotypes: No specific phenotypes reported for AstA-R2 in this study - Reagents: None reported	Circadian rhythms are regulated by a synchronized system of central and peripheral clocks. Here, we show that a clock in the Drosophila fat body drives rhythmic expression of genes involved in metabolism, detoxification, the immune response, and steroid hormone regulation. Some of these genes cycle even when the fat body clock is disrupted, indicating that they are regulated by exogenous factors.…	sleep	FlyBase
AstA-R2	FBgn0039595	PMC311076	Neuropeptides and neuropeptide receptors in the Drosophila melanogaster genome.	2001			- Function: AstA-R2 (CG10001; DAR-2) is described as a Drosophila allatostatin receptor paralog of AlstR, located in the galanin receptor clade and thus an ortholog of mammalian galanin receptors; it is proposed to interact with allatostatin peptides encoded by CG13633 (AST-1 and related peptides), indicating participation in allatostatin signaling in Drosophila. - Phenotypes: No phenotypes for A…	Recent genetic analyses in worms, flies, and mammals illustrate the importance of bioactive peptides in controlling numerous complex behaviors, such as feeding and circadian locomotion. To pursue a comprehensive genetic analysis of bioactive peptide signaling, we have scanned the recently completed Drosophila genome sequence for G protein-coupled receptors sensitive to bioactive peptides (peptide…	sleep	FlyBase
ND-20	FBgn0030718	PMC10270625	RNAi of Complex I and V of the electron transport chain in glutamate neurons extends life span, increases sleep, and decreases locomotor activity in Drosophila melanogaster. PG - e0286828 LID - 10.1371/journal.pone.0286828 [doi] LID - e0286828	2023			- Function: ND-20 (CG9172; Dmel_CG9172; NDUFS7) encodes a Complex I subunit of the mitochondrial electron transport chain; RNAi against ND-20/CG9172 in glutamate neurons extends Drosophila melanogaster lifespan by ~18–24% and alters sleep and activity, increasing sleep and reducing nighttime locomotor activity; effects are specific to glutamate neurons and do not affect female fertility or starva…	RNAi targeting the electron transport chain has been proven to prolong life span in many different species, and experiments specifically with Drosophila melanogaster and Caenorhabditis elegans have shown a distinct role for neurons. To determine which subset of neurons is implicated in this life span extension, we used the GAL4/UAS system to activate RNAi against genes of Complex I and Complex V.…	sleep	FlyBase, Europe PMC
ND-20	FBgn0030718	PMC5817353	Iron Sulfur and Molybdenum Cofactor Enzymes Regulate the Drosophila Life Cycle by Controlling Cell Metabolism.	2018			- Function: ND-20 (Drosophila ND-20; NDUFS7; 20 kDa) is a mitochondrial Complex I subunit that binds Fe-S clusters and contributes to electron transfer in oxidative phosphorylation; its entry in the table indicates localization to the facing matrix side of the inner mitochondrial membrane. - Phenotypes: The article notes that impairments in mitochondrial Fe-S cluster–containing enzymes generally …	Iron sulfur (Fe-S) clusters and the molybdenum cofactor (Moco) are present at enzyme sites, where the active metal facilitates electron transfer. Such enzyme systems are soluble in the mitochondrial matrix, cytosol and nucleus, or embedded in the inner mitochondrial membrane, but virtually absent from the cell secretory pathway. They are of ancient evolutionary origin supporting respiration, DNA …	sleep	FlyBase, Europe PMC
Nadk1b	FBgn0053156	PMC5730107	Selection for long and short sleep duration in Drosophila melanogaster reveals the complex genetic network underlying natural variation in sleep.	2017			- Function: Nadk1b (CG33156) is predicted to function as an NAD+ kinase due to sequence similarity to yeast. - Phenotypes: Nadk1b's disruption with the Minos insertion Mi{ET1}CG33156 MB05931 did not affect night sleep but reduced day sleep by about 61 minutes; day average bout length decreased by 7.3 minutes; no other sleep traits were significantly affected. - Reagents: Mi{ET1}CG33156 MB05931; w…	Why do some individuals need more sleep than others? Forward mutagenesis screens in flies using engineered mutations have established a clear genetic component to sleep duration, revealing mutants that convey very long or short sleep. Whether such extreme long or short sleep could exist in natural populations was unknown. We applied artificial selection for high and low night sleep duration to an…	sleep	FlyBase
CG7582	FBgn0039681	PMC9529826	Intrinsic maturation of sleep output neurons regulates sleep ontogeny in Drosophila. PG - 4025-4039.e3 LID - S0960-9822(22)01203-9 [pii] LID - 10.1016/j.cub.2022.07.054 [doi]	2022			- Function: CG7582 (ringer) encodes a tubulin polymerization promoting protein (TPPP) involved in neurodevelopment; knockdown suggests it is important for maturation of sleep-output dFB neurons. - Phenotypes: CG7582 (ringer) knockdown in mature dFB neurons decreases time spent in full wake, reduces dFB projection volume, and causes aberrant increases in dFB neuronal activity, indicating impaired …	The maturation of sleep behavior across a lifespan (sleep ontogeny) is an evolutionarily conserved phenomenon. Mammalian studies have shown that in addition to increased sleep duration, early life sleep exhibits stark differences compared with mature sleep with regard to sleep states. How the intrinsic maturation of sleep output circuits contributes to sleep ontogeny is poorly understood. The fru…	sleep	FlyBase
Rh50	FBgn0028699	PMC10205086	Modulation of sleep by trafficking of lipids through the Drosophila blood-brain barrier. LID - 10.7554/eLife.86336 [doi] LID - e86336	2023			- Function: Rh50 is a barrier-glia transporter gene; its knockdown increases sleep. - Phenotypes: Knockdown of Rh50 in barrier glia increases total sleep (in the barrier glia RNAi screen). - Reagents: None reported	Endocytosis through Drosophila glia is a significant determinant of sleep amount and occurs preferentially during sleep in glia of the blood-brain barrier (BBB). To identify metabolites whose trafficking is mediated by sleep-dependent endocytosis, we conducted metabolomic analysis of flies that have increased sleep due to a block in glial endocytosis. We report that acylcarnitines, fatty acids co…	sleep	Europe PMC
Rh50	FBgn0028699	PMC7056969	The Drosophila Post-mating Response: Gene Expression and Behavioral Changes Reveal Perdurance and Variation in Cross-Tissue Interactions. PG - 967-983 LID - 10.1534/g3.119.400963 [doi]	2020			- Function: Rh50 (CG7499; BcDNA:GH03016; Rh-like) encodes an ammonium transporter (ammonium transmembrane transport). - Phenotypes: Rh50 is a significant GWAS hit for natural variation in female re-mating behavior in Drosophila; a SNP in/near Rh50 (3L_4921078_SNP in the Rh50 region) is associated with re-mating variation across DGRP strains. - Reagents: None reported	Examining cross-tissue interactions is important for understanding physiology and homeostasis. In animals, the female gonad produces signaling molecules that act distally. We examine gene expression in Drosophila melanogaster female head tissues in 1) virgins without a germline compared to virgins with a germline, 2) post-mated females with and without a germline compared to virgins, and 3) post-…	sleep	FlyBase, Europe PMC
trh	FBgn0262139	PMC11068357	Metabolic and neurobehavioral disturbances induced by purine recycling deficiency in Drosophila. LID - 10.7554/eLife.88510 [doi] LID - RP88510	2024			- Function: In this publication, trh (trachealess) is not directly studied; instead TRH-Gal4 is used to drive Aprt RNAi in serotonergic neurons, and Aprt knockdown in TRH-Gal4–expressing neurons did not induce a startle-induced locomotion defect (SING). - Phenotypes: Aprt knockdown in TRH-Gal4-expressing serotonergic neurons did not produce a SING defect. - Reagents: TRH-Gal4; UAS-Aprt RNAi (VDRC…	Adenine phosphoribosyltransferase (APRT) and hypoxanthine-guanine phosphoribosyltransferase (HGPRT) are two structurally related enzymes involved in purine recycling in humans. Inherited mutations that suppress HGPRT activity are associated with Lesch-Nyhan disease (LND), a rare X-linked metabolic and neurological disorder in children, characterized by hyperuricemia, dystonia, and compulsive self…	sleep	Europe PMC
trh	FBgn0262139	PMC10761942	Genome-wide association in Drosophila identifies a role for Piezo and Proc-R in sleep latency. PG - 260 LID - 10.1038/s41598-023-50552-z [doi] LID - 260	2024			- Function: In this study, Trh (trachealess) is listed among sleep-latency–associated genes; the text notes Trh among genes whose mutations increase night sleep duration and sleep latency, but no specific functional annotation for Trh is provided. - Phenotypes: Trh mutants show increased night sleep duration accompanied by increased sleep latency. - Reagents: None reported	Sleep latency, the amount of time that it takes an individual to fall asleep, is a key indicator of sleep need. Sleep latency varies considerably both among and within species and is heritable, but lacks a comprehensive description of its underlying genetic network. Here we conduct a genome-wide association study of sleep latency. Using previously collected sleep and activity data on a wild-deriv…	sleep	Europe PMC
trh	FBgn0262139	PMC10620068	Polycomb regulates circadian rhythms in Drosophila in clock neurons. LID - 10.26508/lsa.202302140 [doi] LID - e202302140	2024			- Function: trh encodes the serotonin synthesis enzyme tryptophan hydroxylase (CG9122), categorized as a serotonin synthesis (Synthetase) enzyme; in this study, trh is listed as a Pc-binding serotonin gene enriched in four clock-neuron clusters, indicating potential involvement in circadian regulation via serotonin signaling. - Phenotypes: No trh-specific phenotypes are reported in this publicati…	Circadian rhythms are essential physiological feature for most living organisms. Previous studies have shown that epigenetic regulation plays a crucial role. There is a knowledge gap in the chromatin state of some key clock neuron clusters. In this study, we show that circadian rhythm is affected by the epigenetic regulator Polycomb (Pc) within the Drosophila clock neurons. To investigate the mol…	sleep	Europe PMC
trh	FBgn0262139	PMC9721485	Mutation of the Drosophila melanogaster serotonin transporter dSERT impacts sleep, courtship, and feeding behaviors. PG - e1010289 LID - 10.1371/journal.pgen.1010289 [doi] LID - e1010289	2022			- Function: TRH (trh; tryptophan hydroxylase) encodes the rate-limiting enzyme for serotonin biosynthesis, and TRH-Gal4 lines have been used to broadly label serotonergic neurons; in this study, TRH-Gal4 was used to drive UAS-dSERT to probe serotonin’s role in sleep, showing that TRH/trh-driven rescue can modulate daytime sleep. - Phenotypes: In dSERT16 mutants, TRH-Gal4–driven rescue restored da…	The Serotonin Transporter (SERT) regulates extracellular serotonin levels and is the target of most current drugs used to treat depression. The mechanisms by which inhibition of SERT activity influences behavior are poorly understood. To address this question in the model organism Drosophila melanogaster, we developed new loss of function mutations in Drosophila SERT (dSERT). Previous studies in …	sleep	Europe PMC
trh	FBgn0262139	PMC5648528	Sleep homeostasis regulated by 5HT2b receptor in a small subset of neurons in the dorsal fan-shaped body of drosophila. LID - 10.7554/eLife.26519 [doi] LID - e26519	2017			- Function: Trh encodes tryptophan hydroxylase, the serotonin (5-HT) synthesizing enzyme in Drosophila; the paper generated Trh knockout and knockin lines to determine expression patterns and function, showing Trh is required for brain 5-HT production and normal sleep and sleep homeostasis. - Phenotypes: In Trh mutants (Trh 01 and Trh GKO), brain 5-HT is undetectable, and flies sleep less and exh…	Our understanding of the molecular mechanisms underlying sleep homeostasis is limited. We have taken a systematic approach to study neural signaling by the transmitter 5-hydroxytryptamine (5-HT) in drosophila. We have generated knockout and knockin lines for Trh, the 5-HT synthesizing enzyme and all five 5-HT receptors, making it possible for us to determine their expression patterns and to inves…	sleep	PubMed, Europe PMC
trh	FBgn0262139	PMC4682101	The genetic basis of natural variation in mushroom body size in Drosophila melanogaster.	2015			- Function: trachealess (trh) knockdown in mushroom bodies affects MB morphology, specifically α lobe width, indicating a role in mushroom body development/plasticity. - Phenotypes: α lobe width affected in mushroom bodies upon trachealess knockdown. - Reagents: OK107-Gal4 driver; tubP-Gal80 TS; UAS-RNAi line targeting trachealess (stock name not reported).	Genetic variation in brain size may provide the basis for the evolution of the brain and complex behaviours. The genetic substrate and the selective pressures acting on brain size are poorly understood. Here we use the Drosophila Genetic Reference Panel to map polymorphic variants affecting natural variation in mushroom body morphology. We identify 139 genes and 39 transcription factors and confi…	sleep	FlyBase, Europe PMC
His3.3A	FBgn0014857	PMC9738228	Acetylation State of Lysine 14 of Histone H3.3 Affects Mutant Huntingtin Induced Pathogenesis. LID - 10.3390/ijms232315173 [doi] LID - 15173	2022			- Function: His3.3A is a histone variant (Drosophila H3.3A) used to express transgenic H3.3A and PTM mimetic mutants (K9Q, K9R, K9M, K14Q, K14R, K27Q, K27R, K27M); it is designed to be incorporated into active genes, localizes to the nucleus, and binds chromatin, enabling study of specific lysine modifications (notably H3.3K14 acetylation) on Huntington's disease pathogenesis. - Phenotypes: In HD…	Huntington's Disease (HD) is a fatal neurodegenerative disorder caused by the expansion of a polyglutamine-coding CAG repeat in the Huntingtin gene. One of the main causes of neurodegeneration in HD is transcriptional dysregulation that, in part, is caused by the inhibition of histone acetyltransferase (HAT) enzymes. HD pathology can be alleviated by increasing the activity of specific HATs or by…	sleep	FlyBase, Europe PMC
His3.3A	FBgn0014857	PMC2872305	Mechanisms of geomagnetic field influence on gene expression using influenza as a model system: basics of physical epidemiology.	2010	Int J Environ Res Public Health	Zaporozhan V; Ponomarenko A	- Function: His3.3A (histone H3.3A) is described as a histone variant involved in transcriptional regulation and epigenetic control; the paper notes that magnetic fields may influence chromatin/transcription via the CLOCK/BMAL1/CRY axis, and reports that histone H3.3A transcript levels decrease in hippocampal neurons under sustained static magnetic field exposure. - Phenotypes: Marked decrease in…	Recent studies demonstrate distinct changes in gene expression in cells exposed to a weak magnetic field (MF). Mechanisms of this phenomenon are not understood yet. We propose that proteins of the Cryptochrome family (CRY) are "epigenetic sensors" of the MF fluctuations, i.e., magnetic field-sensitive part of the epigenetic controlling mechanism. It was shown that CRY represses activity of the ma…	sleep	Europe PMC

## Sheet: flai Rebound (neg corre - Class
Descriptor: LLM-assisted sleep/circadian classification for genes negatively Pearson correlated with sleep rebound (q-value < 0.05); 65/258 genes were assigned sleep, circadian, or both categories.
Fly_Gene_symbol	FlyBase_ID	Category	Confidence	Rationale	Supporting_Refs	Papers_w_full_text	Queried_PMCIDs
CG10126	FBgn0038088	circadian	95	Transcript levels cycle with high amplitude, peaking at ZT4 under entrained and free-running conditions and are lost in clock-impaired flies, indicating circadian regulation.	PMC6758054	PMC10205086;PMC6758054	PMC10205086;PMC6758054
hzg	FBgn0036556	circadian	95	hzg encodes the NA sodium leak channel required for robust circadian locomotor rhythms in pacemaker neurons; knockdown disrupts evening activity and reduces DD rhythmicity.	PMC5459923	PMC11906214;PMC12361518;PMC9100938;PMC9365390;PMC8336894;PMC6139358;PMC5459923;PMC5643464;PMC3974455;PMC4154297;PMC3828275;PMC3367976;PMC10393195;PMC10475217;PMC10803594;PMC11199944;PMC11226496;PMC11330895;PMC11598418;PMC11791320;PMC12754038;PMC3712435;PMC3727043;PMC4648372;PMC4710129;PMC4832293;PMC4861709;PMC4991845;PMC5037500;PMC5217103;PMC5373134;PMC5376383;PMC6139299;PMC6476986;PMC6584674;PMC…	PMC11906214;PMC12361518;PMC9100938;PMC9365390;PMC8336894;PMC6139358;PMC5459923;PMC5643464;PMC3974455;PMC4154297;PMC3828275;PMC3367976;PMC10393195;PMC10475217;PMC10803594;PMC11199944;PMC11226496;PMC11330895;PMC11598418;PMC11791320;PMC12754038;PMC3712435;PMC3727043;PMC4648372;PMC4710129;PMC4832293;PMC4861709;PMC4991845;PMC5037500;PMC5217103;PMC5373134;PMC5376383;PMC6139299;PMC6476986;PMC6584674;PMC…
Efr	FBgn0029849	circadian	95	Text states Efr is among defence genes with diurnal and circadian regulation and that the circadian clock modulates its immune responses.	PMC3205005	PMC3205005	PMC3205005
Irk1	FBgn0265042	circadian	95	Multiple studies show Irk1 is a rhythmic inward-rectifier K+ channel in LNv clock neurons and that knockdown/overexpression alters circadian period, PER oscillations, and locomotor rhythmicity.	PMC8972083;PMC7842748;PMC7209998;PMC4374177;PMC3864454;PMC4019749	PMC12410877;PMC10052349;PMC8972083;PMC7842748;PMC7209998;PMC6391015;PMC4374177;PMC3864454;PMC4019749	PMC12410877;PMC10052349;PMC8972083;PMC7842748;PMC7209998;PMC6391015;PMC4374177;PMC3864454;PMC4019749
mdy	FBgn0004797	circadian	95	Multiple alleles (dy, Andante) alter circadian period/periodicity and mdy expression is diurnally regulated under TRF and light conditions, indicating involvement in circadian rhythms.	PMC11258440;PMC11468086;PMC1204531	PMC11258440;PMC11468086;PMC8486785;PMC1462654;PMC6758054;PMC1204531;PMC12709424;PMC2943474;PMC30595;PMC3670223;PMC3867200;PMC4430446;PMC4674671;PMC5536891;PMC5755584;PMC5821959;PMC9950526	PMC11258440;PMC11468086;PMC8486785;PMC1462654;PMC6758054;PMC1204531;PMC12709424;PMC2943474;PMC30595;PMC3670223;PMC3867200;PMC4430446;PMC4674671;PMC5536891;PMC5755584;PMC5821959;PMC9950526
Mmp1	FBgn0035049	circadian	95	Text shows Mmp1 cleaves the PDF neuropeptide and acts in PDF neurons to modulate PDF levels, sLNv axonal remodeling and locomotor rhythmicity, directly impacting circadian structural plasticity and behavior.	PMC11298679;PMC11527286;PMC10052349;PMC8791498;PMC4214601;PMC3180232	PMC11298679;PMC11527286;PMC10052349;PMC8791498;PMC4214601;PMC3180232;PMC1899475	PMC11298679;PMC11527286;PMC10052349;PMC8791498;PMC4214601;PMC3180232;PMC1899475
myo	FBgn0026199	circadian	95	myo (myoglianin) functions in BMP signaling in circadian neurons and RNAi in PDF+/TIM+PDF− neurons alters locomotor rhythmicity; myo expression shows diurnal oscillation disrupted in per0/tim0 mutants.	PMC3858370;PMC12644245;PMC6264389	PMC12239624;PMC8191109;PMC5534454;PMC4456571;PMC4490253;PMC3858370;PMC10337991;PMC10973677;PMC12477552;PMC12485627;PMC12500579;PMC12644245;PMC3201034;PMC3749230;PMC3867200;PMC4403521;PMC4541160;PMC5572162;PMC5834526;PMC5845181;PMC6264389;PMC6802568;PMC7303124;PMC7617803;PMC8410083;PMC8674661;PMC9895045	PMC12239624;PMC8191109;PMC5534454;PMC4456571;PMC4490253;PMC3858370;PMC10337991;PMC10973677;PMC12477552;PMC12485627;PMC12500579;PMC12644245;PMC3201034;PMC3749230;PMC3867200;PMC4403521;PMC4541160;PMC5572162;PMC5834526;PMC5845181;PMC6264389;PMC6802568;PMC7303124;PMC7617803;PMC8410083;PMC8674661;PMC9895045
Pura	FBgn0035802	circadian	95	Multiple entries state Pura is clock-regulated with rhythmic expression (peaks at CT16) and is required for normal circadian/seasonal regulation of s-LNv morphology and clock output pathways.	PMC5352145;PMC4537806;PMC4019749;PMC12749007;PMC6305622	PMC8617488;PMC5352145;PMC4537806;PMC4019749;PMC12749007;PMC6305622;PMC7424028	PMC8617488;PMC5352145;PMC4537806;PMC4019749;PMC12749007;PMC6305622;PMC7424028
STUB1	FBgn0027052	circadian	95	STUB1 (CHIP) is a BMAL1-binding E3 ubiquitin ligase that promotes K48-linked ubiquitination and proteasomal degradation of BMAL1, and its nuclear translocation under oxidative stress modulates circadian-linked cellular senescence.	PMC12417491;PMC9502492	PMC12417491;PMC9502492	PMC12417491;PMC9502492
Taz	FBgn0026619	circadian	95	Text reports rhythmic/circadian regulation of Taz (tafazzin) in cardiolipin biosynthesis and shows TAZ promotes CRY1 and is required for normal clock gene oscillations, linking it to circadian regulation.	PMC10428131;PMC11233901;PMC11257950;PMC12500579;PMC9367803;PMC9695244	PMC9247055;PMC3148135;PMC10428131;PMC11233901;PMC11257950;PMC12354785;PMC12500579;PMC12772513;PMC9367803;PMC9695244	PMC9247055;PMC3148135;PMC10428131;PMC11233901;PMC11257950;PMC12354785;PMC12500579;PMC12772513;PMC9367803;PMC9695244
stac	FBgn0266719	circadian	95	Dstac is expressed in PDF+ clock neurons and knockdown increases arrhythmicity and alters free-running period and morning light response, indicating a role in circadian locomotor rhythms.	PMC6103890	PMC6103890;PMC9637765	PMC6103890;PMC9637765
vri	FBgn0016076	circadian	95	vri encodes the transcription factor VRI that forms a secondary feedback loop with Pdp1 and CLK/CYC, cycles in clock neurons, and genetic manipulations (loss/overexpression) alter free-running circadian period and rhythmicity.	PMC10899604;PMC10629539;PMC7753146;PMC6509128;PMC5325595;PMC3640014	PMC10899604;PMC10629539;PMC7753146;PMC6509128;PMC5325595;PMC3640014	PMC10899604;PMC10629539;PMC7753146;PMC6509128;PMC5325595;PMC3640014
Bub3	FBgn0025457	circadian	90	Bub3 is reported as a differentially rhythmic gene in PER2 KO HCT116 cells and described as regulated by the circadian clock; no sleep-related evidence is provided.	PMC5440111;PMC8657387	PMC11567551;PMC5440111;PMC8657387	PMC11567551;PMC5440111;PMC8657387
Cdk5	FBgn0013762	circadian	90	Text states Cdk5 phosphorylates clock components and participates in light-induced signaling that drives rapid phase shifts and PER2/CREB-related transcription, implicating it in circadian clock resetting.	PMC10911855;PMC9508268;PMC11792714;PMC11906358;PMC12254753;PMC12354785	PMC11063160;PMC10911855;PMC9345315;PMC9508268;PMC8072781;PMC11792714;PMC11906358;PMC12254753;PMC12354785	PMC11063160;PMC10911855;PMC9345315;PMC9508268;PMC8072781;PMC11792714;PMC11906358;PMC12254753;PMC12354785
CG11089	FBgn0039241	circadian	90	Listed as a cycling gene in fly body (p=4.38E-03) with a defined peak phase under LD conditions, indicating circadian regulation; no sleep-related phenotypes reported.	PMC6758054	PMC9733130;PMC6758054	PMC9733130;PMC6758054
CG13054	FBgn0036584	circadian	90	Enriched in all three circadian neuron groups (LNvs, LNds, DN1s) and identified as a high-confidence cycling transcript and clock‑neuron–enriched mRNA; no sleep-specific evidence reported.	PMC5325595;PMC5148613;PMC3878269	PMC5325595;PMC5148613;PMC3878269	PMC5325595;PMC5148613;PMC3878269
CG18598	FBgn0038589	circadian	90	Listed as a transporter in the fly body cycling gene set, indicating circadian-regulated expression. No sleep-related phenotypic data reported.	PMC6758054	PMC6758054	PMC6758054
CG31683	FBgn0051683	circadian	90	Transcript cycles with a peak at ZT17-20 and loses rhythmicity when the fat body clock is disrupted, indicating control by a circadian clock.	PMC3152999	PMC3152999	PMC3152999
CG32512	FBgn0052512	circadian	90	Shows rhythmic expression in the fat body (peak ZT21-0) and its rhythm is altered by disruption of the fat body clock (DN-CLK), indicating circadian regulation.	PMC3152999	PMC3152999	PMC3152999
CG7997	FBgn0034117	circadian	90	Gene is reported as cycling in the fly body (p < 0.01) with a defined peak phase (~8.9), indicating circadian regulation; no sleep phenotypes reported.	PMC6758054	PMC6758054	PMC6758054
ClC-a	FBgn0051116	circadian	90	Knockdown of ClC-a specifically in LNvs reduces circadian locomotor rhythmicity and produces complex (multiple-tau) rhythms. This directly implicates ClC-a in circadian rest:activity regulation.	PMC7842748;PMC7993846;PMC11521606	PMC12494514;PMC12527942;PMC11468086;PMC10052349;PMC10588218;PMC10604594;PMC10651484;PMC10848952;PMC7842748;PMC7993846;PMC7205319;PMC6335465;PMC5352145;PMC5662006;PMC3901678;PMC4181961;PMC3700972;PMC10973677;PMC11050612;PMC11226556;PMC11521606;PMC11988850;PMC12058162;PMC12064057;PMC12354785;PMC12439335;PMC12464368;PMC4232591;PMC5241116;PMC5767590;PMC6586662;PMC6826131;PMC7053779;PMC7084567;PMC7173…	PMC12494514;PMC12527942;PMC11468086;PMC10052349;PMC10588218;PMC10604594;PMC10651484;PMC10848952;PMC7842748;PMC7993846;PMC7205319;PMC6335465;PMC5352145;PMC5662006;PMC3901678;PMC4181961;PMC3700972;PMC10973677;PMC11050612;PMC11226556;PMC11521606;PMC11988850;PMC12058162;PMC12064057;PMC12354785;PMC12439335;PMC12464368;PMC4232591;PMC5241116;PMC5767590;PMC6586662;PMC6826131;PMC7053779;PMC7084567;PMC7173…
Cyp6t1	FBgn0031182	circadian	90	Identified as cycling in astrocytes with circadian-translational peaks around CT4 and CT18; no sleep-related phenotypes or functional sleep data reported.	PMC8483315	PMC8483315	PMC8483315
Eaat1	FBgn0026439	circadian	90	Glial-specific knockdown of Eaat1 perturbs locomotor rhythms, reduces circadian power and alters circadian period (arrhythmic activity); Eaat1 downregulation is explicitly linked to disrupted circadian regulation.	PMC11789159;PMC11068357;PMC9463985;PMC9875363;PMC6596568;PMC2670512	PMC11789159;PMC12198013;PMC11068357;PMC10052349;PMC9463985;PMC9875363;PMC6596568;PMC2670512	PMC11789159;PMC12198013;PMC11068357;PMC10052349;PMC9463985;PMC9875363;PMC6596568;PMC2670512
Cth	FBgn0000566	circadian	90	Text reports Cth exhibits circadian expression in rat liver with high correlation to a fitted sinusoidal model (>0.8) and a turning point in the early light period, indicating circadian regulation.	PMC8430797;PMC10712084;PMC2990769;PMC4083563;PMC5752678;PMC7597000	PMC9733130;PMC8430797;PMC10712084;PMC11105155;PMC2990769;PMC4083563;PMC5752678;PMC7597000	PMC9733130;PMC8430797;PMC10712084;PMC11105155;PMC2990769;PMC4083563;PMC5752678;PMC7597000
GstS1	FBgn0010226	circadian	90	Multiple entries report circadian oscillation of GstS1 mRNA and GST activity (peaking at ZT9/CT13) and genetic data showing GstS1 modulates circadian light responses (LL rhythmicity), supporting a circadian role.	PMC6042693;PMC2789323;PMC6576784	PMC11789159;PMC11648895;PMC6042693;PMC2789323;PMC6576784	PMC11789159;PMC11648895;PMC6042693;PMC2789323;PMC6576784
Nmdmc	FBgn0010222	circadian	90	Nmdmc mRNA is reported to be circadianly regulated (higher in subjective morning than evening) and described as an electrically regulated circadian transcript influenced by neuronal activity/CREB signaling; no specific sleep phenotype was reported despite inclusion in a sleep RNAi screen.	PMC11728359;PMC6222588;PMC3562355	PMC11728359;PMC6222588;PMC3562355	PMC11728359;PMC6222588;PMC3562355
Pdxk	FBgn0085484	circadian	90	Text states Pdxk is a target of circadian PAR bZip transcription factors (DBP, TEF, HLF) and its mRNA/PLP levels oscillate across the day, indicating circadian regulation.	PMC2576339;PMC3202490;PMC3504933	PMC2576339;PMC3202490;PMC3504933	PMC2576339;PMC3202490;PMC3504933
Trp1	FBgn0011584	circadian	90	The text states Trp1 is a brain-expressed thermo-receptor implicated in temperature-based entrainment of the circadian clock; no sleep-related roles are reported.	PMC2329912;PMC4109179	PMC2329912;PMC3706965;PMC4046262;PMC4109179;PMC4228622;PMC6152987;PMC6751215	PMC2329912;PMC3706965;PMC4046262;PMC4109179;PMC4228622;PMC6152987;PMC6751215
Act5C	FBgn0000042	circadian	85	Act5C is reported as a cycling fat-body transcript (peak ZT9–12), is used in clock neuron expression analyses, and shows interaction with CRY, supporting a role in circadian processes.	PMC9407311;PMC6058042;PMC5325595;PMC5148613;PMC4344399;PMC3152999	PMC9407311;PMC6058042;PMC5325595;PMC5148613;PMC4344399;PMC3152999	PMC9407311;PMC6058042;PMC5325595;PMC5148613;PMC4344399;PMC3152999
cib	FBgn0026084	circadian	85	cib function is restricted to the afternoon to early night and is regulated by blue light via CRY2 and by ZTL and LKP2, which are circadian clock components; it links light/time signals to FT expression (photoperiodic timing).	PMC4303289	PMC10170216;PMC2823770;PMC3689575;PMC4303289;PMC4357641;PMC7999361;PMC8145066;PMC9498864	PMC10170216;PMC2823770;PMC3689575;PMC4303289;PMC4357641;PMC7999361;PMC8145066;PMC9498864
Cyp305a1	FBgn0036910	circadian	85	Reported as a cycling gene with rhythmic translation and peaks at ZT0 or ZT16, indicating circadian regulation. No sleep-specific phenotypes reported, so not classified as sleep.	PMC8483315	PMC8483315;PMC6411687;PMC4862751;PMC3901678;PMC3302575;PMC2871760;PMC2535673;PMC317100	PMC8483315;PMC6411687;PMC4862751;PMC3901678;PMC3302575;PMC2871760;PMC2535673;PMC317100
Est-Q	FBgn0037090	circadian	85	Reported to have rhythmic expression with a 16-hour asymmetry in the Drosophila head circadian metadataset, indicating involvement in circadian regulation.	PMC4368642	PMC4368642;PMC4402663	PMC4368642;PMC4402663
Hr4	FBgn0264562	circadian	85	Hr4 knockdown in the prothoracic gland abolishes the rhythmic pattern of emergence, indicating it is required for clock-controlled timing of metamorphosis; while LNv-specific knockdown does not affect free-running locomotor rhythms, overall evidence supports a circadian role.	PMC10899604;PMC9928426;PMC8271606;PMC4454776;PMC6284557	PMC10899604;PMC9928426;PMC8271606;PMC4454776;PMC6284557	PMC10899604;PMC9928426;PMC8271606;PMC4454776;PMC6284557
Lapsyn	FBgn0034602	circadian	85	Described as a cycling gene in the fly body, indicating rhythmic/circadian expression; no sleep-related phenotypes reported.	PMC6758054	PMC6758054	PMC6758054
ppk8	FBgn0052792	circadian	85	ppk8 shows rhythmic expression in the fat body in LD with a peak at ZT21-0, and disruption of the fat body clock (DN-CLK) abolishes this rhythm, indicating circadian regulation.	PMC3152999	PMC3152999	PMC3152999
CG3902	FBgn0036824	circadian	80	CG3902 is reported as a cycling gene in Drosophila head with a significant LD cycling p-value (4.8E-03) and is described as showing circadian transcriptional cycling, indicating clock-controlled expression; no sleep/behavioral phenotype is reported.	PMC6758054	PMC3654681;PMC6758054	PMC3654681;PMC6758054
Gli	FBgn0001987	circadian	80	Multiple entries link GLI1/GLI3 to BMAL1 and circadian-clock regulation (e.g., BMAL1-dependent modulation in cartilage and liver), while no sleep-related evidence is reported.	PMC8791498;PMC5469494;PMC12354785;PMC5968562;PMC6895918;PMC6985652	PMC8790523;PMC8791498;PMC5469494;PMC4682101;PMC12354785;PMC5968562;PMC6895918;PMC6985652	PMC8790523;PMC8791498;PMC5469494;PMC4682101;PMC12354785;PMC5968562;PMC6895918;PMC6985652
Ssk	FBgn0036945	circadian	80	CT21613 (Ssk) is reported to cycle in the fly body (p = 8.81E-03; phase 17.97), indicating circadian regulation. No sleep-related phenotypes or evidence were reported.	PMC6758054	PMC6758054;PMC11227937	PMC6758054;PMC11227937
Khk	FBgn0036942	circadian	75	Khk transcripts are reported among long-lived nuclear RNAs with a 4.8 h nuclear lifetime and are discussed in context of rhythmic nuclear export contributing to circadian mRNA profiles, implying involvement in circadian regulation.	PMC8410083;PMC9377612	PMC12618080;PMC8410083;PMC9377612	PMC12618080;PMC8410083;PMC9377612
Dredd	FBgn0020381	circadian	75	Text reports rhythmic transcription of Dredd in Daphnia with a morning peak at ZT4, indicating time-of-day (circadian) regulation; no evidence links Dredd to sleep.	PMC12209854;PMC10059942;PMC11765777;PMC4991082	PMC12209854;PMC10059942;PMC11765777;PMC4991082	PMC12209854;PMC10059942;PMC11765777;PMC4991082
Syb	FBgn0003660	circadian	75	Syb is repeatedly used as a presynaptic marker to map and visualize connections of clock neurons (e.g., BAcTrace, syb-GFP in LNvs) in studies of circadian circuitry; no direct evidence links Syb to sleep regulation.	PMC12407047;PMC12443607;PMC10651484;PMC8184744;PMC7314653;PMC7180986	PMC12407047;PMC12443607;PMC10907233;PMC10651484;PMC8184744;PMC7314653;PMC6375579;PMC7180986	PMC12407047;PMC12443607;PMC10907233;PMC10651484;PMC8184744;PMC7314653;PMC6375579;PMC7180986
magu	FBgn0262169	circadian	60	magu (CG30427) is reported as differentially expressed at night (4 h into scotophase) in daily timing contrasts, indicating time-of-day/circadian regulation; no direct sleep phenotype assigned.	PMC6375579;PMC5924522	PMC6375579;PMC5924522	PMC6375579;PMC5924522
CG17574	FBgn0033777	sleep	95	P-element mutations in CG17574 alter night and day sleep duration and transcript abundance, and the gene has been identified previously as affecting sleep duration; no circadian evidence reported.	PMC10443883;PMC2683981	PMC10443883;PMC2683981	PMC10443883;PMC2683981
eater	FBgn0243514	sleep	95	Text states eater functions in hemocytes to regulate sleep; loss or knockdown reduces total (day and night) sleep and fragments sleep, and hemocyte-specific rescue restores sleep.	PMC11540324;PMC187483;PMC12636575	PMC12606933;PMC11540324;PMC187483;PMC12636575	PMC12606933;PMC11540324;PMC187483;PMC12636575
spz	FBgn0003495	sleep	95	Multiple entries state Spätzle is upregulated in astrocytes after sleep deprivation, is released to act on Toll receptors on R5 sleep‑drive neurons, and astrocyte-specific knockdown reduces sleep recovery, indicating a role in promoting sleep drive.	PMC10072067;PMC9045479;PMC9099418;PMC8442851;PMC8483315;PMC1298984	PMC10072067;PMC9045479;PMC9099418;PMC8442851;PMC8483315;PMC3654681;PMC1298984;PMC12533371	PMC10072067;PMC9045479;PMC9099418;PMC8442851;PMC8483315;PMC3654681;PMC1298984;PMC12533371
AstA-R2	FBgn0039595	sleep	90	Multiple studies show AstA-R2 mediates wake-promoting AstA signaling (knockdown increases sleep and alters sleep architecture). Although AstA-R2 is expressed rhythmically and in clock neurons, no clear functional circadian role is reported in the provided text.	PMC12410877;PMC12419797;PMC10206085;PMC9521806;PMC7837698;PMC3152999	PMC12410877;PMC12419797;PMC10206085;PMC9407311;PMC9521806;PMC7837698;PMC6325008;PMC5779612;PMC3152999;PMC3156904	PMC12410877;PMC12419797;PMC10206085;PMC9407311;PMC9521806;PMC7837698;PMC6325008;PMC5779612;PMC3152999;PMC3156904
nuf	FBgn0013718	sleep	90	Barrier-glia RNAi knockdown of nuf increased total sleep in a pan-glial screen, indicating nuf participates in barrier-glia trafficking that affects sleep regulation.	PMC10205086	PMC10205086;PMC3222903	PMC10205086;PMC3222903
Proc-R	FBgn0029723	sleep	90	Minos insertion mutants show reduced sleep latency that is fully rescued by precise excision, and pan-neuronal RNAi supports Proc-R’s role in sleep latency. Circadian evidence is weak/negative (no circadian expression fluctuation; PI-cell knockdown did not alter rest:activity rhythms).	PMC12410877;PMC10620068;PMC10761942;PMC10052349;PMC9521806;PMC7993846	PMC12410877;PMC10620068;PMC10761942;PMC10052349;PMC9407311;PMC9521806;PMC7993846;PMC311076;PMC5001212	PMC12410877;PMC10620068;PMC10761942;PMC10052349;PMC9407311;PMC9521806;PMC7993846;PMC311076;PMC5001212
w	FBgn0003996	sleep	90	Multiple excerpts report w1118-specific, color- and time-dependent alterations in light-driven sleep (e.g., loss of blue-light daytime sleep reduction and distinct sleep phenotypes vs. Canton-S); the text provides no direct evidence that w affects circadian clock function.	PMC11967543;PMC11557423;PMC8805441;PMC6797782;PMC3296797;PMC1963421	PMC11967543;PMC11557423;PMC8805441;PMC6797782;PMC3296797;PMC1963421	PMC11967543;PMC11557423;PMC8805441;PMC6797782;PMC3296797;PMC1963421
Hsp70Bb	FBgn0013278	sleep	80	Hsp70Bb is significantly differentially expressed in R5 ellipsoid body neurons in the morning and evening after sleep deprivation, indicating a sleep-related transcriptional response; no direct evidence of intrinsic circadian function is reported.	PMC10588218;PMC9270026;PMC6317821;PMC2831041;PMC2670512;PMC12858949	PMC10588218;PMC9270026;PMC6797782;PMC6317821;PMC4457141;PMC2831041;PMC2670512;PMC2625341;PMC12858949	PMC10588218;PMC9270026;PMC6797782;PMC6317821;PMC4457141;PMC2831041;PMC2670512;PMC2625341;PMC12858949
trh	FBgn0262139	sleep	80	Multiple entries report Trh (tryptophan hydroxylase) mutants have altered sleep (reduced total sleep, shorter bouts, delayed onset, impaired rebound) and Trh-derived serotonin signals regulate sleep/homeostasis; no circadian roles are reported.	PMC12273795;PMC10761942;PMC11068357;PMC5648528;PMC4682101;PMC28377	PMC12273795;PMC10761942;PMC11068357;PMC10651484;PMC8072781;PMC6415939;PMC5648528;PMC4682101;PMC28377	PMC12273795;PMC10761942;PMC11068357;PMC10651484;PMC8072781;PMC6415939;PMC5648528;PMC4682101;PMC28377
slp1	FBgn0003430	sleep	70	The provided text explicitly lists 'sleep' among human neurological disease associations for slp1; no evidence for circadian phenotypes is reported.	PMC8918179;PMC12814433	PMC8918179;PMC7837698;PMC12814433	PMC8918179;PMC7837698;PMC12814433
Sk1	FBgn0030300	sleep	60	Sk1 is linked to sleep-deprivation–related neuroinflammation via the SphK1 pathway in astrocytes. Although its retinal expression changes with time of day (ZT1 vs ZT16), no direct circadian function is reported in the provided text.	PMC6357063;PMC10330732	PMC6357063;PMC10330732;PMC12626334;PMC8724990	PMC6357063;PMC10330732;PMC12626334;PMC8724990
egr	FBgn0033483	sleep; circadian	90	Drosophila Eiger (egr) is described as a TNF-α homolog that promotes baseline sleep and sleep homeostasis, with mutants showing reduced sleep and impaired rebound. Mammalian Egr-1 is reported to have rhythmic liver expression and to regulate core clock genes (e.g., activating Per1), indicating a role in circadian regulation.	PMC10151826;PMC9099418;PMC7520458;PMC6209136;PMC12463512;PMC12500579	PMC12482812;PMC10151826;PMC9099418;PMC8072781;PMC8466552;PMC7520458;PMC6209136;PMC5148613;PMC12463512;PMC12500579	PMC12482812;PMC10151826;PMC9099418;PMC8072781;PMC8466552;PMC7520458;PMC6209136;PMC5148613;PMC12463512;PMC12500579
Gal	FBgn0001089	sleep; circadian	90	Drosophila Gal (β-Gal/lacZ) is used in per–Gal fusion and reporter studies showing per-dependent rhythmic mRNA/protein cycling and nuclear PER localization (circadian). Mammalian Galanin (Gal) signaling mediates metabolic effects of sleep deprivation, linking Gal to sleep-related phenotypes (sleep).	PMC11168935;PMC10206085;PMC1206222;PMC1205739;PMC6575836;PMC51557	PMC11914808;PMC12084006;PMC12121920;PMC10620068;PMC10877950;PMC10906044;PMC10943360;PMC10971406;PMC11168935;PMC10206085;PMC10259475;PMC10348948;PMC10516932;PMC10604594;PMC2504742;PMC1206222;PMC1205739;PMC6575742;PMC6575836;PMC51557	PMC11914808;PMC12084006;PMC12121920;PMC10620068;PMC10877950;PMC10906044;PMC10943360;PMC10971406;PMC11168935;PMC10206085;PMC10259475;PMC10348948;PMC10516932;PMC10604594;PMC2504742;PMC1206222;PMC1205739;PMC6575742;PMC6575836;PMC51557
GstT2	FBgn0050005	sleep; circadian	90	GstT2 shows circadian rhythmic expression in cortex and is part of a circadian-regulated proteostasis module. It is also transcriptionally up-regulated with sleep (vs sleep deprivation) in heart and lung, supporting a sleep association.	PMC11561671;PMC12586161;PMC3701596	PMC11561671;PMC12586161;PMC3701596	PMC11561671;PMC12586161;PMC3701596
Ork1	FBgn0017561	sleep; circadian	90	Multiple experiments show Ork1/ORK1 modulates night sleep amount, fragmentation and synaptic output in sleep circuits; expression/manipulation in LNv pacemaker neurons affects PDF cycling and free-running period, indicating a role in circadian rhythm regulation.	PMC12410877;PMC6415939;PMC6592559;PMC5502151;PMC5131284;PMC2597197	PMC12410877;PMC6415939;PMC6592559;PMC5502151;PMC5131284;PMC2597197	PMC12410877;PMC6415939;PMC6592559;PMC5502151;PMC5131284;PMC2597197
rho	FBgn0004635	sleep; circadian	90	Rho/rho-1 links to sleep: iRhom mutants and rho manipulations alter daytime sleep and sleep consolidation, and rho is down-regulated in short-sleeping flies. It also links to circadian function: Rho1 activity rhythmically regulates s-LNv clock neuron morphology and can produce arrhythmic/weak locomotor rhythms, connecting it to the core clock.	PMC12239624;PMC6018780;PMC5496883;PMC4537806;PMC3149277;PMC4059371	PMC12198013;PMC12239624;PMC12443607;PMC9407311;PMC6375579;PMC6018780;PMC5496883;PMC4456407;PMC4537806;PMC3969244;PMC3149277;PMC11053353;PMC12746028;PMC4059371;PMC4071414;PMC5001212	PMC12198013;PMC12239624;PMC12443607;PMC9407311;PMC6375579;PMC6018780;PMC5496883;PMC4456407;PMC4537806;PMC3969244;PMC3149277;PMC11053353;PMC12746028;PMC4059371;PMC4071414;PMC5001212
Tk	FBgn0037976	sleep; circadian	90	Text reports Tk modulates wakefulness and sleep (e.g., altered midday sleep with Tk manipulations) and DTk/TkR86C signaling acts on DN1(p) clock neurons to alter morning locomotor activity, implicating circadian regulation.	PMC12198013;PMC12419797;PMC10907233;PMC10206085;PMC8184744;PMC7920058	PMC12198013;PMC12419797;PMC10907233;PMC10206085;PMC8184744;PMC7920058	PMC12198013;PMC12419797;PMC10907233;PMC10206085;PMC8184744;PMC7920058
meng	FBgn0031855	sleep; circadian	85	Meng is enriched in identified circadian neurons and shows time-of-day–specific expression (peak at 10:00), and is upregulated in morning R5 neurons with a suggested role in morning-driven sleep homeostasis.	PMC9270026;PMC5325595;PMC5148613;PMC12808775	PMC12135902;PMC12239624;PMC10945768;PMC11298679;PMC10267751;PMC10651484;PMC10697416;PMC9899086;PMC10848952;PMC9270026;PMC9794997;PMC8013833;PMC7012598;PMC6832866;PMC6091868;PMC5325595;PMC4718890;PMC5148613;PMC4027211;PMC2912772;PMC10012147;PMC10400755;PMC10452387;PMC10475217;PMC10488232;PMC10634733;PMC10712084;PMC11187296;PMC11390425;PMC11614809;PMC11683420;PMC11985324;PMC12171443;PMC12262672;PMC…	PMC12135902;PMC12239624;PMC10945768;PMC11298679;PMC10267751;PMC10651484;PMC10697416;PMC9899086;PMC10848952;PMC9270026;PMC9794997;PMC8013833;PMC7012598;PMC6832866;PMC6091868;PMC5325595;PMC4718890;PMC5148613;PMC4027211;PMC2912772;PMC10012147;PMC10400755;PMC10452387;PMC10475217;PMC10488232;PMC10634733;PMC10712084;PMC11187296;PMC11390425;PMC11614809;PMC11683420;PMC11985324;PMC12171443;PMC12262672;PMC…
Hr38	FBgn0014859	sleep; circadian	85	Circadian: multiple studies show Hr38 is a CLK target expressed in s-LNvs/LN MO that regulates Pdf transcription and PDF peptide levels, linking it to circadian output. Sleep: knockdown of Hr38 in dopaminergic neurons reduces social-induced daytime sleep, indicating a role in sleep modulation.	PMC10899604;PMC11648895;PMC6456965;PMC6039274;PMC5081397;PMC5148613	PMC10899604;PMC11648895;PMC6456965;PMC6039274;PMC5081397;PMC5148613	PMC10899604;PMC11648895;PMC6456965;PMC6039274;PMC5081397;PMC5148613
VGlut2	FBgn0038799	sleep; circadian	80	VGlut2 is required for ipRGC-mediated light entrainment and is reduced in the SCN in a PD model (strong circadian evidence). Manipulation during sleep deprivation and expression in MCH neurons implicate roles in sleep regulation (supporting sleep involvement).	PMC10584931;PMC10667013;PMC11481193;PMC11557417;PMC12296005;PMC12346783	PMC12005719;PMC4900636;PMC10584931;PMC10667013;PMC11481193;PMC11557417;PMC12296005;PMC12346783	PMC12005719;PMC4900636;PMC10584931;PMC10667013;PMC11481193;PMC11557417;PMC12296005;PMC12346783
alka	FBgn0033558	sleep; circadian	75	The text explicitly states CG12344 (alka) is noted among 'sleep/circadian–related genes', indicating association with both sleep and circadian functions, though direct functional evidence is limited.	PMC5352145	PMC5352145	PMC5352145
pain	FBgn0060296	sleep; circadian	65	A review places Pain (Painless/TRPA) among TRP channels involved in regulation of sleep and circadian rhythm and in circadian/light responses; however Pain-RA shows weak 24-h rhythmicity.	PMC9733130;PMC3032918;PMC11053353;PMC6868508	PMC12140649;PMC12273795;PMC12343726;PMC10932905;PMC9925688;PMC9733130;PMC7953222;PMC8354181;PMC9161705;PMC6540415;PMC4507215;PMC3032918;PMC11053353;PMC11397459;PMC11753888;PMC11762092;PMC11893543;PMC11897534;PMC11968106;PMC11978778;PMC12024556;PMC12029239;PMC12064057;PMC12116464;PMC12124738;PMC12171443;PMC12173616;PMC12218356;PMC12223530;PMC12259915;PMC12274101;PMC12296005;PMC12309070;PMC12329948…	PMC12140649;PMC12273795;PMC12343726;PMC10932905;PMC9925688;PMC9733130;PMC7953222;PMC8354181;PMC9161705;PMC6540415;PMC4507215;PMC3032918;PMC11053353;PMC11397459;PMC11753888;PMC11762092;PMC11893543;PMC11897534;PMC11968106;PMC11978778;PMC12024556;PMC12029239;PMC12064057;PMC12116464;PMC12124738;PMC12171443;PMC12173616;PMC12218356;PMC12223530;PMC12259915;PMC12274101;PMC12296005;PMC12309070;PMC12329948…
Mul1	FBgn0035483	circadian; sleep	95	Multiple reports show Mul1 mutants disrupt core-clock gene expression and PER protein rhythms and lengthen locomotor period (circadian), and also show increased total activity with reduced nighttime sleep (sleep).	PMC11001586;PMC6540415;PMC12259915;PMC5088323;PMC7424028;PMC7902929	PMC11001586;PMC6540415;PMC4345594;PMC12259915;PMC5088323;PMC7424028;PMC7902929	PMC11001586;PMC6540415;PMC4345594;PMC12259915;PMC5088323;PMC7424028;PMC7902929
CG9107	FBgn0031764		100	Reported only as upregulated in response to starvation/poor nutrition; no evidence linking it to sleep or circadian functions in the provided text.	PMC6106827	PMC6106827	PMC6106827
Idgf3	FBgn0020414		100	The provided text describes chitin-binding and digestive/structural roles in foregut and salivary gland with no mention of sleep or circadian functions or phenotypes.	PMC10945768	PMC10945768;PMC10052349;PMC3878269	PMC10945768;PMC10052349;PMC3878269
Alp4	FBgn0016123		95	The provided text describes Alp4 as a nucleotide/alkaline phosphatase involved in nervous system development and embryonic temperature sensitivity, with no mention of sleep or circadian regulation.	PMC2329912;PMC9828122	PMC4003459;PMC2329912;PMC9828122	PMC4003459;PMC2329912;PMC9828122
alphaTub84B	FBgn0003884		95	Text states alphaTub84B was used only as a housekeeping/reference gene with no functional analysis or phenotypes reported; no evidence links it to sleep or circadian functions.	PMC9738228;PMC6509128	PMC9261467;PMC9738228;PMC6509128;PMC6797782;PMC4344399;PMC3131292	PMC9261467;PMC9738228;PMC6509128;PMC6797782;PMC4344399;PMC3131292
Arf6	FBgn0013750		95	Text describes Arf6 roles in alcohol-induced sedation and reproductive development; no evidence links Arf6 to sleep or circadian processes in the provided text.	PMC10971406;PMC2688271;PMC5748135	PMC10971406;PMC2688271;PMC5748135	PMC10971406;PMC2688271;PMC5748135
CG1674	FBgn0039897		95	All provided evidence links CG1674 to ovariole-number variation; no data indicate involvement in sleep or circadian phenotypes.	PMC5499145	PMC5499145	PMC5499145
CG3091	FBgn0029608		95	Provided text describes detoxification-related function and upregulation in longevity conditions but gives no evidence linking CG3091 to sleep or circadian phenotypes or mechanisms.	PMC2898020	PMC11063160;PMC2898020	PMC11063160;PMC2898020
CG31999	FBgn0051999		95	All provided evidence links CG31999 to ovariole number and female reproductive morphology via RNAi knockdown; there is no mention of sleep or circadian phenotypes or functions.	PMC5499145	PMC5499145	PMC5499145
CG3348	FBgn0040609		95	Described solely as a PV3-enriched secretory protein contributing to peritrophic membrane structure with no reported phenotypes or manipulations linking it to sleep or circadian processes.	PMC10945768	PMC10945768;PMC2242825;PMC1899475	PMC10945768;PMC2242825;PMC1899475
kumpel	FBgn0250757		95	Provided text describes Kumpel as a glial SLC5A transporter involved in neuronal metabolism and oogenesis, with no mention of sleep or circadian phenotypes or rhythmic regulation.	PMC8790523	PMC8790523	PMC8790523
Ar1	FBgn0086254		95	Text only reports Ar1 as an aldehyde reductase induced by Octosporea infection; no evidence linking it to sleep or circadian function is provided.	PMC1298984	PMC8260979;PMC2763216;PMC1298984	PMC8260979;PMC2763216;PMC1298984
CG8839	FBgn0033717		95	All provided evidence links CG8839 to anandamide metabolism and seizure severity; no data indicate effects on sleep or circadian rhythms.	PMC9161705	PMC7423359;PMC9161705	PMC7423359;PMC9161705
Cyp6a13	FBgn0033304		95	Provided text describes metabolic/oxidoreductase functions, cold-response upregulation, and insecticide resistance, with no mentions of sleep or circadian roles.	PMC6576784;PMC9828122	PMC6576784;PMC9828122	PMC6576784;PMC9828122
GstO2	FBgn0035906		95	Text describes GstO2 as a DHA reductase regulating vitamin C/DHA balance and stress-related gut physiology; no links to sleep or circadian functions are reported.	PMC12478143	PMC12478143	PMC12478143
Hsp70Bbb	FBgn0051354		95	Text describes Hsp70Bbb effects on constant hypoxia (CH) tolerance and tissue-specific survival, with no mention of sleep or circadian phenotypes or regulation.	PMC2670512	PMC6797782;PMC2670512;PMC2625341	PMC6797782;PMC2670512;PMC2625341
Mis12	FBgn0035725		95	Text describes MIS12 roles in mRNA stabilization, stem cell self‑renewal and senescence with no mention of sleep or circadian functions; no evidence supports classification into those categories.	PMC9637765	PMC9637765	PMC9637765
Mtl	FBgn0039532		95	The provided text links Mtl to DNA-damage and immune/cellular stress responses with no mention of sleep or circadian roles, so no evidence supports classification into those categories.	PMC6106827	PMC4320512;PMC6106827;PMC8636908	PMC4320512;PMC6106827;PMC8636908
Nans	FBgn0038045		95	Provided text links NANS to spawning-season adaptation in European cisco (reproductive timing), with no mention of sleep or circadian rhythm functions.	PMC12530279	PMC12530279	PMC12530279
NtR	FBgn0029147		95	The provided text describes NtR/NTR-1 in nematocin signaling for mating behavior and gives no mention of sleep or circadian roles. No phenotypes or evidence link NtR to sleep or circadian processes.	PMC8674661	PMC9074282;PMC9710044;PMC12808775;PMC4598772;PMC8674661	PMC9074282;PMC9710044;PMC12808775;PMC4598772;PMC8674661
PGRP-LA	FBgn0035975		95	Provided text describes immune/extracellular roles and altered ovarian expression after microplastic exposure; no evidence links PGRP-LA to sleep or circadian processes.	PMC11298679;PMC10052349	PMC11298679;PMC10052349;PMC3482935	PMC11298679;PMC10052349;PMC3482935
PPO1	FBgn0283437		95	All provided records describe PPO1 as a prophenoloxidase involved in melanin synthesis and immune/melanization responses; no evidence links PPO1 to sleep or circadian processes.	PMC11964914;PMC10052349;PMC5443819	PMC11964914;PMC10052349;PMC5321795;PMC4402663;PMC4457141;PMC6725300;PMC5443819	PMC11964914;PMC10052349;PMC5321795;PMC4402663;PMC4457141;PMC6725300;PMC5443819
Psf3	FBgn0030196		95	Psf3 is described as a GINS complex subunit involved in DNA replication and up‑regulated in 8‑cell embryos; no evidence links it to sleep or circadian processes in the provided text.	PMC2682187	PMC2682187	PMC2682187
Rab23	FBgn0037364		95	No reported sleep or circadian phenotypes in the provided text; study explicitly states no Rab23-specific behavioral phenotypes and only rab27 showed a sleep phenotype.	PMC3351199	PMC3351199	PMC3351199
wtrw	FBgn0260005		95	Provided text describes wtrw as a TRP channel involved in seizure protection by endocannabinoid metabolites; no mention of sleep or circadian roles.	PMC9161705	PMC9733130;PMC9161705	PMC9733130;PMC9161705
Zasp52	FBgn0265991		95	The provided text only links Zasp52 to Pa14 resistance and development/morphogenesis, with no mention of sleep or circadian functions or phenotypes.	PMC5352145	PMC5352145	PMC5352145
Hat1	FBgn0037376		90	Knockdown in clock neurons produced no significant change in light‑induced phase delay (typical 3.5–4 h), and no other sleep/circadian roles are reported in the provided text.	PMC4521455;PMC3877003	PMC4521455;PMC11850569;PMC3877003;PMC6266252	PMC4521455;PMC11850569;PMC3877003;PMC6266252
Glug	FBgn0051100		90	Text describes a cortex glia glucose transporter involved in memory (MTM/LTM) and metabolic coupling to neurons; no mention of sleep or circadian functions.	PMC11199944	PMC11199944	PMC11199944
CG4301	FBgn0030747		90	Provided text only links CG4301 to ovarian/extracellular region roles after microplastic exposure; no information connects it to sleep or circadian processes.	PMC11298679	PMC11298679;PMC10697416	PMC11298679;PMC10697416
Agpat3	FBgn0036623		90	All provided information links Agpat3 to lipid/phospholipid biosynthesis with no reported sleep or circadian phenotypes or experiments in the text.	PMC11468086;PMC12261464	PMC11468086;PMC12261464	PMC11468086;PMC12261464
bumpel	FBgn0037895		90	Provided text describes a glial nutrient transporter affecting oogenesis and general behavior but gives no evidence linking bumpel to sleep or circadian regulation.	PMC8790523	PMC8790523	PMC8790523
CG9953	FBgn0035726		90	Provided text only describes CG9953 as a garland cell nephrocyte gene and ortholog of human Prss16 with no phenotype linking it to sleep or circadian functions.	PMC10945768	PMC10945768	PMC10945768
dpr21	FBgn0260995		90	No molecular function or role in circadian regulation is reported; dpr21 was not among genes showing circadian-period phenotypes in the study.	PMC8390771	PMC7837698;PMC8390771	PMC7837698;PMC8390771
fln	FBgn0005633		90	Provided text links Drosophila fln (Flightin) to muscle/IFM expression but not to sleep or circadian regulation; only fln-2 (a filamin) is reported to influence sleep quiescence, so evidence for fln itself is absent/ambiguous.	PMC6411687;PMC6586848;PMC9189131	PMC6411687;PMC6586848;PMC3706965;PMC9189131	PMC6411687;PMC6586848;PMC3706965;PMC9189131
GluRIIE	FBgn0051201		90	Text provides no direct functional evidence linking GluRIIE to sleep or circadian regulation; it is noted as present in clock neurons but no circadian phenotypes or sleep effects were reported.	PMC12410877;PMC10620068;PMC10588218;PMC7993846;PMC4737855	PMC12410877;PMC10620068;PMC10588218;PMC7993846;PMC4737855	PMC12410877;PMC10620068;PMC10588218;PMC7993846;PMC4737855
Haspin	FBgn0046706		90	The provided text states no specific functional characterization or phenotypes for Haspin; no evidence linking it to sleep or circadian processes is reported.	PMC4143559	PMC4143559	PMC4143559
Hsp27	FBgn0289994		90	The Hsp27 promoter is explicitly reported as a non-clock control with non-rhythmic BRM occupancy over 24 h (RAIN p=0.9543), and no sleep-related roles are described in the provided text.	PMC9983840;PMC8791498;PMC2323820;PMC12634804	PMC9983840;PMC8791498;PMC2323820;PMC12634804;PMC12795857;PMC12858949;PMC4223384	PMC9983840;PMC8791498;PMC2323820;PMC12634804;PMC12795857;PMC12858949;PMC4223384
LManI	FBgn0032253		90	The provided text links LManI to ovarian extracellular matrix/remodeling after microplastic exposure and lists no sleep or circadian phenotypes; no evidence supporting classification into sleep or circadian categories.	PMC11298679	PMC11298679	PMC11298679
mthl1	FBgn0030766		90	No reported sleep or circadian phenotypes in the provided text; mthl1 is not bound in clock-neuron clusters and no sleep association is described.	PMC10620068;PMC5836829;PMC5352145	PMC10620068;PMC9407311;PMC5836829;PMC5352145	PMC10620068;PMC9407311;PMC5836829;PMC5352145
ND-23	FBgn0017567		90	ND-23 is described only as a mitochondrial Complex I (NDUFS8) subunit supporting oxidative phosphorylation; no sleep- or circadian-related phenotypes or reagents are reported in the provided text.	PMC5817353	PMC5817353	PMC5817353
Rac2	FBgn0014011		90	The provided text gives no direct evidence linking Rac2 to sleep or circadian phenotypes—sleep changes are reported for TDP-43 overexpression, not Rac2. Reported Rac2 roles are in eye morphogenesis and a noncanonical phototransduction pathway.	PMC10588218;PMC5507878;PMC3416003	PMC10588218;PMC5507878;PMC3416003	PMC10588218;PMC5507878;PMC3416003
wrapper	FBgn0025878		90	Provided text only describes wrapper as a midline glia marker and role in axon ensheathment; no sleep- or circadian-related functions or phenotypes are reported.	PMC11196111;PMC9045479	PMC11196111;PMC9891730;PMC9045479;PMC7658074;PMC11294593;PMC6677324;PMC7986627	PMC11196111;PMC9891730;PMC9045479;PMC7658074;PMC11294593;PMC6677324;PMC7986627
Ykt6	FBgn0260858		90	Pan-glial knockdown causes developmental lethality and no adult circadian or sleep phenotypes are reported in the provided text, so there is no evidence to classify Ykt6 under sleep or circadian.	PMC4490253	PMC8733473;PMC4490253	PMC8733473;PMC4490253
Nmda1	FBgn0013305		85	Nmda1 encodes an NMDA receptor subunit expressed in PI cells and retina, but the provided text reports no sleep-related phenotypes and explicitly states Nmda1 manipulation did not affect rest:activity rhythm strength, so no evidence supports assignment to sleep or circadian.	PMC7993846;PMC6357063;PMC2329912	PMC7993846;PMC6357063;PMC2329912	PMC7993846;PMC6357063;PMC2329912
sktl	FBgn0016984		85	sktl is reported as part of IIS and listed among longevity-modulating genes, but the text gives no direct evidence linking sktl to sleep or circadian phenotypes; association is indirect/ambiguous.	PMC7520458	PMC7520458;PMC5730107	PMC7520458;PMC5730107
Orct	FBgn0019952		40	Text contains conflicting information: one section reports Orct/Orct2 knockdown increases sleep, while another states Orct was not experimentally analyzed and no Orct-specific phenotypes were reported, making the evidence ambiguous.	PMC11789159;PMC10205086	PMC11789159;PMC10205086;PMC11803928;PMC11964421;PMC5767590;PMC7256047	PMC11789159;PMC10205086;PMC11803928;PMC11964421;PMC5767590;PMC7256047
Obp44a	FBgn0033268		30	Text shows female-biased expression in mushroom body KCs and a single report of downregulation at ZT1, but no direct evidence linking Obp44a to sleep or robust circadian regulation.	PMC9891730;PMC6357063	PMC9891730;PMC6357063	PMC9891730;PMC6357063
ETHR	FBgn0038874		20	ETHR is Pc-bound/expressed in clock-neuron clusters, but no ETHR-specific circadian phenotypes were reported and PI-cell knockdown did not affect rest:activity rhythms, so functional evidence is weak/ambiguous.	PMC12410877;PMC10620068;PMC10052349;PMC7993846;PMC5814475;PMC3482935	PMC12410877;PMC10620068;PMC10052349;PMC9407311;PMC7993846;PMC8271606;PMC5814475;PMC3864454;PMC3482935;PMC311076	PMC12410877;PMC10620068;PMC10052349;PMC9407311;PMC7993846;PMC8271606;PMC5814475;PMC3864454;PMC3482935;PMC311076
Fuca	FBgn0285958		20	Only evidence is upregulation at ZT1 (a timepoint) and GO 'response to external stimuli'; no explicit link to circadian or sleep processes, so classification is ambiguous.	PMC6357063	PMC6357063	PMC6357063
dl	FBgn0260632		15	No direct evidence linking dl to adult sleep or circadian function in the text; only speculative mention that Dorsal could influence sleep via glial antimicrobial peptides and no dl-specific phenotypes reported.	PMC11321855	PMC11900856;PMC12135941;PMC12256545;PMC12316106;PMC12361518;PMC12396332;PMC12404682;PMC12443607;PMC12595503;PMC11321855;PMC11537841;PMC11611155;PMC11621569;PMC11648895;PMC10013921;PMC10259475;PMC10527417;PMC10573663;PMC8872709;PMC8976429;PMC9100938;PMC9109596;PMC9521806;PMC9529826;PMC9678257;PMC9779042;PMC7820356;PMC7842748;PMC7848730;PMC8128896;PMC8184744;PMC8211545;PMC8413890;PMC8502870;PMC8617…	PMC11900856;PMC12135941;PMC12256545;PMC12316106;PMC12361518;PMC12396332;PMC12404682;PMC12443607;PMC12595503;PMC11321855;PMC11537841;PMC11611155;PMC11621569;PMC11648895;PMC10013921;PMC10259475;PMC10527417;PMC10573663;PMC8872709;PMC8976429;PMC9100938;PMC9109596;PMC9521806;PMC9529826;PMC9678257;PMC9779042;PMC7820356;PMC7842748;PMC7848730;PMC8128896;PMC8184744;PMC8211545;PMC8413890;PMC8502870;PMC8617…
Septin2	FBgn0014029		0	No relevant references found.
Acox57D-p	FBgn0034628		0	No relevant references found.
alpha-Est3	FBgn0015571		0	No relevant references found.
AnxB11	FBgn0030749		0	No relevant references found.
AnxB9	FBgn0000083		0	No relevant references found.
beta-Man	FBgn0037215		0	No relevant references found.		PMC8907190	PMC8907190
betaTub60D	FBgn0288686		0	No relevant references found.		PMC4457141	PMC4457141
betaTub97EF	FBgn0003890		0	No relevant references found.		PMC4652625	PMC4652625
CD98hc	FBgn0037533		0	No relevant references found.
CDase	FBgn0039774		0	No relevant references found.		PMC4490253;PMC10310980	PMC4490253;PMC10310980
Ugt301D1	FBgn0032684		0	No relevant references found.
Rex2	FBgn0039115		0	No relevant references found.		PMC1069621;PMC8756734	PMC1069621;PMC8756734
CG10311	FBgn0038420		0	No relevant references found.
Hmgcl	FBgn0031877		0	No relevant references found.
Sil1	FBgn0039296		0	No relevant references found.
CG10479	FBgn0035656		0	No relevant references found.
CG1092	FBgn0037228		0	No relevant references found.
CG10947	FBgn0032857		0	No relevant references found.
CG1103	FBgn0037235		0	No relevant references found.
Fam161	FBgn0037304		0	No relevant references found.
CG11760	FBgn0037615		0	No relevant references found.
CG12355	FBgn0040805		0	No relevant references found.
CG12375	FBgn0031987		0	No relevant references found.
CG12662	FBgn0030074		0	No relevant references found.
CG12730	FBgn0029771		0	No relevant references found.
CG12926	FBgn0033437		0	No relevant references found.
CG13622	FBgn0039202		0	No relevant references found.
CG13631	FBgn0040600		0	No relevant references found.
CG13659	FBgn0039319		0	No relevant references found.		PMC11728359	PMC11728359
CG13751	FBgn0033340		0	No relevant references found.
Dci	FBgn0035169		0	No relevant references found.		PMC9326790	PMC9326790
CR14117	FBgn0036331		0	No relevant references found.
CG14207	FBgn0031037		0	No relevant references found.
CG14273	FBgn0032024		0	No relevant references found.
CG14683	FBgn0037822		0	No relevant references found.
CG14694	FBgn0037845		0	No relevant references found.
CG14855	FBgn0038260		0	No relevant references found.		PMC11789159	PMC11789159
CG14879	FBgn0038419		0	No relevant references found.
CG15083	FBgn0034399		0	No relevant references found.
CG15111	FBgn0034419		0	No relevant references found.
CG15186	FBgn0037448		0	No relevant references found.
CG1529	FBgn0031144		0	No relevant references found.
CG15353	FBgn0040718		0	No relevant references found.
CG15362	FBgn0031378		0	No relevant references found.
CG15461	FBgn0040649		0	No relevant references found.
CG15550	FBgn0039811		0	No relevant references found.
CG15695	FBgn0038832		0	No relevant references found.
CG1572	FBgn0030309		0	No relevant references found.
CG15890	FBgn0030576		0	No relevant references found.
Cndp2	FBgn0287767		0	No relevant references found.
EMC2A	FBgn0038462		0	No relevant references found.
CG17593	FBgn0031544		0	No relevant references found.
CG17841	FBgn0028480		0	No relevant references found.
CG18081	FBgn0036537		0	No relevant references found.
CG18324	FBgn0033905		0	No relevant references found.
CG2059	FBgn0029942		0	No relevant references found.
Dcps	FBgn0037372		0	No relevant references found.
Ldsdh1	FBgn0029994		0	No relevant references found.		PMC3878269	PMC3878269
CG30046	FBgn0050046		0	No relevant references found.
CG31089	FBgn0051089		0	No relevant references found.		PMC11728359	PMC11728359
CG31431	FBgn0051431		0	No relevant references found.
CG3164	FBgn0288229		0	No relevant references found.
CG31673	FBgn0051673		0	No relevant references found.
CG31710	FBgn0051710		0	No relevant references found.
CG32091	FBgn0052091		0	No relevant references found.
CG32104	FBgn0052104		0	No relevant references found.
CG32195	FBgn0052195		0	No relevant references found.
CG33080	FBgn0053080		0	No relevant references found.
Fatp3	FBgn0034999		0	No relevant references found.		PMC10070655	PMC10070655
CG34195	FBgn0085224		0	No relevant references found.
CG3625	FBgn0031245		0	No relevant references found.
CG3792	FBgn0031662		0	No relevant references found.
Lfg	FBgn0025692		0	No relevant references found.		PMC5321795	PMC5321795
Ski8	FBgn0027524		0	No relevant references found.
TTLL15	FBgn0037838		0	No relevant references found.
CG41378	FBgn0085638		0	No relevant references found.
CG42445	FBgn0259916		0	No relevant references found.
CG4259	FBgn0031389		0	No relevant references found.
Ugt49B1	FBgn0027073		0	No relevant references found.
CG43341	FBgn0263046		0	No relevant references found.
CG4615	FBgn0029935		0	No relevant references found.
Tmem186	FBgn0033808		0	No relevant references found.
Nepl15	FBgn0039024		0	No relevant references found.		PMC3654681	PMC3654681
Tppl	FBgn0031908		0	No relevant references found.
CG5381	FBgn0032218		0	No relevant references found.
CG5404	FBgn0038354		0	No relevant references found.
CG5541	FBgn0030603		0	No relevant references found.
CG5704	FBgn0026570		0	No relevant references found.
CG5888	FBgn0028523		0	No relevant references found.
CG5969	FBgn0036998		0	No relevant references found.
CG6310	FBgn0036121		0	No relevant references found.		PMC3878269	PMC3878269
CG6356	FBgn0039178		0	No relevant references found.		PMC11789159	PMC11789159
CG6583	FBgn0032420		0	No relevant references found.
CG6983	FBgn0035896		0	No relevant references found.
CG7408	FBgn0036765		0	No relevant references found.
CG7460	FBgn0036749		0	No relevant references found.
CG7509	FBgn0035575		0	No relevant references found.
CG7601	FBgn0027583		0	No relevant references found.
CG7737	FBgn0033584		0	No relevant references found.
CG8369	FBgn0040532		0	No relevant references found.
CG8501	FBgn0033724		0	No relevant references found.
CG8520	FBgn0033734		0	No relevant references found.
CG8568	FBgn0030841		0	No relevant references found.
CG9451	FBgn0036876		0	No relevant references found.		PMC10697416	PMC10697416
Chrac-14	FBgn0043002		0	No relevant references found.
Cyp12b2	FBgn0034387		0	No relevant references found.
Cyp28c1	FBgn0030339		0	No relevant references found.
Cyp4g15	FBgn0030304		0	No relevant references found.
Cyp6d4	FBgn0039006		0	No relevant references found.		PMC11648895	PMC11648895
Dtg	FBgn0038071		0	No relevant references found.		PMC11020500;PMC4674671;PMC5603703	PMC11020500;PMC4674671;PMC5603703
EndoGI	FBgn0028515		0	No relevant references found.
Agpat2	FBgn0026718		0	No relevant references found.
GNBP1	FBgn0040323		0	No relevant references found.		PMC10052349	PMC10052349
hdly	FBgn0038842		0	No relevant references found.		PMC11330830;PMC12727931;PMC4169625;PMC9387514	PMC11330830;PMC12727931;PMC4169625;PMC9387514
hoe1	FBgn0041150		0	No relevant references found.		PMC3222903	PMC3222903
kune	FBgn0033032		0	No relevant references found.
LanB1	FBgn0289933		0	No relevant references found.
lectin-24Db	FBgn0040102		0	No relevant references found.
MSBP	FBgn0030703		0	No relevant references found.
Mtpalpha	FBgn0028479		0	No relevant references found.
NijA	FBgn0036101		0	No relevant references found.
nompB	FBgn0016919		0	No relevant references found.
Nsun5	FBgn0259704		0	No relevant references found.
NT5E-2	FBgn0050104		0	No relevant references found.
Ostgamma	FBgn0032015		0	No relevant references found.
PIP4K	FBgn0039924		0	No relevant references found.
Pis	FBgn0030670		0	No relevant references found.		PMC11906214;PMC12256545;PMC11063160;PMC11228485;PMC11262794;PMC11623928;PMC9262196;PMC7805546;PMC5071102;PMC5662006;PMC4978467;PMC4153294;PMC4273436;PMC12191489;PMC2254435;PMC2615616;PMC3203584;PMC3507959;PMC6476986;PMC8718012;PMC9261035;PMC9603733	PMC11906214;PMC12256545;PMC11063160;PMC11228485;PMC11262794;PMC11623928;PMC9262196;PMC7805546;PMC5071102;PMC5662006;PMC4978467;PMC4153294;PMC4273436;PMC12191489;PMC2254435;PMC2615616;PMC3203584;PMC3507959;PMC6476986;PMC8718012;PMC9261035;PMC9603733
pit	FBgn0266581		0	No relevant references found.		PMC7426065;PMC10733189;PMC12717998;PMC2518526;PMC3726758;PMC3814199;PMC4200827;PMC4234672;PMC4843867;PMC6584674;PMC7288930;PMC7701298;PMC8857111;PMC9856635	PMC7426065;PMC10733189;PMC12717998;PMC2518526;PMC3726758;PMC3814199;PMC4200827;PMC4234672;PMC4843867;PMC6584674;PMC7288930;PMC7701298;PMC8857111;PMC9856635
Prosalpha6	FBgn0250843		0	No relevant references found.
r-l	FBgn0003257		0	No relevant references found.		PMC9477501;PMC6326971;PMC5499145;PMC4402663;PMC3644253;PMC10828315;PMC12035899;PMC1475272;PMC2120501;PMC2944120;PMC3749230;PMC6059770;PMC8157853	PMC9477501;PMC6326971;PMC5499145;PMC4402663;PMC3644253;PMC10828315;PMC12035899;PMC1475272;PMC2120501;PMC2944120;PMC3749230;PMC6059770;PMC8157853
Reck	FBgn0036463		0	No relevant references found.		PMC3878269	PMC3878269
RhoL	FBgn0014380		0	No relevant references found.		PMC2566311	PMC2566311
Ripalpha	FBgn0032189		0	No relevant references found.
Slc45-1	FBgn0035968		0	No relevant references found.		PMC11728359	PMC11728359
Snx3	FBgn0038065		0	No relevant references found.
ste24a	FBgn0034176		0	No relevant references found.
tal-1A	FBgn0259730		0	No relevant references found.
tal-2A	FBgn0259731		0	No relevant references found.
tal-3A	FBgn0259732		0	No relevant references found.
tal-AA	FBgn0259733		0	No relevant references found.
Tsp66E	FBgn0035936		0	No relevant references found.
Uch-L5	FBgn0011327		0	No relevant references found.
Ugt317A1	FBgn0040091		0	No relevant references found.
Wsck	FBgn0046685		0	No relevant references found.

## Sheet: flai Rebound (neg correl - Refs
Descriptor: Supporting publications for LLM-assisted sleep/circadian classification of genes negatively Pearson correlated with sleep rebound (q-value < 0.05); 228 references total.
Gene	Gene_ID	Paper_ID	Title	Year	Journal	Author(s)	Reference Summary	Abstract	Classification	Source
CG10126	FBgn0038088	PMC6758054	Genome-wide expression analysis in Drosophila reveals genes controlling circadian behavior.	2002			- Function: CG10126 (CT28495) encodes ple, the tyrosine 3-monooxygenase (tyrosine hydroxylase), the first and rate-limiting enzyme in dopamine biosynthesis; the paper shows CG10126 transcripts cycling in the head with high amplitude, peaking at ZT4 under both entrained and free-running conditions, indicating clock control of dopamine synthesis. - Phenotypes: The paper reports CG10126/ple as a cyc…	In Drosophila, a number of key processes such as emergence from the pupal case, locomotor activity, feeding, olfaction, and aspects of mating behavior are under circadian regulation. Although we have a basic understanding of how the molecular oscillations take place, a clear link between gene regulation and downstream biological processes is still missing. To identify clock-controlled output gene…	circadian	FlyBase
hzg	FBgn0036556	PMC5459923	The Narrow Abdomen Ion Channel Complex Is Highly Stable and Persists from Development into Adult Stages to Promote Behavioral Rhythmicity. PG - 159 LID - 10.3389/fncel.2017.00159 [doi] LID - 159	2017			- Function: hzg (FBgn0036556; synonyms: 24664944, CG5830, hzg) encodes the Drosophila sodium leak channel Narrow Abdomen (NA), a channel that depolarizes resting membrane potential to promote excitability in circadian pacemaker neurons; NA, together with auxiliary subunits UNC79 and UNC80 and regulator Nlf-1, is required for robust circadian locomotor rhythms, and the channel complex produced dur…	The sodium leak channel NARROW ABDOMEN (NA)/ NALCN is an important component of circadian pacemaker neuronal output. In Drosophila, rhythmic expression of the NA channel regulator Nlf-1 in a subset of adult pacemaker neurons has been proposed to contribute to circadian regulation of channel localization or activity. Here we have restricted expression of Drosophila NA channel subunits or the Nlf-1…	circadian	Europe PMC
Efr	FBgn0029849	PMC3205005	Defence responses of Arabidopsis thaliana to infection by Pseudomonas syringae are regulated by the circadian clock.	2011	PLoS One	Bhardwaj V; Meier S; Petersen LN; Ingle RA; Roden LC	- Function: Efr encodes the pattern recognition receptor EF-Tu receptor (EFR) that perceives the bacterial PAMP EF-Tu and activates PAMP-triggered immunity. - Phenotypes: Efr is among defence genes with diurnal and circadian regulation; the circadian clock modulates PTI such that wild-type Col-0 shows stronger responses in the morning (e.g., callose deposition and WRKY29 induction) while clock mu…	The circadian clock allows plants to anticipate predictable daily changes in abiotic stimuli, such as light; however, whether the clock similarly allows plants to anticipate interactions with other organisms is unknown. Here we show that Arabidopsis thaliana (Arabidopsis) has circadian clock-mediated variation in resistance to the virulent bacterial pathogen Pseudomonas syringae pv. tomato DC3000…	circadian	Europe PMC
Irk1	FBgn0265042	PMC8972083	Chloride oscillation in pacemaker neurons regulates circadian rhythms through a chloride-sensing WNK kinase signaling cascade. PG - 1429-1438.e6 LID - S0960-9822(22)00408-0 [pii] LID - 10.1016/j.cub.2022.03.017 [doi]	2022			- Function: Irk1 is an inwardly rectifying potassium channel whose activity is stimulated by Fray (the WNK/OSR1-like kinase) to prolong circadian period; Fray activation of Irk1 is required for the long-period phenotype in Drosophila sLNv pacemaker neurons. - Phenotypes: Fray T206E expression increases Irk1 activity and lengthens circadian period; Irk1 V306A mutation (disrupting Fray binding) sup…	Central pacemaker neurons regulate circadian rhythms and undergo diurnal variation in electrical activity in mammals and flies.(1)(,)(2) Circadian variation in the intracellular chloride concentration of mammalian pacemaker neurons has been proposed to influence the response to GABAergic neurotransmission through GABA(A) receptor chloride channels.(3) However, results have been contradictory,(4-9…	circadian	FlyBase, PubMed
Irk1	FBgn0265042	PMC7842748	High-Frequency Neuronal Bursting is Essential for Circadian and Sleep Behaviors in Drosophila. PG - 689-710 LID - 10.1523/JNEUROSCI.2322-20.2020 [doi]	2021			- Function: Irk1 (CG6747; synonyms include CG6747, DIR, dIRK, Irk1, Kir1) is identified in this study as an inward rectifying potassium channel whose knockdown in lateral ventral clock neurons (LNvs) is a positive hit in the circadian ion-channel screen, suggesting Irk1 contributes to LNvs circadian function. - Phenotypes: Downregulation of Irk1 in LNvs is associated with altered circadian locomo…	Circadian rhythms have been extensively studied in Drosophila; however, still little is known about how the electrical properties of clock neurons are specified. We have performed a behavioral genetic screen through the downregulation of candidate ion channels in the lateral ventral neurons (LNvs) and show that the hyperpolarization-activated cation current I(h) is important for the behaviors tha…	circadian	FlyBase
Irk1	FBgn0265042	PMC7209998	Disrupting flight increases sleep and identifies a novel sleep-promoting pathway in Drosophila. PG - eaaz2166 LID - 10.1126/sciadv.aaz2166 [doi] LID - eaaz2166	2020			- Function: The paper does not discuss Irk1 function; Irk1 is not described, and no Irk1-specific function is reported. - Phenotypes: No Irk1-related phenotypes are reported in this study. - Reagents: UAS Irk1 RNAi HMS02480	Sleep is plastic and is influenced by ecological factors and environmental changes. The mechanisms underlying sleep plasticity are not well understood. We show that manipulations that impair flight in Drosophila increase sleep as a form of sleep plasticity. We disrupted flight by blocking the wing-expansion program, genetically disrupting flight, and by mechanical wing perturbations. We defined a…	circadian	FlyBase, Europe PMC
Irk1	FBgn0265042	PMC4374177	Evidence that natural selection maintains genetic variation for sleep in Drosophila melanogaster.	2015			- Function: Irk1 is identified as one of 76 candidate genes differentially expressed between Panama City (PC) and Rhode Island (RI) populations, with differential expression specifically at ZT13 and ZT18, suggesting Irk1 may contribute to variation in nighttime sleep or sunrise anticipation. - Phenotypes: The study notes latitudinal differences in nighttime sleep and sunrise anticipation, and Irk…	BACKGROUND: Drosophila melanogaster often shows correlations between latitude and phenotypic or genetic variation on different continents, which suggests local adaptation with respect to a heterogeneous environment. Previous phenotypic analyses of latitudinal clines have investigated mainly physiological, morphological, or life-history traits. Here, we studied latitudinal variation in sleep in D.…	circadian	FlyBase, Europe PMC
Irk1	FBgn0265042	PMC3864454	Translational profiling of clock cells reveals circadianly synchronized protein synthesis.	2013			- Function: Irk1 (referred to as Ir in the paper) encodes a potassium channel; Ir mRNA shows circadian translational rhythmicity in clock cells, with significant rhythmicity observed during day 1 of constant darkness. - Phenotypes: No phenotypes for Irk1 are reported in this study. - Reagents: None reported	Genome-wide studies of circadian transcription or mRNA translation have been hindered by the presence of heterogeneous cell populations in complex tissues such as the nervous system. We describe here the use of a Drosophila cell-specific translational profiling approach to document the rhythmic "translatome" of neural clock cells for the first time in any organism. Unexpectedly, translation of mo…	circadian	FlyBase
Irk1	FBgn0265042	PMC4019749	A mechanism for circadian control of pacemaker neuron excitability. PG - 353-64	2012			- Function: Irk1 encodes an inward rectifier potassium channel (Ir) likely to regulate resting membrane potential in the Drosophila circadian pacemaker neurons LNv; Irk1 expression is rhythmic and peaks around dusk, consistent with LNv excitability changes; reducing Irk1 in LNv increases excitability and lengthens the adult locomotor period, while increasing Irk1 dampens PER oscillations and caus…	Although the intracellular molecular clocks that regulate circadian (~24 h) behavioral rhythms are well understood, it remains unclear how molecular clock information is transduced into rhythmic neuronal activity that in turn drives behavioral rhythms. To identify potential clock outputs, the authors generated expression profiles from a homogeneous population of purified pacemaker neurons (LN(v)s…	circadian	FlyBase
mdy	FBgn0004797	PMC11468086	miR-210 is essential to retinal homeostasis in fruit flies and mice. PG - 90 LID - 10.1186/s13062-024-00542-6 [doi] LID - 90	2024			- Function: mdy (DGAT1) is a diacylglycerol acyltransferase that catalyzes the final step of triacylglycerol synthesis, converting diacylglycerol to triacylglycerol for storage in lipid droplets. - Phenotypes: In Drosophila miR-210 knockout, mdy is upregulated about 2.5-fold in the head, coinciding with retinal degeneration and lipid droplet accumulation in the retina; the paper notes lipid metab…	BACKGROUND: miR-210 is one of the most evolutionarily conserved microRNAs. It is known to be involved in several physiological and pathological processes, including response to hypoxia, angiogenesis, cardiovascular diseases and cancer. Recently, new roles of this microRNA are emerging in the context of eye and visual system homeostasis. Recent studies in Drosophila melanogaster unveiled that the …	circadian	Europe PMC
mdy	FBgn0004797	PMC11258440	Diurnal expression of Dgat2 induced by time-restricted feeding maintains cardiac health in the Drosophila model of circadian disruption. PG - e14169 LID - 10.1111/acel.14169 [doi] LID - e14169	2024			- Function: mdy encodes the Drosophila DGAT1 homolog (diacylglycerol O-acyltransferase 1), a final-step enzyme in triglyceride synthesis; the paper notes potential functional redundancy with Dgat2 and reports that mdy expression is diurnally influenced by TRF and circadian disruption (not rhythmic in 7-week LD-TRF flies and elevated during fasting/night in 7-week LL-TRF flies). - Phenotypes: No h…	Circadian disruption is associated with an increased risk of cardiometabolic disorders and cardiac diseases. Time-restricted feeding/eating (TRF/TRE), restricting food intake within a consistent window of the day, has shown improvements in heart function from flies and mice to humans. However, whether and how TRF still conveys cardiac benefits in the context of circadian disruption remains unclea…	circadian	Europe PMC
mdy	FBgn0004797	PMC1204531	Mutational analysis of the Drosophila miniature-dusky (m-dy) locus: effects on cell size and circadian rhythms. PG - 571-82	1991			- Function: mdy is the Drosophila miniature-dusky locus; mutations show mdy and dy alleles are parts of a single complex gene with separable domains, governing wing development via epidermal cell size (mdy mutations reduce cell volume in developing wings and mdy mutants retain cell boundaries in mature wings) and influencing behavior/circadian rhythms (dy alleles lengthen circadian period; mdy al…	A mutational analysis has been performed to explore the function of the Drosophila melanogaster miniature-dusky (m-dy) locus. Mutations at this locus affect wing development, fertility and behavior. The genetic characterization of 13 different mutations suggests that m and dy variants are alleles of a single complex gene. All of these mutations alter wing size, apparently by reducing the volume o…	circadian	PubMed
Mmp1	FBgn0035049	PMC11527286	The Drosophila circadian clock gene cycle controls the development of clock neurons. PG - e1011441 LID - 10.1371/journal.pgen.1011441 [doi] LID - e1011441	2024			- Function: MMP1 is referenced as a matrix metalloproteinase whose upregulation reduces the complexity of small ventral Lateral Clock neuron (sLNv) arborizations and promotes fasciculation in motor neuron axons; MMP1 processing of the PDF neuropeptide is implicated in regulating circadian structural plasticity of pacemaker neurons. - Phenotypes: This publication does not report MMP1-specific phen…	Daily behavioral and physiological rhythms are controlled by the brain's circadian timekeeping system, a synchronized network of neurons that maintains endogenous molecular oscillations. These oscillations are based on transcriptional feedback loops of clock genes, which in Drosophila include the transcriptional activators Clock (Clk) and cycle (cyc). While the mechanisms underlying this molecula…	circadian	Europe PMC
Mmp1	FBgn0035049	PMC11298679	Microplastic exposure disturbs sleep structure, reduces lifespan, and decreases ovary size in Drosophila melanogaster.	2024			- Function: Mmp1 is identified in the ovaries as part of the extracellular space/region gene set, linking Mmp1 to extracellular matrix remodeling in ovarian tissue under microplastic exposure. - Phenotypes: MP exposure reduces ovary size in Drosophila melanogaster, with ovarian transcriptomics showing altered expression of Mmp1 among ECM-related genes, suggesting Mmp1-associated ECM remodeling in…	The organ-specific toxicity resulting from microplastic (MP) exposure has been extensively explored, particularly concerning the gut, liver, testis, and lung. However, under natural conditions, these effects are not restricted to specific organs or tissues. Investigating whether MP exposure presents a systemic threat to an entire organism, impacting factors such as lifespan, sleep, and fecundity,…	circadian	Europe PMC
Mmp1	FBgn0035049	PMC10052349	Adult and Larval Tracheal Systems Exhibit Different Molecular Architectures in Drosophila.	2023			- Function: Mmp1 (synonyms CG4859, Dm1-MMP, MMP, MMP-1, MMP1, MMp1, Mmp 1, Mmp-1, Mmp1, dMMP1, dm1-MMP, dmmp1, l(2)k04809, mmp-1, mmp1) is a matrix metalloproteinase; in this study Mmp1 shows higher expression in the larval trachea, opposite to Mmp2 which is more specific to the adult trachea, suggesting a role in larval ECM remodeling. - Phenotypes: No phenotypes for Mmp1 are reported in this pu…	Knowing the molecular makeup of an organ system is required for its in-depth understanding. We analyzed the molecular repertoire of the adult tracheal system of the fruit fly Drosophila melanogaster using transcriptome studies to advance our knowledge of the adult insect tracheal system. Comparing this to the larval tracheal system revealed several major differences that likely influence organ fu…	circadian	FlyBase, Europe PMC
Mmp1	FBgn0035049	PMC8791498	Glial immune-related pathways mediate effects of closed head traumatic brain injury on behavior and lethality in Drosophila. PG - e3001456 LID - 10.1371/journal.pbio.3001456 [doi] LID - e3001456	2022			- Function: MMP-1 is a matrix metalloproteinase induced in Drosophila ensheathing glia after traumatic brain injury (dCHI) and is involved in glial clearance of severed axons; this up-regulation is detected in glial TRAP-seq 24 hours post-TBI. - Phenotypes: No direct MMP-1–specific phenotypes are reported for MMP-1 in relation to dCHI; MMP-1 upregulation is described as part of the glial immune/s…	In traumatic brain injury (TBI), the initial injury phase is followed by a secondary phase that contributes to neurodegeneration, yet the mechanisms leading to neuropathology in vivo remain to be elucidated. To address this question, we developed a Drosophila head-specific model for TBI termed Drosophila Closed Head Injury (dCHI), where well-controlled, nonpenetrating strikes are delivered to the…	circadian	Europe PMC
Mmp1	FBgn0035049	PMC4214601	Mmp1 processing of the PDF neuropeptide regulates circadian structural plasticity of pacemaker neurons. PG - e1004700 LID - 10.1371/journal.pgen.1004700 [doi] LID - e1004700	2014			- Function: Mmp1 cleaves the PDF neuropeptide in vitro and acts cell-autonomously in PDF neurons to modulate PDF levels at dorsal terminals, thereby contributing to circadian structural remodeling of sLNv axonal arbors and influencing circadian behavior; Mmp1 operates in concert with Fas2 and EcR to regulate daily pruning and remodeling, and Mmp1 activity affects PDF signaling and release. - Phen…	In the Drosophila brain, the neuropeptide PIGMENT DISPERSING FACTOR (PDF) is expressed in the small and large Lateral ventral neurons (LNvs) and regulates circadian locomotor behavior. Interestingly, PDF immunoreactivity at the dorsal terminals changes across the day as synaptic contacts do as a result of a remarkable remodeling of sLNv projections. Despite the relevance of this phenomenon to cir…	circadian	FlyBase, PubMed, Europe PMC
Mmp1	FBgn0035049	PMC3180232	Neural circuit architecture defects in a Drosophila model of Fragile X syndrome are alleviated by minocycline treatment and genetic removal of matrix metalloproteinase. PG - 673-85 LID - 10.1242/dmm.008045 [doi]	2011			- Function: Drosophila MMP1 is a matrix metalloproteinase expressed in the nervous system that participates in synaptic remodeling; genetic removal of MMP1 interacts with fragile X pathways to influence NMJ morphology and organism viability, supporting a role for MMP1 in mediating synaptic architecture and developmental processes. - Phenotypes: dfmr1;mmp1 double null mutants show partial rescue o…	Fragile X syndrome (FXS), caused by loss of the fragile X mental retardation 1 (FMR1) product (FMRP), is the most common cause of inherited intellectual disability and autism spectrum disorders. FXS patients suffer multiple behavioral symptoms, including hyperactivity, disrupted circadian cycles, and learning and memory deficits. Recently, a study in the mouse FXS model showed that the tetracycli…	circadian	FlyBase, PubMed, Europe PMC
myo	FBgn0026199	PMC12644245	Myostatin Exhibits an Evolutionarily Conserved Circadian Pattern in Skeletal Muscles.	2025	J Cachexia Sarcopenia Muscle	Liu X; Song C; Xiong Y; Gu J; Wu L; Liu T; Chen X; Shu H; Dong Y; Shan T; Wang S; Zhu Y; Song T; Fu L; Lin Y; Liu C; Zheng R; Zhao X; Li H; Xu Y; Kuang S; Wang H; Guo B; Xu P; Jia Z	- Function: Myoglianin (myo) shows significant diurnal variability in Drosophila melanogaster; circadian clock disruption (per0, tim0) disrupts its rhythmic expression, indicating circadian regulation of myoglianin. - Phenotypes: In wild-type w1118, myoglianin expression oscillates diurnally; in per0 and tim0 clock mutants, the robust diurnal pattern is disrupted, with tim0 showing residual rhyth…	INTRODUCTION: Myostatin (MSTN), a transforming growth factor-beta (TGF-β) superfamily member, is an evolutionarily conserved negative regulator of skeletal muscle mass. Loss of MSTN commonly promotes augmentation in skeletal muscle mass in all animal species examined. Recent studies have demonstrated that circadian clock proteins play a critical role in the regulation of muscle mass and function,…	circadian	Europe PMC
myo	FBgn0026199	PMC6264389	Sleep Counteracts Aging Phenotypes to Survive Starvation-Induced Developmental Arrest in C. elegans.	2018	Curr Biol	Wu Y; Masurat F; Preis J; Bringmann H	- Function: The paper uses myo-3 promoter–driven GFP to label body-wall muscle and monitor myosin-based muscle architecture; myo-3–encoded muscle myosin heavy chain is employed as a muscle-readout to assess aging-related changes during starvation. - Phenotypes: In sleepless aptf-1(-) worms, body-wall muscle myosin deteriorates faster during starvation-induced arrest, and aging markers such as mit…	Sleep is ancient and fulfills higher brain functions as well as basic vital processes. Little is known about how sleep emerged in evolution and what essential functions it was selected for. Here, we investigated sleep in Caenorhabditis elegans across developmental stages and physiological conditions to find out when and how sleep in a simple animal becomes essential for survival. We found that sl…	circadian	Europe PMC
myo	FBgn0026199	PMC3858370	Circadian period integrates network information through activation of the BMP signaling pathway. PG - e1001733 LID - 10.1371/journal.pbio.1001733 [doi] LID - e1001733	2013			- Function: myo (myoglianin) encodes a BMP ligand that participates in retrograde BMP signaling in circadian neurons; the paper shows BMP ligands including myo contribute to rhythm regulation, with myo appearing to affect both PDF+ and TIM+PDF− neuron clusters in controlling locomotor period. - Phenotypes: RNAi-mediated down-regulation of myo in PDF+ or TIM+PDF− neurons alters rhythmicity of loco…	Living organisms use biological clocks to maintain their internal temporal order and anticipate daily environmental changes. In Drosophila, circadian regulation of locomotor behavior is controlled by approximately 150 neurons; among them, neurons expressing the PIGMENT DISPERSING FACTOR (PDF) set the period of locomotor behavior under free-running conditions. To date, it remains unclear how indiv…	circadian	FlyBase, Europe PMC
Pura	FBgn0035802	PMC12749007	A rapid and dynamic role for FMRP in the plasticity of adult neurons.	2025	Nat Commun	Gundermann DG; Lymer S; Lennon J; Blau J	- Function: Pura encodes a Rac1 GEF (Rho1 guanine nucleotide exchange factor) whose rhythmic transcription in s-LNvs peaks at dusk to drive Rhо1 activity and retract s-LNv projections; Pura-regulated transcriptional activity provides the opposing force to sif/Rac1-driven expansion at dawn. - Phenotypes: Pura activity promotes retraction of s-LNv projections at dusk, balancing the dawn expansion d…	Fragile X syndrome is a neurodevelopmental disorder caused by silencing Fragile X messenger ribonucleoprotein 1 (Fmr1), which encodes the FMRP RNA-binding protein. Although Fmr1 is expressed in adult neurons, it has been challenging to separate acute from chronic effects of loss of Fmr1. Here we use the precision of Drosophila genetics to show that FMRP acutely regulates neuronal plasticity in ad…	circadian	Europe PMC
Pura	FBgn0035802	PMC6305622	Gene Network Dysregulation in the Trigeminal Ganglia and Nucleus Accumbens of a Model of Chronic Migraine-Associated Hyperalgesia.	2018	Front Syst Neurosci	Jeong H; Moye LS; Southey BR; Hernandez AG; Dripps I; Romanova EV; Rubakhin SS; Sweedler JV; Pradhan AA; Rodriguez-Zas SL	- Function: Pura is listed as an enriched transcription factor across nervous system regions in NTG-treated versus control mice, with a normalized enrichment score (NES) of 3.329 and predicted target genes count of 10. - Phenotypes: No Pura-specific phenotypes are reported in this study. - Reagents: None reported	The pharmacological agent nitroglycerin (NTG) elicits hyperalgesia and allodynia in mice. This model has been used to study the neurological disorder of trigeminovascular pain or migraine, a debilitating form of hyperalgesia. The present study validates hyperalgesia in an established mouse model of chronic migraine triggered by NTG and advances the understanding of the associated molecular mechan…	circadian	Europe PMC
Pura	FBgn0035802	PMC5352145	The genetic basis for variation in resistance to infection in the Drosophila melanogaster genetic reference panel.	2017			- Function: Pura (CG33275) is a positive regulator of Rho protein signaling involved in circadian rhythms, perception of pain, and regulation of locomotion. - Phenotypes: Pura is listed as a Pa14 and Ma549 candidate gene in the DGRP GWAS, but the publication does not report direct Pura-specific phenotypic data (no LT50 values or functional validation for Pura). - Reagents: None reported	Individuals vary extensively in the way they respond to disease but the genetic basis of this variation is not fully understood. We found substantial individual variation in resistance and tolerance to the fungal pathogen Metarhizium anisopliae Ma549 using the Drosophila melanogaster Genetic Reference Panel (DGRP). In addition, we found that host defense to Ma549 was correlated with defense to th…	circadian	FlyBase, Europe PMC
Pura	FBgn0035802	PMC4537806	Circadian Rhythms in Rho1 Activity Regulate Neuronal Plasticity and Network Hierarchy. PG - 823-35 LID - S0092-8674(15)00847-8 [pii] LID - 10.1016/j.cell.2015.07.010 [doi]	2015			- Function: Pura is a clock-regulated Rho1 GEF (Puratrophin-1-like) that activates Rho1 in Drosophila s-LNv axons at dusk, promoting actin-based axonal retraction, reducing s-LNv signaling, and thereby linking the core clock to output pathways that control network hierarchy and seasonal adaptation. - Phenotypes: Pura activity is required for normal circadian and seasonal regulation of s-LNv morph…	Neuronal plasticity helps animals learn from their environment. However, it is challenging to link specific changes in defined neurons to altered behavior. Here, we focus on circadian rhythms in the structure of the principal s-LNv clock neurons in Drosophila. By quantifying neuronal architecture, we observed that s-LNv structural plasticity changes the amount of axonal material in addition to cy…	circadian	FlyBase, PubMed
Pura	FBgn0035802	PMC4019749	A mechanism for circadian control of pacemaker neuron excitability. PG - 353-64	2012			- Function: Pura (CG33275) is predicted to encode a Rho-GEF; in this study CG33275 is identified as clock-driven and enriched in larval LNv pacemaker neurons, with rhythmic expression that peaks around CT16 and which oscillates in phase with per, Ir, and Pdp1. - Phenotypes: No Pura-specific phenotypes or perturbation effects are reported in this study; the work centers on Ir and other clock genes…	Although the intracellular molecular clocks that regulate circadian (~24 h) behavioral rhythms are well understood, it remains unclear how molecular clock information is transduced into rhythmic neuronal activity that in turn drives behavioral rhythms. To identify potential clock outputs, the authors generated expression profiles from a homogeneous population of purified pacemaker neurons (LN(v)s…	circadian	FlyBase
STUB1	FBgn0027052	PMC12417491	The ubiquitin-proteasome system in circadian regulation.	2025	Front Neurosci	Costanzo KM; Prifti MV; Todi SV; Mohan RD	- Function: STUB1 (CHIP) is a multifunctional protein with chaperone activity and U-box-dependent E3 ubiquitin ligase activity; STUB1 links molecular chaperones to the ubiquitin-proteasome system to regulate proteostasis and, in circadian regulation, acts as a selective BMAL1-binding protein that promotes BMAL1 ubiquitination and degradation via K48-linked chains, with nuclear translocation under…	To align sleep-wake behavior and internal physiology with the Earth's 24-h light-dark cycle, organisms rely on circadian clocks-endogenous timekeeping systems that anticipate and adapt to daily environmental changes. These clocks are governed by transcription-translation feedback loops that produce rhythmic oscillations in gene expression, including key regulators such as PERIOD and CRYPTOCHROME.…	circadian	Europe PMC
STUB1	FBgn0027052	PMC9502492	Death of a Protein: The Role of E3 Ubiquitin Ligases in Circadian Rhythms of Mice and Flies.	2022	Int J Mol Sci	Abdalla OHMH; Mascarenhas B; Cheng HM	- Function: STUB1 (also known as CHIP) is an E3 ubiquitin ligase identified as a BMAL1-binding partner; STUB1 binds BMAL1 but not CLOCK, and overexpression of wild-type STUB1 reduces BMAL1 protein levels via ubiquitination and proteasomal degradation (K48-linked polyubiquitination); STUB1 is primarily cytosolic and, under oxidative stress, translocates to the nucleus to destabilize BMAL1 and atte…	Circadian clocks evolved to enable organisms to anticipate and prepare for periodic environmental changes driven by the day-night cycle. This internal timekeeping mechanism is built on autoregulatory transcription-translation feedback loops that control the rhythmic expression of core clock genes and their protein products. The levels of clock proteins rise and ebb throughout a 24-h period throug…	circadian	Europe PMC
Taz	FBgn0026619	PMC12500579	Progress in understanding how clock genes regulate aging and associated metabolic processes.	2025	Front Physiol	Su Y; Wang M; Chen J; Bao Y; Wen R; Ren HW; Luan ZL	- Function: Taz (tafazzin; CG8766; TAZ; Taz; dTAZ; dTaz; taz) is a mitochondrial cardiolipin (CL) remodeling/synthesis gene; in this paper, CL synthesis is circadian-regulated and Taz shows rhythmic activity in CL biosynthesis in C2C12 myotubes, with expression linked to circadian components (e.g., ROR) and co-regulation with Ptpmt1. - Phenotypes: No Taz-specific phenotypes are reported in this p…	The circadian system, primarily governed by the suprachiasmatic nucleus of the hypothalamus, consists of a central clock and peripheral clocks distributed across various body tissues. Clock genes generate a 24-h oscillatory cycle via a transcription-translation feedback loop (TTFL). Emerging evidence has identified circadian rhythm disruption as a significant contributor to the risk of metabolic …	circadian	Europe PMC
Taz	FBgn0026619	PMC11257950	The pleiotropic nature of NONO, a master regulator of essential biological pathways in cancers.	2024	Cancer Gene Ther	Ronchetti D; Traini V; Silvestris I; Fabbiano G; Passamonti F; Bolli N; Taiana E	- Function: Taz (TAZ), the Hippo pathway effector, promotes cellular growth, survival, and stemness by regulating gene transcription; NONO enables TAZ liquid–liquid phase separation, compartmentalizing key cofactors that drive the oncogenic transcriptional program. - Phenotypes: Taz activity is associated with enhanced cellular growth, increased cell survival, and maintenance of stemness (oncogen…	NONO is a member of the Drosophila behavior/human splicing (DBHS) family of proteins. NONO is a multifunctional protein that acts as a "molecular scaffold" to carry out versatile biological activities in many aspects of gene regulation, cell proliferation, apoptosis, migration, DNA damage repair, and maintaining cellular circadian rhythm coupled to the cell cycle. Besides these physiological acti…	circadian	Europe PMC
Taz	FBgn0026619	PMC11233901	Homeostatic regulation of NAD(H) and NADP(H) in cells.	2024	Genes Dis	Chen L; Xing X; Zhang P; Chen L; Pei H	- Function: Taz (TAZ) is described as a crucial effector of the Hippo pathway that regulates cell proliferation and organ size; the paper notes that MESH1's activity impacts TAZ repression, linking NADPH regulation to Hippo signaling. - Phenotypes: MESH1 knockdown triggers proliferation arrest through TAZ repression. - Reagents: None reported	Nicotinamide adenine dinucleotide (NAD+)/reduced NAD+ (NADH) and nicotinamide adenine dinucleotide phosphate (NADP+)/reduced NADP+ (NADPH) are essential metabolites involved in multiple metabolic pathways and cellular processes. NAD+ and NADH redox couple plays a vital role in catabolic redox reactions, while NADPH is crucial for cellular anabolism and antioxidant responses. Maintaining NAD(H) an…	circadian	Europe PMC
Taz	FBgn0026619	PMC10428131	The circadian clock protein Cryptochrome 1 is a direct target and feedback regulator of the Hippo pathway.	2023	iScience	Azzi A; Tao Z; Sun Y; Erb H; Guarino C; Wu X	- Function: TAZ (WWTR1) acts as a transcriptional coactivator with TEAD to promote CRY1 transcription; overexpression of WT YAP or TAZ increases CRY1 transcript levels, while knockdown of TAZ decreases CRY1 expression (TEADs are required for this regulation). CRY1 participates in a negative feedback loop that constrains YAP/TAZ activity, linking TAZ activity to Hippo pathway control and circadian…	Circadian clock controls daily behavior and physiology. The activity of various signaling pathways affects clock gene expression. Here, we show that the core circadian clock gene CRY1 is a direct target of the Hippo pathway effector YAP. YAP binds to TEADs and occupies the proximal promoter regions of CRY1, positively regulating its transcription. Interestingly, we further identified that CRY1 ac…	circadian	Europe PMC
Taz	FBgn0026619	PMC9695244	Effect of the Citrus Flavone Nobiletin on Circadian Rhythms and Metabolic Syndrome.	2022	Molecules	Neba Ambe GNN; Breda C; Bhambra AS; Arroo RRJ	- Function: Taz (tafazzin) is described as part of the cardiolipin biosynthesis/remodeling pathway in mitochondria; in the review, Taz expression is circadian-regulated and among the genes whose expression is disrupted or diminished in aged skeletal muscle cells, with nobiletin partially restoring Taz transcription. - Phenotypes: In aged muscle cells, Taz expression is disrupted or diminished; no…	The importance of the circadian clock in maintaining human health is now widely acknowledged. Dysregulated and dampened clocks may be a common cause of age-related diseases and metabolic syndrome Thus, circadian clocks should be considered as therapeutic targets to mitigate disease symptoms. This review highlights a number of dietary compounds that positively affect the maintenance of the circadi…	circadian	Europe PMC
Taz	FBgn0026619	PMC9367803	NADPH and Mitochondrial Quality Control as Targets for a Circadian-Based Fasting and Exercise Therapy for the Treatment of Parkinson's Disease.	2022	Cells	Curtis WM; Seeds WA; Mattson MP; Bradshaw PC	- Function: Taz (FBgn0026619; synonyms CG8766, TAZ, Taz, dTAZ, dTaz, tafazzin, taz) participates in remodeling of cardiolipin in mitochondrial membranes; tafazzin deficiency reduces cardiolipin remodeling, contributing to Barth syndrome. - Phenotypes: Barth syndrome characterized by plasmalogen loss due to impaired cardiolipin remodeling from tafazzin deficiency; this lipid remodeling defect is l…	Dysfunctional mitochondrial quality control (MQC) is implicated in the pathogenesis of Parkinson's disease (PD). The improper selection of mitochondria for mitophagy increases reactive oxygen species (ROS) levels and lowers ATP levels. The downstream effects include oxidative damage, failure to maintain proteostasis and ion gradients, and decreased NAD+ and NADPH levels, resulting in insufficient…	circadian	Europe PMC
stac	FBgn0266719	PMC6103890	Dstac is required for normal circadian activity rhythms in Drosophila. PG - 1016-1026 LID - 10.1080/07420528.2018.1454937 [doi]	2018			- Function: Dstac is a Drosophila Stac-family adaptor protein (CG43729) that resembles vertebrate Stac proteins and binds/regulates L-type voltage-gated Ca2+ channels; Dstac is expressed in PDF-positive s-LNv and l-LNv clock neurons and is proposed to regulate circadian locomotor rhythms by modulating the L-type Ca2+ channel Dmca1D in PDF+ neurons. - Phenotypes: Knocking down Dstac specifically i…	The genetic, molecular and neuronal mechanism underlying circadian activity rhythms is well characterized in the brain of Drosophila. The small ventrolateral neurons (s-LN(V)s) and pigment dispersing factor (PDF) expressed by them are especially important for regulating circadian locomotion. Here we describe a novel gene, Dstac, which is similar to the stac genes found in vertebrates that encode …	circadian	PubMed
vri	FBgn0016076	PMC10899604	The emergence of circadian timekeeping in the intestine. PG - 1788 LID - 10.1038/s41467-024-45942-4 [doi] LID - 1788	2024			- Function: vrille (vri) is part of the secondary clock feedback loop with Par-domain protein 1 (Pdp1) that stabilizes circadian rhythms by regulating Clock (Clk); in the Drosophila intestine, Clk/cyc activity drives the expression of tim, Pdp1, and vrille (vri), and vri contributes to the emergence of rhythmic clock activity in intestinal stem cells and enterocytes as development proceeds. - Phe…	The circadian clock is a molecular timekeeper, present from cyanobacteria to mammals, that coordinates internal physiology with the external environment. The clock has a 24-h period however development proceeds with its own timing, raising the question of how these interact. Using the intestine of Drosophila melanogaster as a model for organ development, we track how and when the circadian clock …	circadian	FlyBase, PubMed, Europe PMC
vri	FBgn0016076	PMC10629539	Dissecting neuron-specific functions of circadian genes using modified cell-specific CRISPR approaches. PG - e2303779120 LID - 10.1073/pnas.2303779120 [doi] LID - e2303779120	2023			- Function: VRILLE (vrille, vri) is a transcription factor in the Drosophila circadian clock; cycling of VRI in clock neurons is important for rhythmicity, and loss of VRI from clock neurons via neuron-specific CRISPR mutagenesis shortens the free-running circadian period, while constitutive overexpression can cause arrhythmicity and lengthen the period; RNAi against vri in clock neurons previous…	Circadian behavioral rhythms in Drosophila melanogaster are regulated by about 75 pairs of brain neurons. They all express the core clock genes but have distinct functions and gene expression profiles. To understand the importance of these distinct molecular programs, neuron-specific gene manipulations are essential. Although RNAi based methods are standard to manipulate gene expression in a cell…	circadian	FlyBase, PubMed, Europe PMC
vri	FBgn0016076	PMC7753146	Crosstalk between vrille transcripts, proteins, and regulatory elements controlling circadian rhythms and development in Drosophila. PG - 101893 LID - 10.1016/j.isci.2020.101893 [doi] LID - 101893	2021			- Function: vrille (vri) encodes a bZIP transcriptional repressor essential for Drosophila development and circadian behavior; it produces two protein isoforms from distinct transcripts—short VRI from vri-E and long VRI from vri-ADF—and the vri Δ679 allele, which eliminates vri-ADF transcripts, is viable and shows that short VRI suffices for development and clock output; E-box elements upstream o…	The vrille (vri) gene encodes a transcriptional repressor required for Drosophila development as well as circadian behavior in adults. Alternate first exons produce vri transcripts predicted to produce a short VRI isoform during development and long VRI in adults. A vri mutant (vri (Delta679)) lacking long VRI transcripts is viable, confirming that short VRI is sufficient for developmental functi…	circadian	FlyBase, PubMed, Europe PMC
vri	FBgn0016076	PMC6509128	Mutant huntingtin disturbs circadian clock gene expression and sleep patterns in Drosophila. PG - 7174 LID - 10.1038/s41598-019-43612-w [doi] LID - 7174	2019			- Function: vrille (VRI) is a negative regulator of dClock transcription within the Drosophila circadian clock, functioning as a component of the secondary circadian feedback loop; in the study, vrille expression was found to be lower in Huntington's disease model flies, indicating dysregulation of vrille’s clock-regulatory role. - Phenotypes: In HTTex1Q120-expressing flies, vrille expression is …	Deficiency of the sleep-wake cycle can accelerate the progression of Huntington's disease (HD) and exacerbate symptoms making it a target of investigation to better understand the molecular pathology of the disorder. In this study we analyzed sleep defects in a Drosophila model of HD and investigated whether disturbed sleep coincides with alterations in the molecular mechanism controlling circadi…	circadian	FlyBase, PubMed, Europe PMC
vri	FBgn0016076	PMC5325595	RNA-seq analysis of Drosophila clock and non-clock neurons reveals neuron-specific cycling and novel candidate neuropeptides.	2017			- Function: Vrille (vri) encodes a transcription factor that, with pdp1, forms a second circadian feedback loop with CLK/CYC; Vrille transcripts are enriched and cycling in the clock neuron groups LNvs, LNds, and DN1s. - Phenotypes: No Vrille (vri)-specific phenotypes are reported; the study focuses on transcriptomic profiling of circadian neurons and does not describe phenotypic consequences of …	Locomotor activity rhythms are controlled by a network of ~150 circadian neurons within the adult Drosophila brain. They are subdivided based on their anatomical locations and properties. We profiled transcripts "around the clock" from three key groups of circadian neurons with different functions. We also profiled a non-circadian outgroup, dopaminergic (TH) neurons. They have cycling transcripts…	circadian	FlyBase, PubMed, Europe PMC
vri	FBgn0016076	PMC3640014	C-terminal binding protein (CtBP) activates the expression of E-box clock genes with CLOCK/CYCLE in Drosophila. PG - e63113 LID - 10.1371/journal.pone.0063113 [doi] LID - e63113	2013			- Function: dCtBP acts as a co-activator of CLOCK/CYCLE (CLK/CYC) and activates the expression of the E-box clock gene vrille (vri) in Drosophila; overexpression of dCtBP upregulates vri (along with per and Pdp1epsilon), and in vitro co-expression with CLK enhances vri-luc promoter activity, requiring an intact NAD+ binding domain of dCtBP. - Phenotypes: In vivo, overexpression of dCtBP in clock …	In Drosophila, CLOCK/CYCLE heterodimer (CLK/CYC) is the primary activator of circadian clock genes that contain the E-box sequence in their promoter regions (hereafter referred to as "E-box clock genes"). Although extensive studies have investigated the feedback regulation of clock genes, little is known regarding other factors acting with CLK/CYC. Here we show that Drosophila C-terminal binding …	circadian	FlyBase, PubMed, Europe PMC
Bub3	FBgn0025457	PMC8657387	A Computational Analysis in a Cohort of Parkinson's Disease Patients and Clock-Modified Colorectal Cancer Cells Reveals Common Expression Alterations in Clock-Regulated Genes.	2021	Cancers (Basel)	Yalçin M; Malhan D; Basti A; Peralta AR; Ferreira JJ; Relógio A	- Function: Bub3 (BUB3) is identified as a differentially rhythmic gene in HCT116 cells when core-clock PER2 is knocked out, part of a set of genes involved in DNA damage response, cell cycle and apoptosis, indicating Bub3 is regulated by the circadian clock. - Phenotypes: Bub3 exhibits differential rhythmicity (altered or disrupted circadian rhythmic expression) in HCT116 PER2 KO cells compared …	Increasing evidence suggests a role for circadian dysregulation in prompting disease-related phenotypes in mammals. Cancer and neurodegenerative disorders are two aging related diseases reported to be associated with circadian disruption. In this study, we investigated a possible effect of circadian disruption in Parkinson's disease (PD) and colorectal cancer (CRC). We used high-throughput data s…	circadian	Europe PMC
Bub3	FBgn0025457	PMC5440111	Associations among Metabolism, Circadian Rhythm and Age-Associated Diseases.	2017	Aging Dis	Cao Y; Wang RH	- Function: Bub3 is a mitosis checkpoint protein that participates in the spindle-assembly checkpoint and accurate chromosome segregation; PKM2 can phosphorylate Bub3 at Y207, linking EGFR activation to brain tumorigenesis. - Phenotypes: Brain tumors associated with EGFR activation; Bub3 phosphorylation by PKM2 is implicated in brain tumor induction. - Reagents: None reported	Accumulating epidemiological studies have implicated a strong link between age associated metabolic diseases and cancer, though direct and irrefutable evidence is missing. In this review, we discuss the connection between Warburg effects and tumorigenesis, as well as adaptive responses to environment such as circadian rhythms on molecular pathways involved in metabolism. We also review the centra…	circadian	Europe PMC
Cdk5	FBgn0013762	PMC12354785	Crosstalk between the circadian clock, intestinal stem cell niche, and epithelial cell fate decision.	2025	Genes Dis	Liu J; Jiang Z; Zha J; Lin Q; He W	- Function: CDK5 (cyclin dependent kinase 5; synonyms: Cdk5) is referenced in this review in the context of CDK5RAP3 (CDK5 regulatory subunit associated protein 3), a binding protein for a CDK5 activator; the paper does not provide a direct functional role for CDK5 itself, but notes CDK5RAP3 involvement. - Phenotypes: Deletion of CDK5RAP3 leads to down-regulation of transcription factors GFI1 and…	The circadian rhythm, a 24-h cycle, plays a crucial role in regulating gut physiological processes, particularly the proliferation and differentiation of intestinal epithelial cells, which are essential for gut homeostasis and repair. This review discusses the complex interactions between circadian rhythms, cell cycle regulation, and key signaling pathways (Wnt, Notch, and Hippo) in the context o…	circadian	Europe PMC
Cdk5	FBgn0013762	PMC12254753	Linkage of circadian rhythm disruptions with Alzheimer's disease and therapeutic interventions.	2025	Acta Pharm Sin B	Madamanchi K; Zhang J; Melkani GC	- Function: Cdk5 (CDK5) is a cyclin-dependent kinase described as a tau kinase that phosphorylates tau and promotes tau pathology (neurofibrillary tangles) in Alzheimer's disease. - Phenotypes: Cdk5 activity contributes to tau hyperphosphorylation and neurofibrillary tangle formation, promoting neuronal degeneration and Alzheimer's disease progression. - Reagents: None reported	Alzheimer's disease (AD) is a progressive neurodegenerative disorder characterized by cognitive decline and pathological brain changes. While aging is the primary risk factor, circadian rhythm disruption (CRD) is increasingly recognized as a central driver of AD pathology. CRD exacerbates oxidative stress, systemic inflammation, and gut microbiome dysbiosis, impairing sleep-wake cycles, disruptin…	circadian	Europe PMC
Cdk5	FBgn0013762	PMC11906358	Beyond vision: effects of light on the circadian clock and mood-related behaviours.	2025	NPJ Biol Timing Sleep	Stewart D; Albrecht U	- Function: Cdk5 (cyclin-dependent kinase 5) is a kinase whose activity is modulated by light via interaction with its activator p35/25; Cdk5 phosphorylates clock components and participates in light-induced signaling that drives rapid phase shifts of the circadian clock, influencing CREB and PER2–related transcription and clock resetting. - Phenotypes: Cdk5 activity is linked to mood-related beh…	Light is a crucial environmental factor that influences various aspects of life, including physiological and psychological processes. While light is well-known for its role in enabling humans and other animals to perceive their surroundings, its influence extends beyond vision. Importantly, light affects our internal time-keeping system, the circadian clock, which regulates daily rhythms of bioch…	circadian	Europe PMC
Cdk5	FBgn0013762	PMC11792714	MicroRNA-219 in the central nervous system: a potential theranostic approach.	2024	Res Pharm Sci	Shamaeizadeh N; Mirian M	- Function: CDK5 is a proline-directed serine/threonine kinase crucial for brain development and neurodegeneration; it requires neuronal regulatory subunits (p35 or p39) for activity, and excessive neuronal stress can hyperactivate CDK5 leading to abnormal cytoskeletal protein hyperphosphorylation such as tau. - Phenotypes: CDK5 participates in neurotransmission, neuronal development, trafficking…	Despite the recent therapeutic advances in neurological disorders, curative therapy remains a serious challenge in many cases. Even though recent years have witnessed the development of gene therapy from among the different therapeutic approaches affecting pathophysiological mechanisms, intriguing aspects exist regarding the effectiveness, safety, and mechanism of action of gene therapies. Micro …	circadian	Europe PMC
Cdk5	FBgn0013762	PMC10911855	Alcohol sensitivity and tolerance encoding in sleep regulatory circadian neurons in Drosophila. PG - e13304 LID - 10.1111/adb.13304 [doi]	2023			- Function: Cdk5 acts as a presynaptic kinase in the mushroom body gamma lobes and is required for rapid ethanol tolerance development in Drosophila; reducing Cdk5 in these neurons decreases tolerance, indicating Cdk5 participates in presynaptic release–dependent tolerance encoding (distinct from ethanol sensitivity). - Phenotypes: Downregulation of Cdk5 in the mushroom body gamma lobes reduces r…	Alcohol tolerance is a simple form of behavioural and neural plasticity that occurs with the first drink. Neural plasticity in tolerance is likely a substrate for longer term adaptations that can lead to alcohol use disorder. Drosophila develop tolerance with characteristics similar to vertebrates, and it is a useful model for determining the molecular and circuit encoding mechanisms in detail. R…	circadian	FlyBase
Cdk5	FBgn0013762	PMC9508268	DYRK1A antagonists rescue degeneration and behavioural deficits of in vivo models based on amyloid-beta, Tau and DYRK1A neurotoxicity. PG - 15847 LID - 10.1038/s41598-022-19967-y [doi] LID - 15847	2022			- Function: CDK5 is described as a kinase that phosphorylates Tau; Tau phosphorylation is attributed to multiple kinases including CDK5. - Phenotypes: No CDK5-specific phenotypes are reported; the study analyzes Tau, Aβ42 and mnb overexpression and their rescue by DYRK1A inhibitors. - Reagents: None reported	Alzheimer's disease (AD) involves pathological processing of amyloid precursor protein (APP) into amyloid-beta and microtubule associated protein Tau (MAPT) into hyperphosphorylated Tau tangles leading to neurodegeneration. Only 5% of AD cases are familial making it difficult to predict who will develop the disease thereby hindering our ability to treat the causes of the disease. A large populati…	circadian	Europe PMC
CG11089	FBgn0039241	PMC6758054	Genome-wide expression analysis in Drosophila reveals genes controlling circadian behavior.	2002			- Function: CG11089 (CT30991) encodes IMP cyclohydrolase, a metabolism-related enzyme; CG11089 is listed as a cycling gene in the fly body with p = 4.38E-03 and peak phase around 9.80 (LD conditions). - Phenotypes: No phenotypic data for CG11089 reported in this study. - Reagents: None reported	In Drosophila, a number of key processes such as emergence from the pupal case, locomotor activity, feeding, olfaction, and aspects of mating behavior are under circadian regulation. Although we have a basic understanding of how the molecular oscillations take place, a clear link between gene regulation and downstream biological processes is still missing. To identify clock-controlled output gene…	circadian	FlyBase
CG13054	FBgn0036584	PMC5325595	RNA-seq analysis of Drosophila clock and non-clock neurons reveals neuron-specific cycling and novel candidate neuropeptides.	2017			- Function: CG13054 is enriched in all three circadian neuron groups (LNvs, LNds, DN1s) relative to TH neurons and is identified as a high-confidence cycling transcript in LNvs, LNds, and DN1s; the gene ontology annotation for CG13054 is Unknown. - Phenotypes: No phenotypes reported for CG13054 in this study. - Reagents: None reported	Locomotor activity rhythms are controlled by a network of ~150 circadian neurons within the adult Drosophila brain. They are subdivided based on their anatomical locations and properties. We profiled transcripts "around the clock" from three key groups of circadian neurons with different functions. We also profiled a non-circadian outgroup, dopaminergic (TH) neurons. They have cycling transcripts…	circadian	FlyBase, Europe PMC
CG13054	FBgn0036584	PMC5148613	Genome-wide identification of neuronal activity-regulated genes in Drosophila. LID - e19942 [pii] LID - 10.7554/eLife.19942 [doi]	2016			- Function: CG13054 is identified as a brain- and dopaminergic (DA) neuron–specific activity-regulated gene (ARG) that is induced by the dTrpA1 firing paradigm; CG13054 is listed as a paradigm-specific ARG for dTrpA1 and is not induced in PDF+ neurons under the same conditions. - Phenotypes: Not reported. - Reagents: None reported.	Activity-regulated genes (ARGs) are important for neuronal functions like long-term memory and are well-characterized in mammals but poorly studied in other model organisms like Drosophila. Here we stimulated fly neurons with different paradigms and identified ARGs using high-throughput sequencing from brains as well as from sorted neurons: they included a narrow set of circadian neurons as well …	circadian	FlyBase, Europe PMC
CG13054	FBgn0036584	PMC3878269	Dissecting differential gene expression within the circadian neuronal circuit of Drosophila.	2010			- Function: CG13054 is identified as a clock-neuron-enriched transcript and among the top LNv-enriched mRNAs, but the paper does not assign a specific function to CG13054. - Phenotypes: No circadian phenotype or targeted functional analysis is reported for CG13054; Fer2 and nocturnin are the genes characterized in this study. - Reagents: None reported	Behavioral circadian rhythms are controlled by a neuronal circuit consisting of diverse neuronal subgroups. To understand the molecular mechanisms underlying the roles of neuronal subgroups within the Drosophila circadian circuit, we used cell-type specific gene-expression profiling and identified a large number of genes specifically expressed in all clock neurons or in two important subgroups. M…	circadian	FlyBase
CG18598	FBgn0038589	PMC6758054	Genome-wide expression analysis in Drosophila reveals genes controlling circadian behavior.	2002			- Function: CG18598 (CT42539) is listed as a transporter gene in the fly body cycling gene set (Table 3), indicating transporter activity with circadian-regulated expression. - Phenotypes: No CG18598-specific phenotypic data are described in the paper. - Reagents: None reported	In Drosophila, a number of key processes such as emergence from the pupal case, locomotor activity, feeding, olfaction, and aspects of mating behavior are under circadian regulation. Although we have a basic understanding of how the molecular oscillations take place, a clear link between gene regulation and downstream biological processes is still missing. To identify clock-controlled output gene…	circadian	FlyBase
CG31683	FBgn0051683	PMC3152999	The circadian clock interacts with metabolic physiology to influence reproductive fitness.	2011			- Function: CG31683 encodes a protein with phospholipase activity and phosphatidylcholine-sterol O-acyltransferase activity. - Phenotypes: CG31683 is a fat-body cycling transcript with peak expression at ZT17-20 in wild-type conditions; rhythmicity is lost when the fat body clock is disrupted (DN-CLK), indicating CG31683 expression is controlled by the fat body clock. - Reagents: None reported	Circadian rhythms are regulated by a synchronized system of central and peripheral clocks. Here, we show that a clock in the Drosophila fat body drives rhythmic expression of genes involved in metabolism, detoxification, the immune response, and steroid hormone regulation. Some of these genes cycle even when the fat body clock is disrupted, indicating that they are regulated by exogenous factors.…	circadian	FlyBase
CG32512	FBgn0052512	PMC3152999	The circadian clock interacts with metabolic physiology to influence reproductive fitness.	2011			- Function: CG32512 has unknown molecular function; it is rhythmically expressed in the Drosophila fat body with a peak at ZT21-0, and its rhythm is affected by disruption of the fat body clock (DN-CLK). - Phenotypes: CG32512 shows rhythmic expression in the fat body that is altered when the fat body clock is disrupted by DN-CLK, indicating fat body clock control. - Reagents: None reported	Circadian rhythms are regulated by a synchronized system of central and peripheral clocks. Here, we show that a clock in the Drosophila fat body drives rhythmic expression of genes involved in metabolism, detoxification, the immune response, and steroid hormone regulation. Some of these genes cycle even when the fat body clock is disrupted, indicating that they are regulated by exogenous factors.…	circadian	FlyBase
CG7997	FBgn0034117	PMC6758054	Genome-wide expression analysis in Drosophila reveals genes controlling circadian behavior.	2002			- Function: CG7997 (CT24026) encodes α-Galactosidase and is listed among cycling detoxification/metabolic enzymes, cycling in the fly body with p < 0.01 and a peak phase around 8.9. - Phenotypes: No phenotype data for CG7997/CT24026 are reported in this study. - Reagents: None reported	In Drosophila, a number of key processes such as emergence from the pupal case, locomotor activity, feeding, olfaction, and aspects of mating behavior are under circadian regulation. Although we have a basic understanding of how the molecular oscillations take place, a clear link between gene regulation and downstream biological processes is still missing. To identify clock-controlled output gene…	circadian	FlyBase
ClC-a	FBgn0051116	PMC11521606	Molecular correlates of swarming behaviour in Aedes aegypti males.	2024	Biol Lett	Devilliers J; Marshall H; Warren B; Kyriacou CP; Araripe LO; Bruno RV; Rosato E; Feuda R	- Function: ClC-a is annotated in this study as chloride channel protein 2, Chloride channel-a (ClC-a); the paper identifies ClC-a as differentially expressed in swarming versus non-swarming Aedes aegypti males, with ClC-a transcript downregulated in swarming individuals. - Phenotypes: ClC-a downregulation correlates with the swarming state in Aedes aegypti males; no direct phenotypic effect of C…	Mosquitoes are the deadliest vectors of diseases. They impose a huge health burden on human populations spreading parasites as disparate as protozoans (malaria), viruses (yellow fever and more) and nematodes (filariasis) that cause life-threatening conditions. In recent years, mating has been proposed as a putative target for population control. Mosquitoes mate mid-air, in swarms initiated by mal…	circadian	Europe PMC
ClC-a	FBgn0051116	PMC7842748	High-Frequency Neuronal Bursting is Essential for Circadian and Sleep Behaviors in Drosophila. PG - 689-710 LID - 10.1523/JNEUROSCI.2322-20.2020 [doi]	2021			- Function: ClC-a encodes a chloride channel; downregulation of ClC-a specifically in LNvs reduces circadian locomotor rhythmicity by causing the appearance of complex rhythms rather than deconsolidation of activity; the tau values for each component of these complex rhythms are provided in the paper. - Phenotypes: ClC-a knockdown in LNvs leads to reduced rhythmicity with the emergence of complex…	Circadian rhythms have been extensively studied in Drosophila; however, still little is known about how the electrical properties of clock neurons are specified. We have performed a behavioral genetic screen through the downregulation of candidate ion channels in the lateral ventral neurons (LNvs) and show that the hyperpolarization-activated cation current I(h) is important for the behaviors tha…	circadian	FlyBase, PubMed
ClC-a	FBgn0051116	PMC7993846	Slowpoke functions in circadian output cells to regulate rest:activity rhythms. PG - e0249215 LID - 10.1371/journal.pone.0249215 [doi] LID - e0249215	2021			- Function: ClC-a is a Drosophila chloride channel gene expressed in PI output cells, as shown in Table 3; the study does not report a functional role for ClC-a in circadian rest:activity rhythms. - Phenotypes: No phenotypic data for ClC-a are reported; ClC-a knockdown was not tested in PI cells in the screen. - Reagents: None reported	The circadian system produces ~24-hr oscillations in behavioral and physiological processes to ensure that they occur at optimal times of day and in the correct temporal order. At its core, the circadian system is composed of dedicated central clock neurons that keep time through a cell-autonomous molecular clock. To produce rhythmic behaviors, time-of-day information generated by clock neurons m…	circadian	Europe PMC
Cyp6t1	FBgn0031182	PMC8483315	Circadian regulation of the Drosophila astrocyte transcriptome. PG - e1009790 LID - 10.1371/journal.pgen.1009790 [doi] LID - e1009790	2021			- Function: Cyp6t1 (synonyms 6t1, CG1644, Cyp6T1) is a Drosophila cytochrome P450 family gene identified as cycling in astrocytes; it is among cytochrome P450s enriched in the Stress and Immunity category, with circadian-translational peaks observed (two major phases around CT4 and CT18) in the astrocyte translatome. - Phenotypes: No phenotypes reported for Cyp6t1 in sleep or other tested traits;…	Recent studies have demonstrated that astrocytes cooperate with neurons of the brain to mediate circadian control of many rhythmic processes including locomotor activity and sleep. Transcriptional profiling studies have described the overall rhythmic landscape of the brain, but few have employed approaches that reveal heterogeneous, cell-type specific rhythms of the brain. Using cell-specific iso…	circadian	Europe PMC
Eaat1	FBgn0026439	PMC11789159	A carnitine transporter at the blood-brain barrier modulates sleep via glial lipid metabolism in <i>Drosophila</i>.	2025			- Function: Eaat1-GAL4 is a Drosophila GAL4 driver that targets astrocyte-like glia and is used to drive UAS-CG6126 RNAi to assess CG6126 function in astrocyte-like glia; the study found CG6126 knockdown in astrocyte-like glia does not significantly alter sleep, indicating CG6126’s sleep-related role is not in astrocyte-like glia. - Phenotypes: CG6126 knockdown in astrocyte-like glia via Eaat1-GA…	To regulate brain function, peripheral compounds must traverse the blood-brain barrier (BBB), an interface between the brain and the circulatory system. To determine whether specific transport mechanisms are relevant for sleep, we conducted a BBB-specific inducible RNAi knockdown (iKD) screen for genes affecting sleep in <i>Drosophila</i>. We observed reduced sleep with knockdown of solute carrie…	circadian	Europe PMC
Eaat1	FBgn0026439	PMC11068357	Metabolic and neurobehavioral disturbances induced by purine recycling deficiency in Drosophila. LID - 10.7554/eLife.88510 [doi] LID - RP88510	2024			- Function: Eaat1 encodes a glutamate transporter; in Drosophila, Eaat1-Gal4 marks glial cells including astrocyte-like glia, cortex glia, and some subperineurial glia, and this study uses Eaat1-Gal4 to manipulate Aprt in these glia. - Phenotypes: Aprt knockdown in Eaat1-expressing glia leads to reduced startle-induced locomotion (SING) in 10-day-old flies; re-expression of Aprt in glia with Eaat…	Adenine phosphoribosyltransferase (APRT) and hypoxanthine-guanine phosphoribosyltransferase (HGPRT) are two structurally related enzymes involved in purine recycling in humans. Inherited mutations that suppress HGPRT activity are associated with Lesch-Nyhan disease (LND), a rare X-linked metabolic and neurological disorder in children, characterized by hyperuricemia, dystonia, and compulsive self…	circadian	Europe PMC
Eaat1	FBgn0026439	PMC9875363	Endogenous ceramide phosphoethanolamine modulates circadian rhythm via neural-glial coupling in Drosophila. PG - nwac148 LID - 10.1093/nsr/nwac148 [doi] LID - nwac148	2022			- Function: Eaat1 (EAAT1) encodes the glial-resident, high-affinity excitatory amino acid transporter that clears synaptic glutamate; in Drosophila EAAT1 localizes to lipid raft microdomains in astrocyte-like glia and is functionally coupled to the Na+/K+-ATPase Nrv2, with EAAT1 downregulation linked to disrupted circadian regulation. - Phenotypes: Glial-specific knock-down of Eaat1 perturbs loco…	While endogenous lipids are known to exhibit rhythmic oscillations, less is known about how specific lipids modulate circadian behavior. Through a series of loss-of-function and gain-of-function experiments on ceramide phosphoethanolamine (CPE) synthase of Drosophila, we demonstrated that pan-glial-specific deficiency in membrane CPE, the structural analog of mammalian sphingomyelin (SM), leads t…	circadian	FlyBase, Europe PMC
Eaat1	FBgn0026439	PMC9463985	The Role of Glia Clocks in the Regulation of Sleep in Drosophila melanogaster. PG - 6848-6860 LID - 10.1523/JNEUROSCI.2340-21.2022 [doi]	2022			- Function: Eaat1 encodes a glutamate transporter in astrocyte-like glia that regulates glutamate re-uptake from the synaptic cleft, contributing to modulation of synaptic transmission (astrocyte-like glia modulates function of synapses by regulating glutamate re-uptake via transporters EAAT1 and Genderblind). - Phenotypes: Decreasing glutamate re-uptake by Eaat1 in astrocyte-like glia does not a…	In Drosophila melanogaster, the pacemaker located in the brain plays the main role in maintaining circadian rhythms; however, peripheral oscillators including glial cells, are also crucial components of the circadian network. In the present study, we investigated an impact of oscillators located in astrocyte-like glia, the chiasm giant glia of the optic lobe, epithelial and subperineurial glia on…	circadian	FlyBase
Eaat1	FBgn0026439	PMC6596568	Amyloid Precursor Protein in Drosophila Glia Regulates Sleep and Genes Involved in Glutamate Recycling. PG - 4289-4300 LID - 10.1523/JNEUROSCI.2826-16.2017 [doi]	2017			- Function: Eaat1 (Drosophila dEaat1) encodes a glial glutamate transporter responsible for reuptake of synaptic glutamate and participation in glutamate recycling with glutamine synthetase (GS) and gap-junction protein Innexin2 (Inx2); endogenous Eaat1 is expressed in cortex/glial networks and its activity modulates sleep-related glutamatergic signaling. - Phenotypes: Knock-down of Eaat1 in cort…	Amyloid precursor protein (App) plays a crucial role in Alzheimer's disease via the production and deposition of toxic beta-amyloid peptides. App is heavily expressed in neurons, the focus of the vast majority of studies investigating its function. Meanwhile, almost nothing is known about App's function in glia, where it is also expressed, and can potentially participate in the regulation of neur…	circadian	PubMed
Eaat1	FBgn0026439	PMC2670512	Distinct mechanisms underlying tolerance to intermittent and constant hypoxia in Drosophila melanogaster. PG - e5371 LID - 10.1371/journal.pone.0005371 [doi] LID - e5371	2009			- Function: Eaat1 (Drosophila glutamate transporter EAAT1) is used as a glial-cell–specific GAL4 driver to drive expression of Hsp70 in glial cells; over-expression of Hsp70 in glia did not improve survival under hypoxic constant hypoxia, indicating tissue-specific effects. - Phenotypes: Glial-specific Hsp70 over-expression (Eaat1 driver) did not yield a beneficial effect on adult survival under …	BACKGROUND: Constant hypoxia (CH) and intermittent hypoxia (IH) occur during several pathological conditions such as asthma and obstructive sleep apnea. Our research is focused on understanding the molecular mechanisms that lead to injury or adaptation to hypoxic stress using Drosophila as a model system. Our current genome-wide study is designed to investigate gene expression changes and identif…	circadian	FlyBase, Europe PMC
Cth	FBgn0000566	PMC10712084	Targeting NR1D1 in organ injury: challenges and prospects.	2023	Mil Med Res	Zhang-Sun ZY; Xu XZ; Escames G; Lei WR; Zhao L; Zhou YZ; Tian Y; Ren YN; Acuña-Castroviejo D; Yang Y	- Function: Cth (CG5345; CSE; EIP40; Eip40; Eip55BD; Eip55E; LD22255; cse) is listed as an NR1D1 target gene involved in homocysteine decomposition; puerarin upregulates Cth expression in HEPA-1C1C7 cells as part of NR1D1 target genes Bhmt, Cbs, and Cth. - Phenotypes: No Cth-specific phenotypes are described in this publication. - Reagents: None reported	Nuclear receptor subfamily 1, group D, member 1 (NR1D1, also known as REV-ERBα) belongs to the nuclear receptor (NR) family, and is a heme-binding component of the circadian clock that consolidates circadian oscillators. In addition to repressing the transcription of multiple clock genes associated with circadian rhythms, NR1D1 has a wide range of downstream target genes that are intimately invol…	circadian	Europe PMC
Cth	FBgn0000566	PMC8430797	Mammalian and Invertebrate Models as Complementary Tools for Gaining Mechanistic Insight on Muscle Responses to Spaceflight. LID - 10.3390/ijms22179470 [doi] LID - 9470	2021			- Function: Cth participates in cysteine biosynthesis, as noted in the cross-species comparison of spaceflight responses. - Phenotypes: Cth shows opposite regulation between space-flown larval Drosophila and mouse fast-twitch muscle EDL, being upregulated in larval Drosophila and downregulated in EDL. - Reagents: Tg (Drosophila melanogaster) Gal4-UAS transgenic line expressing two copies of eGFP …	Bioinformatics approaches have proven useful in understanding biological responses to spaceflight. Spaceflight experiments remain resource intensive and rare. One outstanding issue is how to maximize scientific output from a limited number of omics datasets from traditional animal models including nematodes, fruitfly, and rodents. The utility of omics data from invertebrate models in anticipating…	circadian	FlyBase, Europe PMC
Cth	FBgn0000566	PMC7597000	The CBP KIX domain regulates long-term memory and circadian activity.	2020	BMC Biol	Chatterjee S; Angelakos CC; Bahl E; Hawk JD; Gaine ME; Poplawski SG; Schneider-Anthony A; Yadav M; Porcari GS; Cassel JC; Giese KP; Michaelson JJ; Lyons LC; Boutillier AL; Abel T	- Function: Cth encodes a Cysteine-Protein Sulfhydrase involved in cysteine synthesis. - Phenotypes: In CBP KIX/KIX mice, Cth is downregulated in the dorsal hippocampus under homecage conditions by approximately 24%. - Reagents: None reported	BACKGROUND: CREB-dependent transcription necessary for long-term memory is driven by interactions with CREB-binding protein (CBP), a multi-domain protein that binds numerous transcription factors potentially affecting expression of thousands of genes. Identifying specific domain functions for multi-domain proteins is essential to understand processes such as cognitive function and circadian clock…	circadian	Europe PMC
Cth	FBgn0000566	PMC5752678	Time-Restricted Feeding Improves Circadian Dysfunction as well as Motor Symptoms in the Q175 Mouse Model of Huntington's Disease.	2018	eNeuro	Wang HB; Loh DH; Whittaker DS; Cutler T; Howland D; Colwell CS	- Function: Cth is a striatal HD marker gene whose expression was assessed by NanoString; TRF treatment yielded a modest change in Cth expression (log2 fold change 0.28; p = 0.09), not statistically significant, and the paper does not assign a specific functional role to Cth. - Phenotypes: No Cth-specific phenotype is reported; the study describes broader improvements in circadian rhythms, autono…	Huntington's disease (HD) patients suffer from a progressive neurodegeneration that results in cognitive, psychiatric, cardiovascular, and motor dysfunction. Disturbances in sleep/wake cycles are common among HD patients with reports of delayed sleep onset, frequent bedtime awakenings, and fatigue during the day. The heterozygous Q175 mouse model of HD has been shown to phenocopy many HD core sym…	circadian	Europe PMC
Cth	FBgn0000566	PMC4083563	A genomic approach to coral-dinoflagellate symbiosis: studies of Acropora digitifera and Symbiodinium minutum.	2014	Front Microbiol	Shinzato C; Mungpakdee S; Satoh N; Shoguchi E	- Function: Cth encodes cystathionine gamma-lyase, the enzyme in the cysteine biosynthesis pathway that converts homocysteine and/or serine to cystathionine, leading to cysteine; in Acropora digitifera Cth is reported to be present, while Cbs is not identified. - Phenotypes: The presence of Cth with the absence of Cbs in Acropora digitifera suggests a potential metabolic basis for the obligate co…	Far more intimate knowledge of scleractinian coral biology is essential in order to understand how diverse coral-symbiont endosymbioses have been established. In particular, molecular and cellular mechanisms enabling the establishment and maintenance of obligate endosymbiosis with photosynthetic dinoflagellates require further clarification. By extension, such understanding may also shed light up…	circadian	Europe PMC
Cth	FBgn0000566	PMC2990769	Circadian signatures in rat liver: from gene expression to pathways.	2010	BMC Bioinformatics	Ovacik MA; Sukumaran S; Almon RR; DuBois DC; Jusko WJ; Androulakis IP	- Function: Cth (CG5345, CSE, EIP40, Eip40, Eip55BD, Eip55E, LD22255, cse) is a gene within the glycine, serine and threonine metabolism pathway in rat liver, identified to exhibit circadian patterns with a high correlation to the fitted sinusoidal model (correlation > 0.8) and substantial contribution to the pathway activity level (weights with magnitude > 0.25). - Phenotypes: Cth shows circadia…	BACKGROUND: Circadian rhythms are 24 hour oscillations in many behavioural, physiological, cellular and molecular processes that are controlled by an endogenous clock which is entrained to environmental factors including light, food and stress. Transcriptional analyses of circadian patterns demonstrate that genes showing circadian rhythms are part of a wide variety of biological pathways.Pathway …	circadian	Europe PMC
GstS1	FBgn0010226	PMC6576784	Circadian rhythms in insecticide susceptibility, metabolic enzyme activity, and gene expression in Cimex lectularius (Hemiptera: Cimicidae).	2019	PLoS One	Khalid MF; Lee CY; Doggett SL; Veera Singham G	- Function: GstS1 (GSTs1) encodes a glutathione S-transferase involved in metabolic detoxification; the paper reports circadian rhythmic expression of GSTs1 with patterns parallel to total GST enzyme activity (peaking at late photophase, ZT9 in LD; CT13 in DD) and notes prior work linking GSTs1 to pyrethroid resistance in bed bugs. - Phenotypes: GstS1 (GSTs1) shows circadian oscillation in mRNA e…	Many insect species display daily variation of sensitivity to insecticides when they are exposed to the same concentration at different times during the day. To date, this has not been investigated in bed bugs. To address this, we explored circadian rhythms in insecticide susceptibility, xenobiotic metabolizing (XM) gene expressions, and metabolic detoxification in the common bed bug, Cimex lectu…	circadian	Europe PMC
GstS1	FBgn0010226	PMC6042693	A bidirectional relationship between sleep and oxidative stress in Drosophila. PG - e2005206 LID - 10.1371/journal.pbio.2005206 [doi] LID - e2005206	2018			- Function: GstS1 (glutathione-S-transferase S1) is described in the paper as an antioxidant gene among the glutathione-S-transferases whose head expression is upregulated in neuronal inc-RNAi flies, consistent with increased brain ROS and activation of oxidative stress response pathways; GstS1 is listed alongside SOD1 and GSTO1 as ROS-activated genes. - Phenotypes: No GstS1-specific phenotypes a…	Although sleep appears to be broadly conserved in animals, the physiological functions of sleep remain unclear. In this study, we sought to identify a physiological defect common to a diverse group of short-sleeping Drosophila mutants, which might provide insight into the function and regulation of sleep. We found that these short-sleeping mutants share a common phenotype of sensitivity to acute …	circadian	FlyBase, Europe PMC
GstS1	FBgn0010226	PMC2789323	A constant light-genetic screen identifies KISMET as a regulator of circadian photoresponses. PG - e1000787 LID - 10.1371/journal.pgen.1000787 [doi] LID - e1000787	2009			- Function: GstS1 (CG8938, DmGST-2, DmGST2, DmGSTS1, DmGSTS1-1, DmGst-2, DmGstS1-1, Est2, GST, GST S1, GST-2, GST-S1, GST2, GSTII, GSTS, GSTS1, GSTs, Gst2, GstS1, GstS1-1, S1, dHPGDS, gst, gstD2, gsts1, l(2)04227, l(2)k08805, lincRNA.330, n(2)06253) encodes a glutathione-S-transferase; identified as a metabolism-related candidate gene in the circadian constant-light screen, suggesting GstS1 can i…	Circadian pacemakers are essential to synchronize animal physiology and behavior with the dayrationight cycle. They are self-sustained, but the phase of their oscillations is determined by environmental cues, particularly light intensity and temperature cycles. In Drosophila, light is primarily detected by a dedicated blue-light photoreceptor: CRYPTOCHROME (CRY). Upon light activation, CRY binds …	circadian	FlyBase, Europe PMC
Nmdmc	FBgn0010222	PMC11728359	White Tea Aqueous Extract: A Potential Anti-Aging Agent Against High-Fat Diet-Induced Senescence in Drosophila melanogaster.	2024			- Function: Nmdmc is a bifunctional enzyme (NAD-dependent methylenetetrahydrofolate dehydrogenase-methenyltetrahydrofolate cyclohydrolase; NMDMC) crucial for folate-dependent metabolism, with overexpression in the fat body reported to extend lifespan and reduce mitochondrial ROS, conferring oxidative stress resistance. - Phenotypes: In the study, Nmdmc was upregulated in high-fat diet-fed Drosoph…	White tea has been scientifically proven to exhibit positive biological effects in combating chronic diseases, including cancer, metabolic syndrome, etc. Nevertheless, the anti-aging activity and mechanism of white tea on organisms exposed to a high-fat diet remain unexplored. Herein, we prepared a white tea aqueous extract (WTAE) from white peony in Fuding and assessed its in vivo antioxidant an…	circadian	FlyBase, Europe PMC
Nmdmc	FBgn0010222	PMC6222588	Ade2 Functions in the Drosophila Fat Body To Promote Sleep. PG - 3385-3395 LID - 10.1534/g3.118.200554 [doi]	2018			- Function: Nmdmc is listed as one of the fat-body genes assayed in the study's RNAi screen for sleep regulation; the paper centers on Ade2 and does not report a specific function for Nmdmc. - Phenotypes: In Table 1, an Nmdmc RNAi line (FBgn0010222; stock 62268) has sleep-related measures listed, but the text does not report a specific sleep phenotype or significant effect for Nmdmc. - Reagents: …	Metabolic state is a potent modulator of sleep and circadian behavior, and animals acutely modulate their sleep in accordance with internal energy stores and food availability. Across phyla, hormones secreted from adipose tissue act in the brain to control neural physiology and behavior to modulate sleep and metabolic state. Growing evidence suggests the fat body is a critical regulator of comple…	circadian	Europe PMC
Nmdmc	FBgn0010222	PMC3562355	Electrical activity can impose time of day on the circadian transcriptome of pacemaker neurons. PG - 1871-80 LID - S0960-9822(12)00928-1 [pii] LID - 10.1016/j.cub.2012.07.070 [doi]	2012			- Function: Nmdmc is NAD-dependent methylenetetrahydrofolate dehydrogenase; in this study, Nmdmc mRNA shows circadian regulation with higher levels in the subjective morning (WT-3) than evening (WT-15), and Nmdmc is bidirectionally regulated by neuronal activity manipulations (NCB and Kir). - Phenotypes: No specific behavioral phenotypes (e.g., locomotor period changes) are reported for Nmdmc; Nm…	BACKGROUND: Circadian ( approximately 24 hr) rhythms offer one of the best examples of how gene expression is tied to behavior. Circadian pacemaker neurons contain molecular clocks that control 24 hr rhythms in gene expression that in turn regulate electrical activity rhythms to control behavior. RESULTS: Here we demonstrate the inverse relationship: there are broad transcriptional changes in Dro…	circadian	FlyBase
Pdxk	FBgn0085484	PMC3504933	Molecular mechanism of circadian rhythmicity of seizures in temporal lobe epilepsy.	2012	Front Cell Neurosci	Cho CH	- Function: Pdxk (CG34455, CG4446, dPdxk) encodes pyridoxal kinase, an enzyme involved in metabolism of pyridoxal phosphate and neurotransmitters (e.g., serotonin and dopamine); its expression has been shown to be regulated by circadian PAR bZIP transcription factors. - Phenotypes: The article does not report Pdxk-specific phenotypes; it discusses potential roles in circadian regulation and epile…	The circadian pattern of seizures in people with epilepsy (PWE) was first described two millennia ago. However, these phenomena have not received enough scientific attention, possibly due to the lack of promising hypotheses to address the interaction between seizure generation and a physiological clock. To propose testable hypotheses at the molecular level, interactions between circadian rhythm, …	circadian	Europe PMC
Pdxk	FBgn0085484	PMC2576339	Sickness behaviour pushed too far--the basis of the syndrome seen in severe protozoal, bacterial and viral diseases and post-trauma.	2008	Malar J	Clark IA; Budd AC; Alleva LM	- Function: Pdxk (dPdxk; CG34455, CG4446) is a target gene of the circadian PAR-bZip transcription factors DBP, TEF, and HLF; it plays a role in generating pyridoxal phosphate, a coenzyme required for the synthesis of neurotransmitters such as gamma-aminobutyric acid (GABA), serotonin and dopamine. - Phenotypes: The paper links seizures (generalized seizures and fever seizures) to the circadian g…	Certain distinctive components of the severe systemic inflammatory syndrome are now well-recognized to be common to malaria, sepsis, viral infections, and post-trauma illness. While their connection with cytokines has been appreciated for some time, the constellation of changes that comprise the syndrome has simply been accepted as an empirical observation, with no theory to explain why they shou…	circadian	Europe PMC
Pdxk	FBgn0085484	PMC3202490	The daily timing of gene expression and physiology in mammals.	2007	Dialogues Clin Neurosci	Schibler U	- Function: Pdxk (CG34455, CG4446; dPdxk) encodes pyridoxal kinase, the enzyme that phosphorylates pyridoxal to pyridoxal-5'-phosphate (PLP); in mammals, Pdxk mRNA and PLP levels oscillate across the day, and Pdxk expression is influenced by PAR bZip transcription factors DBP, HLF, and TEF. - Phenotypes: Impaired expression of pyridoxal kinase in PAR bZip triple knockout mice is associated with e…	Mammalian behavior and physiology undergo daily rhythms that are coordinated by an endogenous circadian timing system. This system has a hierarchical structure, in that a master pacemaker, residing in the suprachiasmatic nucleus of the ventral hypothalamus, synchronizes peripheral oscillators in virtually all body cells. While the basic molecular mechanisms generating the daily rhythms are simila…	circadian	Europe PMC
Trp1	FBgn0011584	PMC4109179	Circadian rhythms in insect disease vectors.	2013	Mem Inst Oswaldo Cruz	Meireles-Filho AC; Kyriacou CP	- Function: Trp1 (CG4758, Dtrp1, Tp1, Trp1, sec62) is a TRP cation channel that functions as a thermo-receptor; Trp1 is expressed in the brain and is implicated in temperature-based entrainment of the circadian clock. - Phenotypes: No Trp1-specific phenotypes are reported in the paper; the text notes Trp1 as a brain-expressed thermo-receptor involved in temperature entrainment of circadian rhythm…	Organisms from bacteria to humans have evolved under predictable daily environmental cycles owing to the Earth's rotation. This strong selection pressure has generated endogenous circadian clocks that regulate many aspects of behaviour, physiology and metabolism, anticipating and synchronising internal time-keeping to changes in the cyclical environment. In haematophagous insect vectors the circa…	circadian	Europe PMC
Trp1	FBgn0011584	PMC2329912	Analysis of the Otd-dependent transcriptome supports the evolutionary conservation of CRX/OTX/OTD functions in flies and vertebrates.	2008			- Function: Trp1 cotranslational membrane targeting. - Phenotypes: No Trp1-specific phenotypes described in this publication; Trp1 expression is downregulated in otd uvi heads, but no direct phenotype for Trp1 is reported. - Reagents: None reported	Homeobox transcription factors of the vertebrate CRX/OTX family play critical roles in photoreceptor neurons, the rostral brain and circadian processes. In mouse, the three related proteins, CRX, OTX1, and OTX2, fulfill these functions. In Drosophila, the single founding member of this gene family, called orthodenticle (otd), is required during embryonic brain and photoreceptor neuron development…	circadian	FlyBase
Act5C	FBgn0000042	PMC9407311	Dopamine and GPCR-mediated modulation of DN1 clock neurons gates the circadian timing of sleep.	2022			- Function: Act5C is used as a housekeeping gene for RNA-seq normalization in clock neurons; Act5C expression is not different between ZT2 and ZT14 time points (Fig. 1A). - Phenotypes: Act5C was not genetically manipulated and no Act5C-specific phenotypes are reported. - Reagents: None reported	The metronome-like circadian regulation of sleep timing must still adapt to an uncertain environment. Recent studies in <i>Drosophila</i> indicate that neuromodulation not only plays a key role in clock neuron synchronization but also affects interactions between the clock network and brain sleep centers. We show here that the targets of neuromodulators, G Protein Coupled Receptors (GPCRs), are h…	circadian	FlyBase, Europe PMC
Act5C	FBgn0000042	PMC6058042	Cryptochrome Interacts With Actin and Enhances Eye-Mediated Light Sensitivity of the Circadian Clock in Drosophila melanogaster. PG - 238 LID - 10.3389/fnmol.2018.00238 [doi] LID - 238	2018			- Function: Actin-5C (Act5C) is a cytoplasmic actin isoform in Drosophila. In this study, Actin-5C is identified as a cryptochrome (CRY) partner via HA-CRY pull-down and LC-MS/MS, and shows a strong light-independent interaction with CRY in a yeast two-hybrid assay. Actin-5C is described as a key molecule in the formation of the luminal matrix (inter-rhabdomeric space), fundamental for shaping an…	Cryptochromes (CRYs) are a class of flavoproteins that sense blue light. In animals, CRYs are expressed in the eyes and in the clock neurons that control sleep/wake cycles and are implied in the generation and/or entrainment of circadian rhythmicity. Moreover, CRYs are sensing magnetic fields in insects as well as in humans. Here, we show that in the fruit fly Drosophila melanogaster CRY plays a …	circadian	FlyBase
Act5C	FBgn0000042	PMC5325595	RNA-seq analysis of Drosophila clock and non-clock neurons reveals neuron-specific cycling and novel candidate neuropeptides.	2017			- Function: Act5C encodes actin; in this study, the housekeeping transcript Act5c shows similar levels in all four neuronal groups (LNvs, LNds, DN1s, TH neurons). - Phenotypes: None reported. - Reagents: None reported	Locomotor activity rhythms are controlled by a network of ~150 circadian neurons within the adult Drosophila brain. They are subdivided based on their anatomical locations and properties. We profiled transcripts "around the clock" from three key groups of circadian neurons with different functions. We also profiled a non-circadian outgroup, dopaminergic (TH) neurons. They have cycling transcripts…	circadian	FlyBase, Europe PMC
Act5C	FBgn0000042	PMC5148613	Genome-wide identification of neuronal activity-regulated genes in Drosophila. LID - e19942 [pii] LID - 10.7554/eLife.19942 [doi]	2016			- Function: Act5C is a housekeeping gene expressed ubiquitously in brains, DA neurons and PDF+ neurons, used as a baseline for gene expression profiling. - Phenotypes: None reported - Reagents: None reported	Activity-regulated genes (ARGs) are important for neuronal functions like long-term memory and are well-characterized in mammals but poorly studied in other model organisms like Drosophila. Here we stimulated fly neurons with different paradigms and identified ARGs using high-throughput sequencing from brains as well as from sorted neurons: they included a narrow set of circadian neurons as well …	circadian	FlyBase, Europe PMC
Act5C	FBgn0000042	PMC4344399	Improved and expanded Q-system reagents for genetic manipulations. PG - 219-22, 5 p following 222 LID - 10.1038/nmeth.3250 [doi]	2015			- Function: Act5C (Actin5C) promoter is used to drive expression of QF x variants in Drosophila S2 cell culture; the paper states that “These plasmids contain QF x variants under the control of the actin5c promoter for expression in S2 cell culture.” - Phenotypes: Act5C-specific gene phenotypes are not reported; Act5C is used as a promoter in plasmids, while in vivo analyses focus on the activity…	The Q system is a repressible binary expression system for transgenic manipulations in living organisms. Through protein engineering and in vivo functional tests, we report here variants of the Q-system transcriptional activator, including QF2, for driving strong and ubiquitous expression in all Drosophila tissues. Our QF2, Gal4QF and LexAQF chimeric transcriptional activators substantially enric…	circadian	FlyBase
Act5C	FBgn0000042	PMC3152999	The circadian clock interacts with metabolic physiology to influence reproductive fitness.	2011			- Function: Act5C encodes actin and is annotated as a structural constituent of the cytoskeleton; it is listed as a cycling fat-body transcript with peak expression around ZT9-12. - Phenotypes: No Act5C-specific phenotype is reported; however Act5C shows rhythmic expression in the fat body that is influenced by the fat body clock, and broader experiments show that disruption of the fat body clock…	Circadian rhythms are regulated by a synchronized system of central and peripheral clocks. Here, we show that a clock in the Drosophila fat body drives rhythmic expression of genes involved in metabolism, detoxification, the immune response, and steroid hormone regulation. Some of these genes cycle even when the fat body clock is disrupted, indicating that they are regulated by exogenous factors.…	circadian	FlyBase
cib	FBgn0026084	PMC4303289	Circadian clock and photoperiodic response in Arabidopsis: from seasonal flowering to redox homeostasis.	2015	Biochemistry	Shim JS; Imaizumi T	- Function: cib (FBgn0026084; synonyms CG4944, EG0007-11, EG:EG0007.11) directly binds the FT promoter and activates FT expression; CIB proteins form heterodimers that increase the DNA-binding activity of CIBs to the FT promoter; cib function is restricted to the afternoon to early night; blue light activates cib by forming a CRY2-dependent complex, and blue-light–dependent stabilization of cib i…	Many of the developmental responses and behaviors in plants that occur throughout the year are controlled by photoperiod; among these, seasonal flowering is the most characterized. Molecular genetic and biochemical analyses have revealed the mechanisms by which plants sense changes in day length to regulate seasonal flowering. In Arabidopsis thaliana, induction of the expression of a florigen, FL…	circadian	Europe PMC
Cyp305a1	FBgn0036910	PMC8483315	Circadian regulation of the Drosophila astrocyte transcriptome. PG - e1009790 LID - 10.1371/journal.pgen.1009790 [doi] LID - e1009790	2021			- Function: Cyp305a1 is a member of the cytochrome P450 family identified as cycling in Drosophila astrocytes; it is listed among stress/innate immunity–related cycling genes, with cytochrome P450s showing rhythmic translation and grouping into peaks at either dawn (ZT0) or mid-night (ZT16) per the paper's figures. - Phenotypes: No Cyp305a1–specific sleep or behavioral phenotypes are reported in …	Recent studies have demonstrated that astrocytes cooperate with neurons of the brain to mediate circadian control of many rhythmic processes including locomotor activity and sleep. Transcriptional profiling studies have described the overall rhythmic landscape of the brain, but few have employed approaches that reveal heterogeneous, cell-type specific rhythms of the brain. Using cell-specific iso…	circadian	Europe PMC
Est-Q	FBgn0037090	PMC4368642	Improved statistical methods enable greater sensitivity in rhythm detection for genome-wide data. PG - e1004094 LID - 10.1371/journal.pcbi.1004094 [doi] LID - e1004094	2015			- Function: Est-Q (Esterase-Q; CG7529; FBgn0037090) is identified in the paper as Esterase-Q and is reported to have rhythmic expression with a 16-hour asymmetry in the Drosophila head circadian metadataset; the paper does not provide a detailed functional description of Est-Q. - Phenotypes: No phenotypic descriptions are reported for Est-Q; Est-Q is noted for its rhythmic expression with a 16 h …	Robust methods for identifying patterns of expression in genome-wide data are important for generating hypotheses regarding gene function. To this end, several analytic methods have been developed for detecting periodic patterns. We improve one such method, JTK_CYCLE, by explicitly calculating the null distribution such that it accounts for multiple hypothesis testing and by including non-sinusoi…	circadian	FlyBase, Europe PMC
Hr4	FBgn0264562	PMC10899604	The emergence of circadian timekeeping in the intestine. PG - 1788 LID - 10.1038/s41467-024-45942-4 [doi] LID - 1788	2024			- Function: Hr4 is included as one of the nuclear receptor targets in the RNAi screen for hormone signaling during clock emergence in intestinal stem cell lineages, but the publication does not report a Hr4-specific function or effect on Clk/cyc activity. - Phenotypes: Hr4-specific phenotypes are not described in the publication. - Reagents: Hr4 RNAi lines (Bloomington) used: Hr4 (#54803) and Hr4…	The circadian clock is a molecular timekeeper, present from cyanobacteria to mammals, that coordinates internal physiology with the external environment. The clock has a 24-h period however development proceeds with its own timing, raising the question of how these interact. Using the intestine of Drosophila melanogaster as a model for organ development, we track how and when the circadian clock …	circadian	FlyBase, Europe PMC
Hr4	FBgn0264562	PMC9928426	Ecdysone acts through cortex glia to regulate sleep in Drosophila. LID - 10.7554/eLife.81723 [doi] LID - e81723	2023			- Function: Hr4 is not described or analyzed for function in this paper; no Hr4-specific functional data are reported. - Phenotypes: Hr4-specific phenotypes are not reported in this paper. - Reagents: BDSC:44392; P{y[+t7.7] w[+mC]=UAS Hr4.miRNA}attP16	Steroid hormones are attractive candidates for transmitting long-range signals to affect behavior. These lipid-soluble molecules derived from dietary cholesterol easily penetrate the brain and act through nuclear hormone receptors (NHRs) that function as transcription factors. To determine the extent to which NHRs affect sleep:wake cycles, we knocked down each of the 18 highly conserved NHRs foun…	circadian	Europe PMC
Hr4	FBgn0264562	PMC8271606	The circadian clock gates Drosophila adult emergence by controlling the timecourse of metamorphosis. LID - 10.1073/pnas.2023249118 [doi] LID - e2023249118	2021			- Function: Hr4 (DHR4) is an ecdysone-induced nuclear receptor whose intracellular localization is regulated by PTTH and Torso and which can act as an E-induced repressor of EcR; the circadian clock appears to modulate Hr4 signaling in the prothoracic gland to influence 20E action, and Hr4 knockdown in the PG eliminates the rhythmic pattern of emergence, indicating Hr4 is required for clock-contr…	The daily rhythm of adult emergence of holometabolous insects is one of the first circadian rhythms to be studied. In these insects, the circadian clock imposes a daily pattern of emergence by allowing or stimulating eclosion during certain windows of time and inhibiting emergence during others, a process that has been described as "gating." Although the circadian rhythm of insect emergence provi…	circadian	FlyBase, Europe PMC
Hr4	FBgn0264562	PMC6284557	Regulatory roles of vertebrate Nocturnin: insights and remaining mysteries.	2018	RNA Biol	Hughes KL; Abshire ET; Goldstrohm AC	- Function: Hr4 is described as a nuclear receptor in Drosophila; the paper notes a genetic interaction between Drosophila curled (Nocturnin ortholog) and the nuclear receptor Hr4, suggesting a possible role for Hr4 in nuclear receptor–mediated gene expression, though whether this interaction occurs at the protein level is unknown. - Phenotypes: No Hr4-specific phenotypes are reported in this pub…	Post-transcriptional control of messenger RNA (mRNA) is an important layer of gene regulation that modulates mRNA decay, translation, and localization. Eukaryotic mRNA decay begins with the catalytic removal of the 3' poly-adenosine tail by deadenylase enzymes. Multiple deadenylases have been identified in vertebrates and are known to have distinct biological roles; among these proteins is Noctur…	circadian	Europe PMC
Hr4	FBgn0264562	PMC4454776	Transcriptional regulation via nuclear receptor crosstalk required for the Drosophila circadian clock. PG - 1502-8 LID - S0960-9822(15)00430-3 [pii] LID - 10.1016/j.cub.2015.04.017 [doi]	2015			- Function: Hr4 (DHR4) is a nuclear receptor; in this study, Hr4 knockdown in Drosophila pacemaker LNvs via UAS-DHR4-miRNAs does not disrupt free-running circadian locomotor rhythms, indicating Hr4 is not required for rhythm generation under these conditions. - Phenotypes: Hr4 knockdown yields robust free-running rhythms in DD with a period of ~24.9 h, high rhythm power (~231.3), n = 32, and 100%…	Circadian clocks in large part rely on transcriptional feedback loops. At the core of the clock machinery, the transcriptional activators CLOCK/BMAL1 (in mammals) and CLOCK/CYCLE (CLK/CYC) (in Drosophila) drive the expression of the period (per) family genes. The PER-containing complexes inhibit the activity of CLOCK/BMAL1 or CLK/CYC, thereby forming a negative feedback loop [1]. In mammals, the …	circadian	FlyBase
Lapsyn	FBgn0034602	PMC6758054	Genome-wide expression analysis in Drosophila reveals genes controlling circadian behavior.	2002			- Function: Unknown function (Lapsyn; CT35842) as a cycling gene in the fly body - Phenotypes: No phenotypes described for Lapsyn in this study - Reagents: None reported	In Drosophila, a number of key processes such as emergence from the pupal case, locomotor activity, feeding, olfaction, and aspects of mating behavior are under circadian regulation. Although we have a basic understanding of how the molecular oscillations take place, a clear link between gene regulation and downstream biological processes is still missing. To identify clock-controlled output gene…	circadian	FlyBase
ppk8	FBgn0052792	PMC3152999	The circadian clock interacts with metabolic physiology to influence reproductive fitness.	2011			- Function: ppk8 (CG32792) encodes amiloride-sensitive sodium channel activity. - Phenotypes: In LD, ppk8 shows rhythmic expression in the fat body with peak around ZT21-0; disruption of the fat body clock (DN-CLK) renders ppk8 arrhythmic in the fat body. - Reagents: None reported	Circadian rhythms are regulated by a synchronized system of central and peripheral clocks. Here, we show that a clock in the Drosophila fat body drives rhythmic expression of genes involved in metabolism, detoxification, the immune response, and steroid hormone regulation. Some of these genes cycle even when the fat body clock is disrupted, indicating that they are regulated by exogenous factors.…	circadian	FlyBase
CG3902	FBgn0036824	PMC6758054	Genome-wide expression analysis in Drosophila reveals genes controlling circadian behavior.	2002			- Function: CG3902 (CT12987) encodes a short-branched chain acyl-CoA dehydrogenase, a mitochondrial enzyme involved in fatty acid beta-oxidation; CG3902 is listed among cycling genes in the Drosophila head under entrained conditions (LD) with LD p = 4.8E-03 and LD phase = 0.5 h; under DD conditions, the cycling p-value is 9.1E-02 and the DD phase is 21.1 h. - Phenotypes: CG3902 shows circadian tr…	In Drosophila, a number of key processes such as emergence from the pupal case, locomotor activity, feeding, olfaction, and aspects of mating behavior are under circadian regulation. Although we have a basic understanding of how the molecular oscillations take place, a clear link between gene regulation and downstream biological processes is still missing. To identify clock-controlled output gene…	circadian	FlyBase
Gli	FBgn0001987	PMC12354785	Crosstalk between the circadian clock, intestinal stem cell niche, and epithelial cell fate decision.	2025	Genes Dis	Liu J; Jiang Z; Zha J; Lin Q; He W	- Function: Gli is a Hedgehog (Hh) transcription factor activated downstream of Hedgehog signaling; Hedgehog ligands (Ihh/Shh) bind Patched to relieve inhibition of Smoothened, leading to stabilization and activation of Gli transcription factors that drive transcription of Hedgehog target genes and influence intestinal stem cell niche dynamics, including crosstalk with Wnt, Notch, and Hippo pathw…	The circadian rhythm, a 24-h cycle, plays a crucial role in regulating gut physiological processes, particularly the proliferation and differentiation of intestinal epithelial cells, which are essential for gut homeostasis and repair. This review discusses the complex interactions between circadian rhythms, cell cycle regulation, and key signaling pathways (Wnt, Notch, and Hippo) in the context o…	circadian	Europe PMC
Gli	FBgn0001987	PMC8791498	Glial immune-related pathways mediate effects of closed head traumatic brain injury on behavior and lethality in Drosophila. PG - e3001456 LID - 10.1371/journal.pbio.3001456 [doi] LID - e3001456	2022			- Function: Gli (gliotactin) is a glial gene expressed in subperineurial glia; in this study Gli is identified as a glia-enriched gene in TRAP-seq analysis. - Phenotypes: Gli-specific phenotypes are not reported; the paper describes TBI-related phenotypes and glial gene expression changes but does not perturb Gli directly. - Reagents: None reported	In traumatic brain injury (TBI), the initial injury phase is followed by a secondary phase that contributes to neurodegeneration, yet the mechanisms leading to neuropathology in vivo remain to be elucidated. To address this question, we developed a Drosophila head-specific model for TBI termed Drosophila Closed Head Injury (dCHI), where well-controlled, nonpenetrating strikes are delivered to the…	circadian	Europe PMC
Gli	FBgn0001987	PMC6985652	Circadian BMAL1 regulates mandibular condyle development by hedgehog pathway.	2020	Cell Prolif	Yu S; Tang Q; Xie M; Zhou X; Long Y; Xie Y; Guo F; Chen L	- Function: GLI1 acts as a Hedgehog pathway transcription factor; in this study BMAL1 regulates Hedgehog signaling by directly activating Ptch1 and Ihh promoters, thereby modulating downstream targets including GLI1, and GLI1 serves as a readout/mediator of Hedgehog activity essential for chondrocyte differentiation and endochondral ossification in the mandibular condyle. - Phenotypes: In BMAL1-d…	OBJECTIVE: Chondrogenesis and endochondral ossification in mandibular condyle play crucial roles in maxillofacial morphogenesis and function. Circadian regulator brain and muscle arnt-like 1 (BMAL1) is proven to be essential for embryonic and postnatal development. The goal of this study was to define the functions of BMAL1 in the embryonic and postnatal growth of mandibular condylar cartilages (…	circadian	Europe PMC
Gli	FBgn0001987	PMC6895918	A Role for the Biological Clock in Liver Cancer.	2019	Cancers (Basel)	Mazzoccoli G; Miele L; Marrone G; Mazza T; Vinciguerra M; Grieco A	- Function: GLI proteins Gli1 and Gli3 are transcription factors acting downstream of Hedgehog signaling; Smoothened (SMO) activation controls GLI function to drive transcriptional programs; in the liver, Gli1 and Gli3 expression fluctuates only weakly under normal circadian conditions, but BMAL1 deficiency in hepatocytes up-regulates GLI1 and GLI3, linking circadian clock disruption to Hedgehog …	The biological clock controls at the molecular level several aspects of mammalian physiology, by regulating daily oscillations of crucial biological processes such as nutrient metabolism in the liver. Disruption of the circadian clock circuitry has recently been identified as an independent risk factor for cancer and classified as a potential group 2A carcinogen to humans. Hepatocellular carcinom…	circadian	Europe PMC
Gli	FBgn0001987	PMC5968562	Casein kinase 1α: biological mechanisms and theranostic potential.	2018	Cell Commun Signal	Jiang S; Zhang M; Sun J; Yang X	- Function: Gli transcription factors are key mediators of Hedgehog signaling; CK1α phosphorylates Gli1/2 to promote their proteolysis and induces a repressive form of Gli3, thereby modulating Hedgehog pathway output. - Phenotypes: No Gli-specific phenotypes are described in this review; Gli-related effects are discussed in the context of Hedgehog signaling modulation, but specific Gli phenotypes…	Casein kinase 1α (CK1α) is a multifunctional protein belonging to the CK1 protein family that is conserved in eukaryotes from yeast to humans. It regulates signaling pathways related to membrane trafficking, cell cycle progression, chromosome segregation, apoptosis, autophagy, cell metabolism, and differentiation in development, circadian rhythm, and the immune response as well as neurodegenerati…	circadian	Europe PMC
Gli	FBgn0001987	PMC5469494	Conserved properties of Drosophila Insomniac link sleep regulation and synaptic function. PG - e1006815 LID - 10.1371/journal.pgen.1006815 [doi] LID - e1006815	2017			- Function: Gli proteins are vertebrate transcription factors in Hedgehog signaling; in the paper, Gli proteins are described as the mammalian orthologs of Cubitus Interruptus (Ci) and as substrates of SPOP, implicating a conserved Cul3-based ubiquitination relationship involving Gli in cross-species signaling contexts. - Phenotypes: No Gli-specific phenotypes are reported in this study. - Reagen…	Sleep is an ancient animal behavior that is regulated similarly in species ranging from flies to humans. Various genes that regulate sleep have been identified in invertebrates, but whether the functions of these genes are conserved in mammals remains poorly explored. Drosophila insomniac (inc) mutants exhibit severely shortened and fragmented sleep. Inc protein physically associates with the Cul…	circadian	Europe PMC
Ssk	FBgn0036945	PMC6758054	Genome-wide expression analysis in Drosophila reveals genes controlling circadian behavior.	2002			- Function: Ssk (FBgn0036945; CG6981; CT21613; ssk) is listed in the paper as Unknown function; CT21613 is reported to cycle in the fly body (p = 8.81E-03; phase 17.97). - Phenotypes: No phenotypic information for Ssk is described in this study. - Reagents: None reported	In Drosophila, a number of key processes such as emergence from the pupal case, locomotor activity, feeding, olfaction, and aspects of mating behavior are under circadian regulation. Although we have a basic understanding of how the molecular oscillations take place, a clear link between gene regulation and downstream biological processes is still missing. To identify clock-controlled output gene…	circadian	FlyBase
Khk	FBgn0036942	PMC9377612	Comprehensive analysis of the circadian nuclear and cytoplasmic transcriptome in mouse liver.	2022	PLoS Genet	Hurni C; Weger BD; Gobet C; Naef F	- Function: Khk (CG7328) is described as a gene involved in fructose metabolism; its transcript is among long-lived nuclear transcripts, with a reported 4.8 h time associated. - Phenotypes: The paper notes Khk among transcripts with prolonged nuclear retention, and discusses rhythmic nuclear export contributing to circadian mRNA profiles, implying Khk mRNA may participate in circadian regulation …	In eukaryotes, RNA is synthesised in the nucleus, spliced, and exported to the cytoplasm where it is translated and finally degraded. Any of these steps could be subject to temporal regulation during the circadian cycle, resulting in daily fluctuations of RNA accumulation and affecting the distribution of transcripts in different subcellular compartments. Our study analysed the nuclear and cytopl…	circadian	Europe PMC
Khk	FBgn0036942	PMC8410083	KLF10 integrates circadian timing and sugar signaling to coordinate hepatic metabolism.	2021	Elife	Ruberto AA; Gréchez-Cassiau A; Guérin S; Martin L; Revel JS; Mehiri M; Subramaniam M; Delaunay F; Teboul M	- Function: Khk (ketohexokinase) is mentioned as a hepatic gene whose expression was measured in the study; the paper provides no explicit functional description for Khk nor reports regulation by KLF10. - Phenotypes: No genotype effects on Khk expression are reported (Figure 5—figure supplement 1B); no Khk-specific phenotypes are described. - Reagents: None reported	The mammalian circadian timing system and metabolism are highly interconnected, and disruption of this coupling is associated with negative health outcomes. Krüppel-like factors (KLFs) are transcription factors that govern metabolic homeostasis in various organs. Many KLFs show a circadian expression in the liver. Here, we show that the loss of the clock-controlled KLF10 in hepatocytes results in…	circadian	Europe PMC
Dredd	FBgn0020381	PMC12209854	Loss of the NF-κB negative regulator Pirk in <i>Drosophila</i> links brain and gut immunity to neurodegeneration.	2025			- Function: DREDD is a Drosophila caspase recruited by Imd; DREDD cleaves and activates the Relish transcription factor to drive IMD/NF-κB signaling and antimicrobial peptide gene expression. - Phenotypes: No DREDD-specific phenotypes are reported in this study; the work focuses on Pirk loss and IMD pathway–related neurological phenotypes, not on DREDD manipulation. - Reagents: None reported	A gut-brain axis influenced by host innate immunity and resident microbiota has been implicated in neurological conditions including Alzheimer's disease. However, the precise connection of innate immunity to Alzheimer's disease remains unclear. Using Pirk, a negative regulator of the IMD/NF-κB pathway in <i>Drosophila</i>, we studied the neurological phenotypes induced when genetically predisposi…	circadian	Europe PMC
Dredd	FBgn0020381	PMC11765777	Effects of Microbes on Insect Host Physiology and Behavior Mediated by the Host Immune System.	2025	Insects	Zhang S; Wang Z; Luo Q; Zhou L; Du X; Ren Y	- Function: Dredd is the death-related ced-3/nedd2-like protein listed as a component of the IMD signaling pathway in insects (Drosophila melanogaster) in this publication. - Phenotypes: Dredd-specific phenotypes are not described in this publication. - Reagents: None reported	Innate immunity is critical for insects to adjust to complicated environments. Studying the insect immune system can aid in identifying novel insecticide targets and provide insights for developing novel pest control strategies. Insects recognize environmental pathogens through pattern recognition receptors, thus activating the innate immune system to eliminate pathogens. The innate immune system…	circadian	Europe PMC
Dredd	FBgn0020381	PMC10059942	Unraveling the Role of Antimicrobial Peptides in Insects.	2023	Int J Mol Sci	Stączek S; Cytryńska M; Zdybicka-Barabas A	- Function: Dredd (Death related ced-3/Nedd2-like caspase) cleaves Relish after IKK activation in the Imd pathway, releasing the Rel-68 domain to translocate to the nucleus and activate transcription of antimicrobial peptide genes. - Phenotypes: Loss or impairment of Dredd would block Relish activation and AMP gene induction, reducing antimicrobial peptide production and compromising antibacteria…	Antimicrobial peptides (AMPs) are short, mainly positively charged, amphipathic molecules. AMPs are important effectors of the immune response in insects with a broad spectrum of antibacterial, antifungal, and antiparasitic activity. In addition to these well-known roles, AMPs exhibit many other, often unobvious, functions in the host. They support insects in the elimination of viral infections. …	circadian	Europe PMC
Dredd	FBgn0020381	PMC4991082	Genome-wide profiling of 24 hr diel rhythmicity in the water flea, Daphnia pulex: network analysis reveals rhythmic gene expression and enhances functional gene annotation.	2016	BMC Genomics	Rund SS; Yoo B; Alam C; Green T; Stephens MT; Zeng E; George GF; Sheppard AD; Duffield GE; Milenković T; Pfrender ME	- Function: Dredd is the caspase-8–like component of the IMD immune signaling pathway in Daphnia pulex; it is among rhythmically expressed immune genes (Dredd with peak at ZT4) alongside IMD and Relish paralogs, indicating involvement in IMD pathway–mediated signaling (Dredd is associated with the DREDD/CASP8_DROME family in this context). - Phenotypes: Dredd shows rhythmic transcription with a m…	BACKGROUND: Marine and freshwater zooplankton exhibit daily rhythmic patterns of behavior and physiology which may be regulated directly by the light:dark (LD) cycle and/or a molecular circadian clock. One of the best-studied zooplankton taxa, the freshwater crustacean Daphnia, has a 24 h diel vertical migration (DVM) behavior whereby the organism travels up and down through the water column dail…	circadian	Europe PMC
Syb	FBgn0003660	PMC12443607	Mitochondrial origins of the pressure to sleep.	2025			- Function: Syb (synaptobrevin) is cited as neuronal synaptobrevin (nSyb) and used as a neuronal marker to identify neurons in the single-cell RNA-seq dataset (alongside elav and AstA-R1); the paper does not report direct functional data for Syb. - Phenotypes: No phenotypes for Syb are reported; the study examines sleep regulation through mitochondrial dynamics in dFBNs rather than manipulations …	To gain a comprehensive, unbiased perspective on molecular changes in the brain that may underlie the need for sleep, we have characterized the transcriptomes of single cells isolated from rested and sleep-deprived flies. Here we report that transcripts upregulated after sleep deprivation, in sleep-control neurons projecting to the dorsal fan-shaped body<sup>1,2</sup> (dFBNs) but not ubiquitously…	circadian	Europe PMC
Syb	FBgn0003660	PMC12407047	Synaptic targets of circadian clock neurons influence core clock parameters.	2025			- Function: Syb (synaptobrevin) encodes a vesicle SNARE essential for synaptic vesicle fusion and neurotransmitter release; in Scholz-Carlson et al., Syb-GFP is used as a presynaptic marker to visualize synaptic terminals and labeling of synaptic contacts (e.g., syb-GFP expression in small and large LNv s) to explore connectivity with SLP316. - Phenotypes: No phenotypes are reported for manipulat…	Neuronal connectivity in the circadian clock network is essential for robust endogenous timekeeping. In the Drosophila circadian clock network, the small ventral lateral neurons (sLN<sub>v</sub>s) serve as critical pacemakers. Peptidergic communication mediated by the neuropeptide Pigment Dispersing Factor (PDF), released by sLN<sub>v</sub>s, has been well characterized. In contrast, little is kn…	circadian	Europe PMC
Syb	FBgn0003660	PMC10651484	A single photoreceptor splits perception and entrainment by cotransmission. PG - 562-570 LID - 10.1038/s41586-023-06681-6 [doi]	2023			- Function: Syb (synaptobrevin) is used as a presynaptic marker in the BAcTrace retrograde tracing to map presynaptic partners of clock neurons; the LexAop2-Syb::GFP-P10 (VK37) stock labels presynaptic terminals in this trans-synaptic analysis. - Phenotypes: No phenotypes of Syb manipulation are reported; Syb is used as a labeling reagent rather than a functional perturbation in this study. - Rea…	Vision enables both image-forming perception, driven by a contrast-based pathway, and unconscious non-image-forming circadian photoentrainment, driven by an irradiance-based pathway(1,2). Although two distinct photoreceptor populations are specialized for each visual task(3-6), image-forming photoreceptors can additionally contribute to photoentrainment of the circadian clock in different species…	circadian	FlyBase, Europe PMC
Syb	FBgn0003660	PMC8184744	Metabolic control of daily locomotor activity mediated by tachykinin in Drosophila. PG - 693 LID - 10.1038/s42003-021-02219-6 [doi] LID - 693	2021			- Function: In this study, Syb (synaptobrevin) is used as part of a GRASP-based assay (nSyb-GRASP) to detect active synapses between DTk neurons and DN1(p) neurons, showing that DTk neurons contact and functionally influence DN1(p) neurons in a nutrient-state dependent manner. - Phenotypes: nSyb-GRASP signals between DTk neurons and DN1(p) neurons increase under a high-sucrose diet, indicating en…	Metabolism influences locomotor behaviors, but the understanding of neural curcuit control for that is limited. Under standard light-dark cycles, Drosophila exhibits bimodal morning (M) and evening (E) locomotor activities that are controlled by clock neurons. Here, we showed that a high-nutrient diet progressively extended M activity but not E activity. Drosophila tachykinin (DTk) and Tachykinin…	circadian	FlyBase, PubMed, Europe PMC
Syb	FBgn0003660	PMC7314653	A Circuit Encoding Absolute Cold Temperature in Drosophila. PG - 2275-2288.e5 LID - S0960-9822(20)30552-2 [pii] LID - 10.1016/j.cub.2020.04.038 [doi]	2020			- Function: Syb (synaptobrevin) is used in the syb:GRASP system to reveal monosynaptic synaptic connectivity; in this study, syb:GRASP demonstrates connections between thermosensory projection neurons (TPN-IIs) and sensory inputs in the PAL, with persistent signal even after antenna ablation indicating ACc neurons also synapse onto TPN-IIs. - Phenotypes: No phenotypic manipulations or phenotypic …	Animals react to environmental changes over timescales ranging from seconds to days and weeks. An important question is how sensory stimuli are parsed into neural signals operating over such diverse temporal scales. Here, we uncover a specialized circuit, from sensory neurons to higher brain centers, that processes information about long-lasting, absolute cold temperature in Drosophila. We identi…	circadian	FlyBase
Syb	FBgn0003660	PMC7180986	The histone acetyltransferase Elp3 plays in active role in the control of synaptic bouton expansion and sleep in Drosophila. PG - 493-504 LID - 10.1111/j.1471-4159.2010.06892.x [doi]	2010			- Function: Syb (synaptobrevin) is a vesicle-associated membrane protein (VAMP) that is part of the SNARE complex and mediates exocytotic vesicle fusion by interacting with plasma membrane proteins to enable neurotransmitter release. - Phenotypes: In the Elp3-knockdown study, Syb mRNA is significantly upregulated in early pupal stages (ubiquitous Dmel\ELP3/RNAi with da-GAL4); in adult heads the t…	The histone acetyltransferase Elp3 (Elongator Protein 3) is the catalytic subunit of the highly conserved Elongator complex. Elp3 is essential for the complex functions of Elongator in both the nucleus and cytoplasm of neurons, including the epigenetic control of neuronal motility genes and the acetylation of alpha-tubulin that affects axonal branching and cortical neuron migration. Accordingly, …	circadian	FlyBase
magu	FBgn0262169	PMC6375579	Evolutionary rate covariation analysis of E-cadherin identifies Raskol as a regulator of cell adhesion and actin dynamics in Drosophila. PG - e1007720 LID - 10.1371/journal.pgen.1007720 [doi] LID - e1007720	2019			- Function: Magu (CG2264; CT7504; PENT; Pent; magu; pent) is identified as a high-ranking DE-cadherin ERC candidate; the paper reports magu knockdown in border cells leads to migration defects but does not assign a precise molecular function to magu. - Phenotypes: Downregulation of magu in border cell clusters causes border cell migration defects during egg chamber border cell migration, placing …	The adherens junction couples the actin cytoskeletons of neighboring cells to provide the foundation for multicellular organization. The core of the adherens junction is the cadherin-catenin complex that arose early in the evolution of multicellularity to link actin to intercellular adhesions. Over time, evolutionary pressures have shaped the signaling and mechanical functions of the adherens jun…	circadian	FlyBase, Europe PMC
magu	FBgn0262169	PMC5924522	Non-Pleiotropic Coupling of Daily and Seasonal Temporal Isolation in the European Corn Borer.	2018	Genes (Basel)	Levy RC; Kozak GM; Dopman EB	- Function: magu (annotated as CG30427) is listed as one of six transcripts differentially expressed at night, specifically at 4 hours into scotophase, within daily timing contrasts; the publication does not assign a specific molecular function to magu. - Phenotypes: magu shows differential expression between strains, but the publication reports no direct phenotypic effects or behavioral conseque…	Speciation often involves the coupling of multiple isolating barriers to produce reproductive isolation, but how coupling is generated among different premating barriers is unknown. We measure the degree of coupling between the daily mating time and seasonal mating time between strains of European corn borer (Ostrinia nubilalis) and evaluate the hypothesis that the coupling of different forms of …	circadian	Europe PMC
CG17574	FBgn0033777	PMC10443883	Nonlinear expression patterns and multiple shifts in gene network interactions underlie robust phenotypic change in Drosophila melanogaster selected for night sleep duration. PG - e1011389 LID - 10.1371/journal.pcbi.1011389 [doi] LID - e1011389	2023			- Function: CG17574 has been identified in prior studies as affecting sleep duration. - Phenotypes: CG17574 phenotypes are not reported in this study; prior work linked CG17574 to sleep duration. - Reagents: None reported	All but the simplest phenotypes are believed to result from interactions between two or more genes forming complex networks of gene regulation. Sleep is a complex trait known to depend on the system of feedback loops of the circadian clock, and on many other genes; however, the main components regulating the phenotype and how they interact remain an unsolved puzzle. Genomic and transcriptomic dat…	sleep	Europe PMC
CG17574	FBgn0033777	PMC2683981	Co-regulated transcriptional networks contribute to natural genetic variation in Drosophila sleep. PG - 371-5 LID - 10.1038/ng.330 [doi]	2009			- Function: CG17574 (FBgn0033777; synonyms BcDNA:RH03863, CG17574) is one of four candidate genes whose homozygous P-element mutations were analyzed for sleep duration; CG17574 mutations affect night and day sleep duration and significantly alter transcript abundance, indicating CG17574 participates in co-regulated transcriptional networks underlying natural variation in Drosophila sleep. - Pheno…	Sleep disorders are common in humans, and sleep loss increases the risk of obesity and diabetes. Studies in Drosophila have revealed molecular pathways and neural tissues regulating sleep; however, genes that maintain genetic variation for sleep in natural populations are unknown. Here, we characterized sleep in 40 wild-derived Drosophila lines and observed abundant genetic variation in sleep arc…	sleep	FlyBase, Europe PMC
eater	FBgn0243514	PMC12636575	Sleep-dependent clearance of brain lipids by peripheral blood cells.	2025	bioRxiv	Cho B; Youngstrom DE; Killiany S; Guevara C; Randolph CE; Beveridge CH; Saklani P; Chopra G; Sehgal A	- Function: eater (FBgn0243514; synonyms: C901-like, CG6124, CT19227, Dmel_CG6124, Eater, eater) functions in circulating Drosophila hemocytes to regulate sleep by mediating lipid uptake from cortex glia and facilitating hemocyte adhesion to the brain; loss of eater reduces sleep, disrupts hemocyte-brain interactions, and alters brain lipid handling, leading to metabolic stress and mitochondrial …	Sleep is typically viewed through a brain-centric lens, with little known about the role of the periphery. Here, we identify a sleep function for peripheral macrophage-like cells (hemocytes) in the Drosophila circulation, showing that hemocytes track to the brain during sleep and take up lipids accumulated in cortex glia due to wake-associated oxidative damage. Through a screen of phagocytic rece…	sleep	PubMed
eater	FBgn0243514	PMC11540324	Linear poly-ubiquitin remodels the proteome and influences hundreds of regulators in Drosophila.	2024			- Function: eater is a transmembrane receptor involved in the phagocytosis of Gram-positive bacteria. - Phenotypes: eater levels were reduced in the presence of UB2_GG and UB6_GG, but increased to varying extents in the other UB-expressing groups, indicating eater abundance is modulated by linear ubiquitin chains. - Reagents: None reported	Ubiquitin controls many cellular processes via its posttranslational conjugation onto substrates. Its use is highly variable due to its ability to form poly-ubiquitin chains with various topologies. Among them, linear chains have emerged as important regulators of immune responses and protein degradation. Previous studies in Drosophila melanogaster found that expression of linear poly-ubiquitin t…	sleep	Europe PMC
eater	FBgn0243514	PMC187483	The Drosophila takeout gene is regulated by the somatic sex-determination pathway and affects male courtship behavior. PG - 2879-92	2002			- Function: Takeout (FBgn0243514; synonyms: C901-like, CG6124, CT19227, Dmel_CG6124, Eater, eater) encodes a secreted protein related to lipophilic carrier proteins; it is a tissue-specific target of the somatic sex-determination pathway, with male-biased expression in fat body surrounding the brain; Takeout expression is activated by male-specific Dsx-M and Fru proteins and repressed by Dsx-F, a…	The Drosophila somatic sex-determination regulatory pathway has been well studied, but little is known about the target genes that it ultimately controls. In a differential screen for sex-specific transcripts expressed in fly heads, we identified a highly male-enriched transcript encoding Takeout, a protein related to a superfamily of factors that bind small lipophilic molecules. We show that sex…	sleep	FlyBase
spz	FBgn0003495	PMC10072067	Phenotypic and transcriptomic impact of expressing mammalian TET2 in the Drosophila melanogaster model. PG - 2192375 LID - 10.1080/15592294.2023.2192375 [doi] LID - 2192375	2023			- Function: Spatzle (Spatzle; SPZ) is a ligand that directly activates the Toll signaling pathway in Drosophila, and the paper notes Spatzle as having been proposed to suppress gliomagenesis and glioblastoma progression through Toll pathway activation. - Phenotypes: Spatzle-specific phenotypes are not reported in this study; Spatzle is discussed in the context of immunity and cancer rather than a…	Ten-Eleven Translocation (TET) proteins have recently come to light as important epigenetic regulators conserved in multicellular organisms. TET knockdown studies in rodents have highlighted the critical role of these proteins for proper brain development and function. Mutations in mammalian mTET proteins and mTET2 specifically are frequent and deregulated in leukaemia and glioma respectively. Ac…	sleep	Europe PMC
spz	FBgn0003495	PMC9099418	Glia-Neurons Cross-Talk Regulated Through Autophagy. PG - 886273 LID - 10.3389/fphys.2022.886273 [doi] LID - 886273	2022			- Function: Spätzle (Spz) is released by astrocyte-like glia and acts on Toll receptors on R5 ellipsoid body neurons to promote sleep. - Phenotypes: Spätzle (Spz) promotes sleep via Toll signaling, contributing to glia–neuron regulation of sleep. - Reagents: None reported	Autophagy is a self-degradative process which plays a role in removing misfolded or aggregated proteins, clearing damaged organelles, but also in changes of cell membrane size and shape. The aim of this phenomenon is to deliver cytoplasmic cargo to the lysosome through the intermediary of a double membrane-bound vesicle (autophagosome), that fuses with a lysosome to form autolysosome, where cargo…	sleep	Europe PMC
spz	FBgn0003495	PMC9045479	Drosophila Tet Is Required for Maintaining Glial Homeostasis in Developing and Adult Fly Brains. LID - ENEURO.0418-21.2022 [pii] LID - 10.1523/ENEURO.0418-21.2022 [doi]	2022			- Function: Spatzle (spz) itself is not functionally characterized in this study; Spz-5, a Spatzle family gene, is quantified as an adjacent gene whose expression is measured in Tet[MI03920]/Tet[Df(3L)Excel6091] brains (Extended Data Fig. 1-1B), with no Spatzle-specific role assigned to glial homeostasis. - Phenotypes: Spatzle (spz)–related phenotypes are not reported in this study; observed phen…	Ten-eleven translocation (TET) proteins are crucial epigenetic regulators highly conserved in multicellular organisms. TETs' enzymatic function in demethylating 5-methyl cytosine in DNA is required for proper development and TETs are frequently mutated in cancer. Recently, Drosophila melanogaster Tet (dTet) was shown to be highly expressed in developing fly brains and discovered to play an import…	sleep	Europe PMC
spz	FBgn0003495	PMC8442851	Astroglial Calcium Signaling Encodes Sleep Need in Drosophila. PG - 150-162.e7 LID - S0960-9822(20)31516-5 [pii] LID - 10.1016/j.cub.2020.10.012 [doi]	2021			- Function: Spatzle, the Drosophila IL-1 analog, is upregulated in astrocytes with sleep need and released to act on Toll receptors on R5 sleep-drive neurons to promote sleep drive. - Phenotypes: Spatzle expression increases in astrocytes after sleep deprivation; astrocyte-specific knockdown of Spatzle reduces sleep recovery following sleep deprivation, indicating Spatzle is required for sleep re…	Sleep is under homeostatic control, whereby increasing wakefulness generates sleep need and triggers sleep drive. However, the molecular and cellular pathways by which sleep need is encoded are poorly understood. In addition, the mechanisms underlying both how and when sleep need is transformed to sleep drive are unknown. Here, using ex vivo and in vivo imaging, we show in Drosophila that astrogl…	sleep	FlyBase, PubMed
spz	FBgn0003495	PMC8483315	Circadian regulation of the Drosophila astrocyte transcriptome. PG - e1009790 LID - 10.1371/journal.pgen.1009790 [doi] LID - e1009790	2021			- Function: Spatzle (Spz) encodes Spätzle, an interleukin-1–like cytokine that acts as a Toll receptor ligand after processing by Spätzle-processing enzyme; Spz participates in Toll signaling and is among cycling Toll pathway components expressed in Drosophila astrocytes, with prior work linking astrocytic Spz signaling to sleep need. - Phenotypes: Astrocyte-specific knockdown of Spatzle yielded …	Recent studies have demonstrated that astrocytes cooperate with neurons of the brain to mediate circadian control of many rhythmic processes including locomotor activity and sleep. Transcriptional profiling studies have described the overall rhythmic landscape of the brain, but few have employed approaches that reveal heterogeneous, cell-type specific rhythms of the brain. Using cell-specific iso…	sleep	FlyBase, Europe PMC
spz	FBgn0003495	PMC1298984	Parasite-specific immune response in adult Drosophila melanogaster: a genomic study.	2004			- Function: Spatzle (Spz) acts as a ligand in the Toll signaling pathway of Drosophila immunity; in this study, Spatzle is upregulated (3.0-fold) following Octosporea muscaedomesticae infection, suggesting involvement in antiparasitic defence. - Phenotypes: Spatzle is uniquely induced by Octosporea infection (3.0-fold) with no induction observed for DCV, Serratia, or Beauveria infections, indicat…	Insects of the order Diptera are vectors for parasitic diseases such as malaria, sleeping sickness and leishmania. In the search for genes encoding proteins involved in the antiparasitic response, we have used the protozoan parasite Octosporea muscaedomesticae for oral infections of adult Drosophila melanogaster. To identify parasite-specific response molecules, other flies were exposed to virus,…	sleep	FlyBase
AstA-R2	FBgn0039595	PMC12419797	Glia-mediated gut-brain cytokine signaling couples sleep to intestinal inflammatory responses induced by oxidative stress.	2025			- Function: AstA-R2 in Drosophila BBB glia serves as the wake-promoting receptor for gut-derived Allatostatin A (AstA) signaling; during intestinal oxidative stress, Upd2/Upd3-triggered JAK-STAT signaling in BBB glia downregulates AstA-R1 and AstA-R2, thereby inhibiting wake-promoting AstA signaling and promoting sickness sleep. AstA-R2 is highlighted as the primary receptor among AstA receptors …	Sickness-induced sleep is a behavior conserved across species that promotes recovery from illness, yet the underlying mechanisms are poorly understood. Here, we show that interleukin-6-like cytokine signaling from the <i>Drosophila</i> gut to brain glial cells regulates sleep. Under healthy conditions, this pathway promotes wakefulness. However, elevated gut cytokine signaling in response to oxid…	sleep	FlyBase, PubMed, Europe PMC
AstA-R2	FBgn0039595	PMC12410877	SIFa peptidergic neurons orchestrate the internal states and energy balance of male Drosophila melanogaster.	2025			- Function: AstA-R2 is listed in the study's supplementary RNAi screen as a neuropeptide receptor tested for involvement in long- and short-mating-duration behaviors, but the main text does not assign a specific functional role to AstA-R2; SIFa is identified as necessary, with no AstA-R2 effect described. - Phenotypes: No explicit AstA-R2–associated phenotype is described in the main text; AstA-R…	Neuropeptide SIFamide (SIFa) neurons in Drosophila melanogaster have been characterized by their exceptionally elaborate arborization patterns, which extend from the brain into the ventral nerve cord (VNC). SIFa neurons are equipped to receive signals that integrate both internal physiological cues and external environmental stimuli. These signals enable the neurons to regulate energy balance, sl…	sleep	FlyBase, Europe PMC
AstA-R2	FBgn0039595	PMC10206085	Gut AstA mediates sleep deprivation-induced energy wasting in Drosophila. PG - 49 LID - 10.1038/s41421-023-00541-3 [doi] LID - 49	2023			- Function: AstA-R2 is the receptor for gut-derived Allatostatin A (AstA) expressed in Akh-producing cells; AstA-R2 mediates AstA signaling to promote Akh release, thereby mobilizing systemic energy stores and contributing to sleep deprivation-induced energy wasting in Drosophila; the study shows that disrupting AstA-R2 in Akh-producing cells reduces Akh release and alters energy metabolism, with…	Severe sleep deprivation (SD) has been highly associated with systemic energy wasting, such as lipid loss and glycogen depletion. Despite immune dysregulation and neurotoxicity observed in SD animals, whether and how the gut-secreted hormones participate in SD-induced disruption of energy homeostasis remains largely unknown. Using Drosophila as a conserved model organism, we characterize that pro…	sleep	FlyBase, PubMed, Europe PMC
AstA-R2	FBgn0039595	PMC9521806	Sleep-promoting neurons remodel their response properties to calibrate sleep drive with environmental demands. PG - e3001797 LID - 10.1371/journal.pbio.3001797 [doi] LID - e3001797	2022			- Function: AstA-R2 is the allatostatin-A receptor that mediates wake-promoting signaling onto sleep-promoting dorsal fan-shaped body neurons (R23E10 and R55B01); activation by AstA reduces cAMP in these neurons, and knocking down AstA-R2 (or AstA-R1) increases sleep, indicating AstA-R2 normally promotes wakefulness via inhibitory GPCR signaling. - Phenotypes: Knocking down AstA-R2 in R23E10 neur…	Falling asleep at the wrong time can place an individual at risk of immediate physical harm. However, not sleeping degrades cognition and adaptive behavior. To understand how animals match sleep need with environmental demands, we used live-brain imaging to examine the physiological response properties of the dorsal fan-shaped body (dFB) following interventions that modify sleep (sleep deprivatio…	sleep	FlyBase, Europe PMC
AstA-R2	FBgn0039595	PMC7837698	A transcriptomic taxonomy of Drosophila circadian neurons around the clock.	2021			- Function: AstA-R2 (synonym AstC-R2) mRNA is well-expressed in clock neurons, specifically in two LNd clusters (9: LNd_NPF and 12: LNd) and in LNds; the authors discuss receptor transcripts as important for clock-neuron identity and potential regulation of synaptic contacts, but do not assign a specific functional role to AstA-R2. - Phenotypes: None reported for AstA-R2 in this publication. - Re…	Many different functions are regulated by circadian rhythms, including those orchestrated by discrete clock neurons within animal brains. To comprehensively characterize and assign cell identity to the 75 pairs of Drosophila circadian neurons, we optimized a single-cell RNA sequencing method and assayed clock neuron gene expression at different times of day. The data identify at least 17 clock ne…	sleep	FlyBase
AstA-R2	FBgn0039595	PMC3152999	The circadian clock interacts with metabolic physiology to influence reproductive fitness.	2011			- Function: AstA-R2 (AR-2) is an allatostatin receptor with neuropeptide receptor activity and neuropeptide Y receptor activity; in the fat body, AstA-R2 is a cyclically expressed gene with peak expression at ZT21-0. - Phenotypes: AstA-R2 shows rhythmic expression in the fat body peaking at ZT21-0 under LD, and this rhythm is arrhythmic when the fat body clock is disrupted by a dominant-negative …	Circadian rhythms are regulated by a synchronized system of central and peripheral clocks. Here, we show that a clock in the Drosophila fat body drives rhythmic expression of genes involved in metabolism, detoxification, the immune response, and steroid hormone regulation. Some of these genes cycle even when the fat body clock is disrupted, indicating that they are regulated by exogenous factors.…	sleep	FlyBase
nuf	FBgn0013718	PMC10205086	Modulation of sleep by trafficking of lipids through the Drosophila blood-brain barrier. LID - 10.7554/eLife.86336 [doi] LID - e86336	2023			- Function: nuf is categorized as a cytoskeleton/trafficking factor; knockdown of nuf in barrier glia is part of the barrier glia RNAi screen that increased sleep, indicating nuf participates in barrier-glia trafficking affecting sleep regulation. - Phenotypes: nuf knockdown in barrier glia increases total sleep (pan-glial screen). - Reagents: Nuf RNAi line (KK) 104172 from VDRC.	Endocytosis through Drosophila glia is a significant determinant of sleep amount and occurs preferentially during sleep in glia of the blood-brain barrier (BBB). To identify metabolites whose trafficking is mediated by sleep-dependent endocytosis, we conducted metabolomic analysis of flies that have increased sleep due to a block in glial endocytosis. We report that acylcarnitines, fatty acids co…	sleep	FlyBase, PubMed, Europe PMC
Proc-R	FBgn0029723	PMC12410877	SIFa peptidergic neurons orchestrate the internal states and energy balance of male Drosophila melanogaster.	2025			- Function: Proc-R is among the neuropeptide receptor genes tested in the elavc155-driven RNAi screen, but the publication does not assign a distinct function to Proc-R with respect to the two interval timing behaviors (LMD and SMD); the study emphasizes SIFa, sNPF, dopamine, and glutamatergic signaling instead. - Phenotypes: Proc-R knockdown in neurons did not report the elimination of both LMD …	Neuropeptide SIFamide (SIFa) neurons in Drosophila melanogaster have been characterized by their exceptionally elaborate arborization patterns, which extend from the brain into the ventral nerve cord (VNC). SIFa neurons are equipped to receive signals that integrate both internal physiological cues and external environmental stimuli. These signals enable the neurons to regulate energy balance, sl…	sleep	FlyBase, Europe PMC
Proc-R	FBgn0029723	PMC10761942	Genome-wide association in Drosophila identifies a role for Piezo and Proc-R in sleep latency. PG - 260 LID - 10.1038/s41598-023-50552-z [doi] LID - 260	2024			- Function: Proc-R is the receptor for proctolin, a neuropeptide involved in stimulating muscle contraction; Proc-R is expressed during all developmental stages and in the adult, with greater expression during early embryonic development, and is detected in glial and muscle cells (scRNA-Seq) as well as neurons of the brain and hindgut muscles (immunolabeling); Proc-R expression does not fluctuate…	Sleep latency, the amount of time that it takes an individual to fall asleep, is a key indicator of sleep need. Sleep latency varies considerably both among and within species and is heritable, but lacks a comprehensive description of its underlying genetic network. Here we conduct a genome-wide association study of sleep latency. Using previously collected sleep and activity data on a wild-deriv…	sleep	FlyBase, PubMed, Europe PMC
Proc-R	FBgn0029723	PMC10620068	Polycomb regulates circadian rhythms in Drosophila in clock neurons. LID - 10.26508/lsa.202302140 [doi] LID - e202302140	2024			- Function: Proc-R is listed as a GPCR receptor gene (neuropeptide receptor) with Pc binding enriched in clock neuron clusters, indicating Proc-R is a Pc target within the circadian clock neuron network. - Phenotypes: No specific Proc-R–associated phenotypes are reported; observed circadian phenotypes in Pc-related experiments pertain to Pc itself or other targets, not Proc-R directly. - Reagents…	Circadian rhythms are essential physiological feature for most living organisms. Previous studies have shown that epigenetic regulation plays a crucial role. There is a knowledge gap in the chromatin state of some key clock neuron clusters. In this study, we show that circadian rhythm is affected by the epigenetic regulator Polycomb (Pc) within the Drosophila clock neurons. To investigate the mol…	sleep	Europe PMC
Proc-R	FBgn0029723	PMC10052349	Adult and Larval Tracheal Systems Exhibit Different Molecular Architectures in Drosophila.	2023			- Function: Proc-R (CG6986; PROC-R; Proc R; Proc-R; ProcR; anon-WO0170980.73; anon-WO0170980.74) is the proctolin receptor expressed in the larval trachea, listed among larval-trachea–specific receptors. - Phenotypes: No phenotypes described for Proc-R in this publication. - Reagents: None reported	Knowing the molecular makeup of an organ system is required for its in-depth understanding. We analyzed the molecular repertoire of the adult tracheal system of the fruit fly Drosophila melanogaster using transcriptome studies to advance our knowledge of the adult insect tracheal system. Comparing this to the larval tracheal system revealed several major differences that likely influence organ fu…	sleep	FlyBase, Europe PMC
Proc-R	FBgn0029723	PMC9521806	Sleep-promoting neurons remodel their response properties to calibrate sleep drive with environmental demands. PG - e3001797 LID - 10.1371/journal.pbio.3001797 [doi] LID - e3001797	2022			- Function: Proc-R (Proctolin receptor; CG6986) is part of a broad RNAi receptor screen tested in sleep-promoting dorsal fan-shaped body neurons (R23E10); the publication does not assign a specific sleep-regulatory function to Proc-R under baseline conditions. - Phenotypes: Proc-R knockdown in R23E10 neurons did not substantially modify sleep or sleep architecture in the tested conditions. - Reag…	Falling asleep at the wrong time can place an individual at risk of immediate physical harm. However, not sleeping degrades cognition and adaptive behavior. To understand how animals match sleep need with environmental demands, we used live-brain imaging to examine the physiological response properties of the dorsal fan-shaped body (dFB) following interventions that modify sleep (sleep deprivatio…	sleep	Europe PMC
Proc-R	FBgn0029723	PMC7993846	Slowpoke functions in circadian output cells to regulate rest:activity rhythms. PG - e0249215 LID - 10.1371/journal.pone.0249215 [doi] LID - e0249215	2021			- Function: Proc-R (FBgn0029723) encodes the proctolin receptor and is expressed in PI circadian output cells; among receptors detected in PI cells, Proc-R is present, but PI-cell–specific knockdown of Proc-R did not produce a robust circadian rest:activity rhythm phenotype. - Phenotypes: PI cell–specific knockdown of Proc-R did not significantly affect rest:activity rhythm strength or free-runni…	The circadian system produces ~24-hr oscillations in behavioral and physiological processes to ensure that they occur at optimal times of day and in the correct temporal order. At its core, the circadian system is composed of dedicated central clock neurons that keep time through a cell-autonomous molecular clock. To produce rhythmic behaviors, time-of-day information generated by clock neurons m…	sleep	Europe PMC
w	FBgn0003996	PMC11967543	Clinical and genetic characterization of a progressive RBL2-associated neurodevelopmental disorder.	2025			- Function: No explicit function of white (DmWhite; synonyms include DMWHITE, CG2759, BACN33B1.1, W, mini-white, mw, w, w(AT)[[13]], white) is described in this publication; the only mention is using white-background iso31 lines for crosses. - Phenotypes: No white gene–specific phenotypes are reported in this publication; the manuscript describes RBL2-related neurodevelopmental disorder features …	Retinoblastoma (RB) proteins are highly conserved transcriptional regulators that play important roles during development by regulating cell-cycle gene expression. RBL2 dysfunction has been linked to a severe neurodevelopmental disorder. However, to date, clinical features have been described in only six individuals carrying five biallelic predicted loss-of-function (pLOF) variants. To define the…	sleep	PubMed, Europe PMC
w	FBgn0003996	PMC11557423	Differential regulation of sleep by blue, green, and red light in Drosophila melanogaster.	2024			- Function: White (w; including the w1118 allele) encodes an ATP-binding cassette transporter that dimerizes with Scarlet or Brown to traffic precursors (e.g., tryptophan and guanine) for pigment production in the eye and brain; these screening pigments and biogenic amines (notably histamine) link White to visual function and neural signaling, and White deficiency in w1118 is associated with reti…	INTRODUCTION: Exposure to blue-enriched light from electronic devices is an emergent disruptor of human sleep, especially at particular times of day. Further dissection of this phenomenon necessitates modeling in a tractable model organism. METHODS: Thus, we investigated the effects of light color on sleep in Drosophila melanogaster. We measured sleep in red-eyed Canton-S (CS) and white-eyed w 11…	sleep	FlyBase, PubMed, Europe PMC
w	FBgn0003996	PMC8805441	Regulation of circadian rhythm and sleep by miR-375-timeless interaction in Drosophila. PG - 16536-16551 LID - 10.1096/fj.202001107R [doi]	2020			- Function: The paper does not describe the molecular function of white (FBgn0003996); it uses the w1118 strain as a wild-type background/control in circadian experiments, with no function of white reported. - Phenotypes: No white-specific phenotypes are described; observed phenotypes relate to miR-375–timeless regulation affecting circadian rhythm and sleep. - Reagents: w1118; pdf-gal4 (and w111…	MicroRNAs are important coordinators of circadian regulation that mediate the fine-tuning of gene expression. Although many studies have shown the effects of individual miRNAs on the circadian clock, the global functional miRNA-mRNA interaction network involved in the circadian system remains poorly understood. Here, we used CLEAR (Covalent Ligation of Endogenous Argonaute-bound RNAs)-CLIP (Cross…	sleep	FlyBase, PubMed
w	FBgn0003996	PMC6797782	Daily blue-light exposure shortens lifespan and causes brain neurodegeneration in Drosophila. PG - 8 LID - 10.1038/s41514-019-0038-6 [doi] LID - 8	2019			- Function: The lack of pigment granules in the retina makes w flies sensitized to light. - Phenotypes: Daily blue-light exposure shortens the lifespan of w flies, induces retinal degeneration and brain neurodegeneration, reduces locomotor performance, and these effects can occur independently of retinal damage. - Reagents: w (w1118); Canton S (CS); ninaE8; ninaE7; eya2; so1; Rh7 (Rh7 1)	Light is necessary for life, but prolonged exposure to artificial light is a matter of increasing health concern. Humans are exposed to increased amounts of light in the blue spectrum produced by light-emitting diodes (LEDs), which can interfere with normal sleep cycles. The LED technologies are relatively new; therefore, the long-term effects of exposure to blue light across the lifespan are not…	sleep	FlyBase, PubMed
w	FBgn0003996	PMC3296797	Genetic background has a major impact on differences in sleep resulting from environmental influences in Drosophila. PG - 545-57 LID - 10.5665/sleep.1744 [doi]	2012			- Function: The paper does not describe the biological function of the white (w) gene; it uses w1118ex and wCS10 alleles to study how genetic background alters sleep phenotypes in Drosophila. - Phenotypes: wCS10 and w1118ex strains show genotype-dependent sleep responses to age, sex, mating status, food type, and social experience; circadian periods are similar between the two strains, but total …	STUDY OBJECTIVES: To determine the effect of different genetic backgrounds on demographic and environmental interventions that affect sleep and evaluate variance of these measures; and to evaluate sleep and variance of sleep behaviors in 6 divergent laboratory strains of common origin. DESIGN: Assessment of the effects of age, sex, mating status, food sources, and social experience using video an…	sleep	FlyBase, PubMed
w	FBgn0003996	PMC1963421	Clockwork orange encodes a transcriptional repressor important for circadian-clock amplitude in Drosophila. PG - 1082-9	2007			- Function: No information on the function of gene w is provided in this paper; the study focuses on CLOCKWORK ORANGE (CWO) and uses the white gene background line w1118 for transgenesis. - Phenotypes: No w-associated phenotypes are reported; the paper describes circadian phenotypes for cwo mutants, not for w. - Reagents: w1118 embryos used as recipients for transgene injections to generate germ-…	Gene transcription is a central timekeeping process in animal clocks. In Drosophila, the basic helix-loop helix (bHLH)-PAS transcription-factor heterodimer, CLOCK/CYCLE (CLK/CYC), transcriptionally activates the clock components period (per), timeless (tim), Par domain protein 1 (Pdp1), and vrille (vri), which feed back and regulate distinct features of CLK/CYC function. Microarray studies have i…	sleep	FlyBase, PubMed
Hsp70Bb	FBgn0013278	PMC12858949	Reserpine prolongs lifespan but compromises locomotion and heat-stress resilience in Drosophila melanogaster.	2026	NPJ Aging	Tiwary V; Trakooljul N; Peleg S	- Function: Hsp70Bb is a member of the Drosophila Hsp70 family; heat shock proteins are highly inducible protective proteins essential for survival under stress, and in this study Hsp70Bb expression was not significantly changed by chronic reserpine treatment under heat-stress, with a trend toward downregulation. - Phenotypes: Reserpine extended lifespan in male Drosophila in a dose-dependent man…	Pharmacological modulation of monoaminergic signaling, a process targeted by many therapeutic and recreational drugs via receptors, transporters, degradation enzymes, or reuptake mechanisms, is emerging as a promising aging intervention and as a strategy to treat various maladies. Monoamines (including dopamine, serotonin, and norepinephrine) are central to the regulation of mood, movement, sleep…	sleep	Europe PMC
Hsp70Bb	FBgn0013278	PMC10588218	Modelling TDP-43 proteinopathy in Drosophila uncovers shared and neuron-specific targets across ALS and FTD relevant circuits. PG - 168 LID - 10.1186/s40478-023-01656-0 [doi] LID - 168	2023			- Function: Hsp70Bb is a Drosophila heat shock 70 kDa protein; the paper notes that human HSPA2 is the ortholog of Hsp70Bb and lists HSPA2 among human orthologs altered in FTD brains. - Phenotypes: No direct fly phenotypes for Hsp70Bb are reported; Hsp70Bb is discussed only as part of cross-species target analysis (its human ortholog HSPA2 is indicated as differentially expressed in FTD patient b…	Amyotrophic lateral sclerosis (ALS) and frontotemporal dementia (FTD) comprise a spectrum of neurodegenerative diseases linked to TDP-43 proteinopathy, which at the cellular level, is characterized by loss of nuclear TDP-43 and accumulation of cytoplasmic TDP-43 inclusions that ultimately cause RNA processing defects including dysregulation of splicing, mRNA transport and translation. Complementi…	sleep	Europe PMC
Hsp70Bb	FBgn0013278	PMC9270026	Circadian programming of the ellipsoid body sleep homeostat in Drosophila.	2022			- Function: Hsp70Bb is one of two genes significantly differentially expressed in R5 ellipsoid body neurons in the morning after sleep deprivation (q<0.1), and is also among the genes differentially expressed in the evening (q<0.1), indicating a morning- and evening-specific transcriptional response in R5 neurons. - Phenotypes: The paper reports differential expression of Hsp70Bb in morning and e…	Homeostatic and circadian processes collaborate to appropriately time and consolidate sleep and wake. To understand how these processes are integrated, we scheduled brief sleep deprivation at different times of day in Drosophila and find elevated morning rebound compared to evening. These effects depend on discrete morning and evening clock neurons, independent of their roles in circadian locomot…	sleep	Europe PMC
Hsp70Bb	FBgn0013278	PMC6317821	AMPK signaling linked to the schizophrenia-associated 1q21.1 deletion is required for neuronal and sleep maintenance. PG - e1007623 LID - 10.1371/journal.pgen.1007623 [doi] LID - e1007623	2018			- Function: Hsp70Bb (Heat-shock-protein-70Bb) is identified as a heat-shock protein whose transcript is massively upregulated in adult head tissue when neuronal alc/AMPKβ is knocked down, indicating activation of a stress-responsive chaperone program in response to AMPK signaling disruption in the nervous system (Table 1; ~45-fold increase). - Phenotypes: No direct phenotypic description is given…	The human 1q21.1 deletion of ten genes is associated with increased risk of schizophrenia. This deletion involves the beta-subunit of the AMP-activated protein kinase (AMPK) complex, a key energy sensor in the cell. Although neurons have a high demand for energy and low capacity to store nutrients, the role of AMPK in neuronal physiology is poorly defined. Here we show that AMPK is important in t…	sleep	FlyBase, Europe PMC
Hsp70Bb	FBgn0013278	PMC2831041	Sleep triggered by an immune response in Drosophila is regulated by the circadian clock and requires the NFkappaB Relish. PG - 17 LID - 10.1186/1471-2202-11-17 [doi]	2010			- Function: Hsp70Bb basal promoter drives the NF-κB-luc reporter, which contains eight NF-κB binding sequences upstream of a luciferase ORF, enabling in vivo measurement of Relish/NF-κB activity in Drosophila. - Phenotypes: Infection with E. coli or aseptic injury increases NF-κB reporter (luciferase) activity in a Relish-dependent manner; luciferase induction is about 5-fold after injury and 15-…	BACKGROUND: Immune challenge impacts behavior in many species. In mammals, this adaptive behavior is often manifested as an increase in sleep. Sleep has therefore been proposed to benefit the host by enhancing immune function and thereby overcome the challenge. To facilitate genetic studies on the relationship between sleep and immune function, we characterized the effect of the immune response o…	sleep	Europe PMC
Hsp70Bb	FBgn0013278	PMC2670512	Distinct mechanisms underlying tolerance to intermittent and constant hypoxia in Drosophila melanogaster. PG - e5371 LID - 10.1371/journal.pone.0005371 [doi] LID - e5371	2009			- Function: Hsp70Bb functions as a heat shock protein whose up-regulation contributes to tolerance of constant hypoxia (CH) in Drosophila; over-expression of Hsp70Bb in heart and certain brain regions markedly enhances adult survival under CH, consistent with a protective chaperone role during hypoxic stress. - Phenotypes: In CH, Hsp70Bb-containing P-element lines show substantially increased sur…	BACKGROUND: Constant hypoxia (CH) and intermittent hypoxia (IH) occur during several pathological conditions such as asthma and obstructive sleep apnea. Our research is focused on understanding the molecular mechanisms that lead to injury or adaptation to hypoxic stress using Drosophila as a model system. Our current genome-wide study is designed to investigate gene expression changes and identif…	sleep	FlyBase, Europe PMC
trh	FBgn0262139	PMC12273795	Role of d-serine in intestinal ROS accumulation after sleep deprivation.	2025			- Function: Trh (tryptophan hydroxylase) is listed as one of the neurotransmitters examined in an RNAi screen of neurotransmitters released by R5 sleep-regulating neurons to assess effects on survival under sleep deprivation; the study treats Trh as a tested neurotransmitter, but does not report lifespan extension for Trh in this assay. - Phenotypes: Trh knockdown in R5 neurons did not extend lif…	Prolonged sleep deprivation (SD) results in increased accumulation of reactive oxygen species (ROS) in gut, although the underlying mechanisms remain to be elucidated. This study identifies d-serine as a crucial regulator of gut ROS during SD. Knockdown of serine racemase (SR), the enzyme responsible for d-serine production, prevents the enhanced ROS buildup during SD in Drosophila. Gut enterocyt…	sleep	Europe PMC
trh	FBgn0262139	PMC10761942	Genome-wide association in Drosophila identifies a role for Piezo and Proc-R in sleep latency. PG - 260 LID - 10.1038/s41598-023-50552-z [doi] LID - 260	2024			- Function: Trh (trachealess) is cited in this paper as a gene in which mutations have been reported to increase night sleep duration in prior studies. - Phenotypes: Prior literature reports that Trh mutations increase night sleep duration; this study does not report Trh-specific phenotypes. - Reagents: None reported	Sleep latency, the amount of time that it takes an individual to fall asleep, is a key indicator of sleep need. Sleep latency varies considerably both among and within species and is heritable, but lacks a comprehensive description of its underlying genetic network. Here we conduct a genome-wide association study of sleep latency. Using previously collected sleep and activity data on a wild-deriv…	sleep	FlyBase, PubMed, Europe PMC
trh	FBgn0262139	PMC11068357	Metabolic and neurobehavioral disturbances induced by purine recycling deficiency in Drosophila. LID - 10.7554/eLife.88510 [doi] LID - RP88510	2024			- Function: In this paper, trh (trachealess) is used via the TRH-Gal4 driver to direct Aprt RNAi to serotonergic neurons, enabling neuron-specific analysis; the authors report that Aprt knockdown in serotonergic neurons does not produce a startle-induced locomotion defect (SING). - Phenotypes: Aprt knockdown in serotonergic neurons using TRH-Gal4 did not induce a SING defect. - Reagents: TRH-Gal4…	Adenine phosphoribosyltransferase (APRT) and hypoxanthine-guanine phosphoribosyltransferase (HGPRT) are two structurally related enzymes involved in purine recycling in humans. Inherited mutations that suppress HGPRT activity are associated with Lesch-Nyhan disease (LND), a rare X-linked metabolic and neurological disorder in children, characterized by hyperuricemia, dystonia, and compulsive self…	sleep	Europe PMC
trh	FBgn0262139	PMC5648528	Sleep homeostasis regulated by 5HT2b receptor in a small subset of neurons in the dorsal fan-shaped body of drosophila. LID - 10.7554/eLife.26519 [doi] LID - e26519	2017			- Function: Trh encodes tryptophan hydroxylase, the serotonin-synthesizing enzyme that converts tryptophan to 5-HTP in the Drosophila brain; Trh is required for normal serotonin production and, when disrupted, Trh mutants show reduced sleep time and diminished sleep rebound after deprivation; Trh-derived serotonin signals through 5HT2b and 5HT1a receptors to regulate sleep and sleep homeostasis. …	Our understanding of the molecular mechanisms underlying sleep homeostasis is limited. We have taken a systematic approach to study neural signaling by the transmitter 5-hydroxytryptamine (5-HT) in drosophila. We have generated knockout and knockin lines for Trh, the 5-HT synthesizing enzyme and all five 5-HT receptors, making it possible for us to determine their expression patterns and to inves…	sleep	PubMed, Europe PMC
trh	FBgn0262139	PMC4682101	The genetic basis of natural variation in mushroom body size in Drosophila melanogaster.	2015			- Function: trachealess ( trh ) plays a role in mushroom body development; MB-specific knockdown indicates trh contributes to mushroom body morphogenesis. - Phenotypes: trachealess ( trh ) knockdown specifically affected α lobe width. - Reagents: None reported	Genetic variation in brain size may provide the basis for the evolution of the brain and complex behaviours. The genetic substrate and the selective pressures acting on brain size are poorly understood. Here we use the Drosophila Genetic Reference Panel to map polymorphic variants affecting natural variation in mushroom body morphology. We identify 139 genes and 39 transcription factors and confi…	sleep	FlyBase, Europe PMC
trh	FBgn0262139	PMC28377	Molecular evolution of two vertebrate aryl hydrocarbon (dioxin) receptors (AHR1 and AHR2) and the PAS family. PG - 13743-8	1997			- Function: Drosophila trachealess (dTRH; Trh) is listed as a member of the PAS family; in the phylogenetic analysis, Drosophila Trachealess (dTRH) clusters with SIM1/SIM2 and MOP5, but the publication provides no explicit functional description of Drosophila trachealess. - Phenotypes: No phenotypic data for Drosophila trachealess are reported in this publication. - Reagents: None reported	The aryl hydrocarbon receptor (AHR) is a ligand-activated transcription factor through which halogenated aromatic hydrocarbons such as 2,3,7,8-tetrachlorodibenzo-p-dioxin (TCDD) cause altered gene expression and toxicity. The AHR belongs to the basic helix-loop-helix/Per-ARNT-Sim (bHLH-PAS) family of transcriptional regulatory proteins, whose members play key roles in development, circadian rhyth…	sleep	FlyBase
[truncated: 64 more rows]

## Sheet: flai Rebound (pos corre - Class
Descriptor: LLM-assisted sleep/circadian classification for genes positively Pearson correlated with sleep rebound (q-value < 0.05); 20/63 genes were assigned sleep, circadian, or both categories.
Fly_Gene_symbol	FlyBase_ID	Category	Confidence	Rationale	Supporting_Refs	Papers_w_full_text	Queried_PMCIDs
[truncated: 63 more rows]

## Sheet: flai Rebound (pos correl - Refs
Descriptor: Supporting publications for LLM-assisted sleep/circadian classification of genes positively Pearson correlated with sleep rebound (q-value < 0.05); 57 references total.
[truncated: 58 more rows]
