# Supplementary material for: Brain Transcriptomics Across Diverse Sleep-Wake Manipulations Reveals Multiple Homeostatic Pathways in Drosophila
Source: bioRxiv. 2026 Mar 3:2026.02.28.708752. Preprint. [Version 1] doi: 10.64898/2026.02.28.708752 (PMC13001341; doi:10.64898/2026.02.28.708752)
Supplement: Supplement 6 [file media-6.xlsx]

## Sheet: info
sheet name	Explanation
cor_GE&Sleep_History	Pearson correlation analysis between gene expression and sleep before sampling (sleep history) with different cumulative sleep interval
PosCor_GE&Sleep_History	Positively correlated genes with sleep history (Unique genes, BH_Q<0.05, Cor_val>0)
NegCor_GE&Sleep_History	Negativel correlated genes with sleep history (Unique genes, BH_Q<0.05, Cor_val<0)
cor_GE&Rebound	Pearson correlation analysis between gene expression and sleep before sampling with different cumulative Rebound interval
PosCor_GE&Rebound	Positively correlated genes with sleep rebound (Unique genes, BH_Q<0.05, Cor_val>0)
NegCor_GE&Rebound	Negativel correlated genes with sleep rebound (Unique genes, BH_Q<0.05, Cor_val<0)
PosCor_history&NegCor_rebound	Common genes which are positively correlates with sleep history and negatively correlates with sleep rebound
NegCor_history&PosCor_rebound	Common genes Negatively correlates with sleep history and positively correlates with sleep rebound

## Sheet: cor_GE&Sleep_History
ext_gene	cumulative sleep history interval	Cor_val	t_P	BH_Q
2026-09-01	1_hr	-0.0196066	0.927546	0.966
2026-09-01	2_hr	-0.0462259	0.830169	0.966
2026-09-01	3_hr	-0.0734193	0.733149	0.966
2026-09-01	4_hr	-0.0816212	0.704578	0.966
2026-09-01	5_hr	-0.0683449	0.751003	0.966
2026-09-01	6_hr	-0.0390599	0.856205	0.966
2026-09-01	7_hr	-0.0449344	0.834849	0.966
2026-09-01	8_hr	-0.0447678	0.835454	0.966
2026-09-01	9_hr	-0.0378128	0.860752	0.966
2026-09-01	10_hr	-0.0341797	0.874021	0.966
2026-09-01	11_hr	-0.0200311	0.925981	0.966
2026-09-01	12_hr	-0.00911349	0.966288	0.966
128up	1_hr	-0.193063	0.366066	0.592
128up	2_hr	-0.199422	0.35018	0.592
128up	3_hr	-0.213852	0.315668	0.592
128up	4_hr	-0.0816184	0.704588	0.769
128up	5_hr	0.0120726	0.955351	0.955
128up	6_hr	0.0913413	0.671216	0.769
128up	7_hr	0.140582	0.512333	0.683
128up	8_hr	0.18201	0.394655	0.592
128up	9_hr	0.203181	0.340982	0.592
128up	10_hr	0.22189	0.297381	0.592
128up	11_hr	0.227518	0.284978	0.592
128up	12_hr	0.215752	0.311285	0.592
14-3-3epsilon	1_hr	-0.14052	0.512523	0.842
14-3-3epsilon	2_hr	-0.153991	0.472493	0.842
14-3-3epsilon	3_hr	-0.174836	0.413862	0.842
14-3-3epsilon	4_hr	-0.159317	0.457121	0.842
14-3-3epsilon	5_hr	-0.122589	0.568228	0.842
14-3-3epsilon	6_hr	-0.073768	0.731927	0.842
14-3-3epsilon	7_hr	-0.0790244	0.713584	0.842
14-3-3epsilon	8_hr	-0.0730301	0.734514	0.842
14-3-3epsilon	9_hr	-0.0662373	0.758455	0.842
14-3-3epsilon	10_hr	-0.0596239	0.781973	0.842
14-3-3epsilon	11_hr	-0.0465163	0.829117	0.842
14-3-3epsilon	12_hr	-0.0429493	0.842054	0.842
14-3-3zeta	1_hr	-0.0423465	0.844244	0.844
14-3-3zeta	2_hr	-0.055518	0.796669	0.844
14-3-3zeta	3_hr	-0.0772419	0.719788	0.844
14-3-3zeta	4_hr	-0.10509	0.62505	0.844
14-3-3zeta	5_hr	-0.0958039	0.656094	0.844
14-3-3zeta	6_hr	-0.0719473	0.738315	0.844
14-3-3zeta	7_hr	-0.08937	0.677936	0.844
14-3-3zeta	8_hr	-0.095595	0.656799	0.844
14-3-3zeta	9_hr	-0.0968486	0.652572	0.844
14-3-3zeta	10_hr	-0.0978967	0.649046	0.844
14-3-3zeta	11_hr	-0.0873113	0.684979	0.844
14-3-3zeta	12_hr	-0.0785556	0.715214	0.844
140up	1_hr	-0.204981	0.336629	0.981
140up	2_hr	-0.220659	0.300137	0.981
140up	3_hr	-0.245579	0.247402	0.981
140up	4_hr	-0.183634	0.390377	0.981
140up	5_hr	-0.134993	0.529407	0.981
140up	6_hr	-0.0777806	0.717911	0.981
140up	7_hr	-0.0610119	0.777021	0.981
140up	8_hr	-0.0459409	0.831201	0.981
140up	9_hr	-0.0318892	0.882404	0.981
140up	10_hr	-0.0131827	0.951251	0.981
140up	11_hr	0.00508503	0.981186	0.981
140up	12_hr	0.00934222	0.965443	0.981
18w	1_hr	-0.147297	0.492181	0.492
18w	2_hr	-0.172425	0.42043	0.492
18w	3_hr	-0.204583	0.337589	0.492
18w	4_hr	-0.214593	0.313954	0.492
18w	5_hr	-0.204852	0.336942	0.492
18w	6_hr	-0.173959	0.416244	0.492
18w	7_hr	-0.191425	0.370226	0.492
18w	8_hr	-0.193696	0.364467	0.492
18w	9_hr	-0.186899	0.381859	0.492
18w	10_hr	-0.178342	0.404411	0.492
18w	11_hr	-0.160271	0.454397	0.492
18w	12_hr	-0.154855	0.469983	0.492
2026-09-02	1_hr	0.162796	0.447225	0.474
2026-09-02	2_hr	0.153568	0.473726	0.474
2026-09-02	3_hr	0.168976	0.429927	0.474
2026-09-02	4_hr	0.218946	0.304002	0.405
2026-09-02	5_hr	0.297157	0.158499	0.238
2026-09-02	6_hr	0.36651	0.0781435	0.134
2026-09-02	7_hr	0.400918	0.0521885	0.131
2026-09-02	8_hr	0.415263	0.0435982	0.131
2026-09-02	9_hr	0.421233	0.0403686	0.131
2026-09-02	10_hr	0.404438	0.049968	0.131
2026-09-02	11_hr	0.389147	0.0601741	0.131
2026-09-02	12_hr	0.381938	0.0655109	0.131
26-29-p	1_hr	-0.145515	0.497491	0.64
26-29-p	2_hr	-0.151214	0.48061	0.64
26-29-p	3_hr	-0.161482	0.450949	0.64
26-29-p	4_hr	-0.0707294	0.742597	0.81
26-29-p	5_hr	0.032558	0.879955	0.88
26-29-p	6_hr	0.133611	0.533668	0.64
26-29-p	7_hr	0.185749	0.384848	0.64
26-29-p	8_hr	0.226869	0.286391	0.64
26-29-p	9_hr	0.246105	0.246358	0.64
26-29-p	10_hr	0.251025	0.236739	0.64
26-29-p	11_hr	0.246207	0.246158	0.64
26-29-p	12_hr	0.230008	0.279594	0.64
2mit	1_hr	-0.125796	0.558071	0.737
2mit	2_hr	-0.146455	0.494687	0.737
2mit	3_hr	-0.171788	0.422177	0.737
2mit	4_hr	-0.167475	0.434092	0.737
2mit	5_hr	-0.140995	0.511082	0.737
2mit	6_hr	-0.0966548	0.653225	0.737
2mit	7_hr	-0.101543	0.636837	0.737
2mit	8_hr	-0.0983191	0.647628	0.737
2mit	9_hr	-0.0940869	0.661897	0.737
2mit	10_hr	-0.0887843	0.679937	0.737
2mit	11_hr	-0.0753435	0.726414	0.737
2mit	12_hr	-0.0724515	0.736544	0.737
312	1_hr	-0.1235	0.565336	0.986
312	2_hr	-0.0999046	0.642313	0.986
312	3_hr	-0.0798033	0.710879	0.986
312	4_hr	-0.0181487	0.932921	0.986
312	5_hr	0.0037723	0.986043	0.986
312	6_hr	0.0260824	0.90371	0.986
312	7_hr	0.0272241	0.899515	0.986
312	8_hr	0.0257559	0.90491	0.986
312	9_hr	0.027585	0.89819	0.986
312	10_hr	0.0305257	0.887401	0.986
312	11_hr	0.0267197	0.901368	0.986
312	12_hr	0.0239395	0.91159	0.986
2026-09-04	1_hr	0.22394	0.292825	0.957
2026-09-04	2_hr	0.212822	0.31806	0.957
2026-09-04	3_hr	0.220797	0.299829	0.957
2026-09-04	4_hr	0.130407	0.543612	0.957
2026-09-04	5_hr	0.0804461	0.708649	0.957
2026-09-04	6_hr	0.0464623	0.829313	0.957
2026-09-04	7_hr	0.00275341	0.989812	0.99
2026-09-04	8_hr	-0.0332043	0.87759	0.957
2026-09-04	9_hr	-0.0426459	0.843156	0.957
2026-09-04	10_hr	-0.0559055	0.795279	0.957
2026-09-04	11_hr	-0.0510916	0.812587	0.957
2026-09-04	12_hr	-0.0387366	0.857383	0.957
4E-T	1_hr	-0.0684256	0.750718	0.751
4E-T	2_hr	-0.0809134	0.707029	0.751
4E-T	3_hr	-0.108447	0.613972	0.751
4E-T	4_hr	-0.12847	0.549665	0.751
4E-T	5_hr	-0.113714	0.596761	0.751
4E-T	6_hr	-0.0810499	0.706556	0.751
4E-T	7_hr	-0.0917857	0.669704	0.751
4E-T	8_hr	-0.093516	0.66383	0.751
4E-T	9_hr	-0.0990538	0.645163	0.751
4E-T	10_hr	-0.103368	0.630762	0.751
4E-T	11_hr	-0.0979651	0.648817	0.751
4E-T	12_hr	-0.0976571	0.649852	0.751
4EHP	1_hr	-0.0393083	0.8553	0.855
4EHP	2_hr	-0.0567288	0.792328	0.855
4EHP	3_hr	-0.0789329	0.713902	0.855
4EHP	4_hr	-0.152102	0.478007	0.637
4EHP	5_hr	-0.178818	0.403139	0.605
4EHP	6_hr	-0.184226	0.388826	0.605
4EHP	7_hr	-0.216929	0.308588	0.605
4EHP	8_hr	-0.243007	0.252546	0.605
4EHP	9_hr	-0.26188	0.216396	0.605
4EHP	10_hr	-0.281833	0.182131	0.605
4EHP	11_hr	-0.284281	0.178202	0.605
4EHP	12_hr	-0.279203	0.186419	0.605
5-HT1A	1_hr	-0.142342	0.507014	0.774
5-HT1A	2_hr	-0.160892	0.452626	0.774
5-HT1A	3_hr	-0.188318	0.37819	0.774
5-HT1A	4_hr	-0.17592	0.410928	0.774
5-HT1A	5_hr	-0.142516	0.506489	0.774
5-HT1A	6_hr	-0.0918886	0.669354	0.774
5-HT1A	7_hr	-0.0930739	0.665329	0.774
5-HT1A	8_hr	-0.0855739	0.690943	0.774
5-HT1A	9_hr	-0.080784	0.707477	0.774
5-HT1A	10_hr	-0.07389	0.7315	0.774
5-HT1A	11_hr	-0.0619198	0.773786	0.774
5-HT1A	12_hr	-0.0628455	0.770492	0.774
5-HT1B	1_hr	-0.0833196	0.698708	0.981
5-HT1B	2_hr	-0.111426	0.604212	0.981
5-HT1B	3_hr	-0.132547	0.536961	0.981
5-HT1B	4_hr	-0.111291	0.604654	0.981
5-HT1B	5_hr	-0.076854	0.72114	0.981
5-HT1B	6_hr	-0.0267042	0.901425	0.981
5-HT1B	7_hr	-0.0314595	0.883978	0.981
5-HT1B	8_hr	-0.0333711	0.876979	0.981
5-HT1B	9_hr	-0.0257475	0.904941	0.981
5-HT1B	10_hr	-0.0208079	0.923119	0.981
5-HT1B	11_hr	-0.00770995	0.971478	0.981
5-HT1B	12_hr	-0.00504479	0.981335	0.981
5-HT2A	1_hr	-0.0460135	0.830938	0.831
5-HT2A	2_hr	-0.0704976	0.743413	0.811
5-HT2A	3_hr	-0.0918146	0.669606	0.811
5-HT2A	4_hr	-0.107299	0.617753	0.811
5-HT2A	5_hr	-0.102936	0.632198	0.811
5-HT2A	6_hr	-0.0757573	0.724968	0.811
5-HT2A	7_hr	-0.0849962	0.69293	0.811
5-HT2A	8_hr	-0.0909153	0.672666	0.811
5-HT2A	9_hr	-0.0876132	0.683944	0.811
5-HT2A	10_hr	-0.0906186	0.673676	0.811
5-HT2A	11_hr	-0.0823922	0.701911	0.811
5-HT2A	12_hr	-0.081363	0.705472	0.811
5-HT2B	1_hr	-0.131711	0.539554	0.54
5-HT2B	2_hr	-0.161584	0.450658	0.492
5-HT2B	3_hr	-0.193969	0.363779	0.492
5-HT2B	4_hr	-0.21453	0.3141	0.492
5-HT2B	5_hr	-0.213395	0.316728	0.492
5-HT2B	6_hr	-0.191388	0.37032	0.492
5-HT2B	7_hr	-0.209445	0.325981	0.492
5-HT2B	8_hr	-0.211618	0.32087	0.492
5-HT2B	9_hr	-0.20398	0.339045	0.492
5-HT2B	10_hr	-0.193577	0.364767	0.492
5-HT2B	11_hr	-0.173457	0.417612	0.492
5-HT2B	12_hr	-0.165507	0.439592	0.492
5-HT7	1_hr	-0.075891	0.724501	0.809
5-HT7	2_hr	-0.0992316	0.644566	0.809
5-HT7	3_hr	-0.121611	0.571343	0.809
5-HT7	4_hr	-0.128276	0.550274	0.809
5-HT7	5_hr	-0.103152	0.631478	0.809
5-HT7	6_hr	-0.0596542	0.781864	0.809
5-HT7	7_hr	-0.0653117	0.761735	0.809
5-HT7	8_hr	-0.0648988	0.763199	0.809
5-HT7	9_hr	-0.0618362	0.774084	0.809
5-HT7	10_hr	-0.0613486	0.775821	0.809
5-HT7	11_hr	-0.0521835	0.808654	0.809
5-HT7	12_hr	-0.0528116	0.806393	0.809
2026-09-05	1_hr	-0.0858624	0.689951	0.788
2026-09-05	2_hr	-0.0579384	0.787997	0.788
2026-09-05	3_hr	-0.0601227	0.780192	0.788
2026-09-05	4_hr	-0.168256	0.431921	0.576
2026-09-05	5_hr	-0.221821	0.297535	0.446
2026-09-05	6_hr	-0.275128	0.193199	0.331
2026-09-05	7_hr	-0.306781	0.14481	0.29
2026-09-05	8_hr	-0.326901	0.118953	0.285
2026-09-05	9_hr	-0.370401	0.0747965	0.224
2026-09-05	10_hr	-0.400665	0.0523511	0.209
2026-09-05	11_hr	-0.415607	0.0434069	0.209
2026-09-05	12_hr	-0.403169	0.0507596	0.209
5PtaseI	1_hr	0.16911	0.429555	0.735
5PtaseI	2_hr	0.138955	0.517276	0.735
5PtaseI	3_hr	0.110677	0.60666	0.735
5PtaseI	4_hr	0.0981653	0.648144	0.735
5PtaseI	5_hr	0.0933129	0.664519	0.735
5PtaseI	6_hr	0.105888	0.622408	0.735
5PtaseI	7_hr	0.0853373	0.691756	0.735
5PtaseI	8_hr	0.0729352	0.734847	0.735
5PtaseI	9_hr	0.0803217	0.70908	0.735
5PtaseI	10_hr	0.0849074	0.693236	0.735
5PtaseI	11_hr	0.0998126	0.64262	0.735
5PtaseI	12_hr	0.106567	0.620167	0.735
7B2	1_hr	0.357027	0.0867741	0.209
7B2	2_hr	0.354525	0.0891657	0.209
7B2	3_hr	0.39157	0.0584581	0.209
7B2	4_hr	0.369673	0.0754146	0.209
7B2	5_hr	0.35282	0.090824	0.209
7B2	6_hr	0.324233	0.122174	0.209
7B2	7_hr	0.326131	0.119876	0.209
7B2	8_hr	0.308214	0.142846	0.214
7B2	9_hr	0.295472	0.160985	0.215
7B2	10_hr	0.268773	0.204104	0.245
7B2	11_hr	0.242794	0.252975	0.271
7B2	12_hr	0.234	0.271101	0.271
a	1_hr	0.014886	0.94496	0.971
a	2_hr	-0.0167005	0.938263	0.971
a	3_hr	-0.0320461	0.88183	0.971
a	4_hr	0.00772425	0.971425	0.971
a	5_hr	0.0476395	0.825053	0.971
a	6_hr	0.0990054	0.645325	0.971
a	7_hr	0.0940926	0.661877	0.971
a	8_hr	0.0918235	0.669576	0.971
a	9_hr	0.0977911	0.649401	0.971
a	10_hr	0.0970998	0.651726	0.971
a	11_hr	0.107732	0.616325	0.971
a	12_hr	0.107994	0.615463	0.971
A16	1_hr	-0.16024	0.454486	0.897
A16	2_hr	-0.172684	0.419723	0.897
A16	3_hr	-0.186184	0.383714	0.897
A16	4_hr	-0.0994267	0.643913	0.897
A16	5_hr	-0.0369692	0.86383	0.897
A16	6_hr	0.0280137	0.896616	0.897
A16	7_hr	0.0399207	0.853069	0.897
A16	8_hr	0.0642574	0.765475	0.897
A16	9_hr	0.101728	0.636221	0.897
A16	10_hr	0.133961	0.532586	0.897
A16	11_hr	0.158377	0.459815	0.897
A16	12_hr	0.160672	0.453254	0.897
A2bp1	1_hr	-0.145603	0.497228	0.497
A2bp1	2_hr	-0.179797	0.400526	0.437
A2bp1	3_hr	-0.210419	0.323684	0.388
A2bp1	4_hr	-0.261334	0.21739	0.29
A2bp1	5_hr	-0.279343	0.186188	0.29
A2bp1	6_hr	-0.27319	0.196481	0.29
A2bp1	7_hr	-0.298519	0.156507	0.29
A2bp1	8_hr	-0.308808	0.142037	0.29
A2bp1	9_hr	-0.309608	0.140954	0.29
A2bp1	10_hr	-0.303993	0.148686	0.29
A2bp1	11_hr	-0.283781	0.178999	0.29
A2bp1	12_hr	-0.270121	0.201756	0.29
a6	1_hr	-0.0108155	0.959997	0.96
a6	2_hr	-0.0132776	0.9509	0.96
a6	3_hr	-0.0335371	0.876372	0.96
a6	4_hr	-0.0415677	0.847075	0.96
a6	5_hr	-0.0504236	0.814996	0.96
a6	6_hr	-0.0444507	0.836604	0.96
a6	7_hr	-0.0706653	0.742823	0.96
a6	8_hr	-0.0816592	0.704446	0.96
a6	9_hr	-0.0806263	0.708024	0.96
a6	10_hr	-0.0744404	0.729573	0.96
a6	11_hr	-0.0594747	0.782506	0.96
a6	12_hr	-0.049956	0.816683	0.96
Aac11	1_hr	-0.0297227	0.890345	0.987
Aac11	2_hr	-0.0449765	0.834697	0.987
Aac11	3_hr	-0.066433	0.757762	0.987
Aac11	4_hr	-0.06285	0.770476	0.987
Aac11	5_hr	-0.0536249	0.803468	0.987
Aac11	6_hr	-0.0256574	0.905272	0.987
Aac11	7_hr	-0.0411452	0.848612	0.987
Aac11	8_hr	-0.0433801	0.840489	0.987
Aac11	9_hr	-0.0360989	0.867007	0.987
Aac11	10_hr	-0.0277216	0.897688	0.987
Aac11	11_hr	-0.009935	0.963251	0.987
Aac11	12_hr	-0.00363413	0.986554	0.987
AANATL2	1_hr	0.575877	0.0032316	0.005
AANATL2	2_hr	0.604465	0.0017567	0.004
AANATL2	3_hr	0.628268	0.00101075	0.003
AANATL2	4_hr	0.629035	0.000992157	0.003
AANATL2	5_hr	0.635124	0.000854766	0.003
AANATL2	6_hr	0.620296	0.0012223	0.003
AANATL2	7_hr	0.614692	0.0013928	0.003
AANATL2	8_hr	0.585455	0.00265099	0.005
AANATL2	9_hr	0.558069	0.00459893	0.006
AANATL2	10_hr	0.517907	0.00953373	0.011
AANATL2	11_hr	0.482318	0.0169903	0.019
AANATL2	12_hr	0.472611	0.0196933	0.02
Aatf	1_hr	-0.288153	0.172107	0.649
Aatf	2_hr	-0.29284	0.164925	0.649
Aatf	3_hr	-0.316443	0.131936	0.649
Aatf	4_hr	-0.261946	0.216276	0.649
Aatf	5_hr	-0.213682	0.316062	0.759
Aatf	6_hr	-0.153606	0.473615	0.823
Aatf	7_hr	-0.139198	0.516536	0.823
Aatf	8_hr	-0.114813	0.593194	0.823
Aatf	9_hr	-0.0957977	0.656114	0.823
Aatf	10_hr	-0.0736847	0.732219	0.823
Aatf	11_hr	-0.0525782	0.807233	0.823
Aatf	12_hr	-0.0480808	0.823457	0.823
aay	1_hr	-0.124683	0.561588	0.562
aay	2_hr	-0.168029	0.432553	0.472
aay	3_hr	-0.195703	0.359421	0.431
aay	4_hr	-0.259432	0.220877	0.295
aay	5_hr	-0.345321	0.0983916	0.148
aay	6_hr	-0.41265	0.0450738	0.108
aay	7_hr	-0.44835	0.0279952	0.108
aay	8_hr	-0.467451	0.0212659	0.108
aay	9_hr	-0.451239	0.0268805	0.108
aay	10_hr	-0.423227	0.039333	0.108
aay	11_hr	-0.383781	0.0641131	0.128
aay	12_hr	-0.354846	0.0888565	0.148
ab	1_hr	0.0931438	0.665092	0.865
ab	2_hr	0.0698214	0.745795	0.865
ab	3_hr	0.0565364	0.793017	0.865
ab	4_hr	-0.0256335	0.90536	0.905
ab	5_hr	-0.0596663	0.781821	0.865
ab	6_hr	-0.0763475	0.722907	0.865
ab	7_hr	-0.118696	0.580671	0.865
ab	8_hr	-0.150479	0.482771	0.865
ab	9_hr	-0.162539	0.447952	0.865
ab	10_hr	-0.175613	0.411758	0.865
ab	11_hr	-0.170313	0.426231	0.865
ab	12_hr	-0.159293	0.457191	0.865
ABCB7	1_hr	-0.256734	0.225888	0.875
ABCB7	2_hr	-0.273759	0.195514	0.875
ABCB7	3_hr	-0.29894	0.155895	0.875
ABCB7	4_hr	-0.172604	0.419942	0.875
ABCB7	5_hr	-0.0840883	0.696057	0.875
ABCB7	6_hr	0.00473958	0.982464	0.982
ABCB7	7_hr	0.0374777	0.861974	0.94
ABCB7	8_hr	0.0745724	0.729111	0.875
ABCB7	9_hr	0.103883	0.62905	0.875
ABCB7	10_hr	0.132665	0.536595	0.875
ABCB7	11_hr	0.152922	0.47561	0.875
ABCB7	12_hr	0.147115	0.492721	0.875
Abi	1_hr	-0.160327	0.454237	0.558
Abi	2_hr	-0.182918	0.392259	0.558
Abi	3_hr	-0.207948	0.329529	0.558
Abi	4_hr	-0.205836	0.334575	0.558
Abi	5_hr	-0.183319	0.391204	0.558
Abi	6_hr	-0.14654	0.494433	0.558
Abi	7_hr	-0.156591	0.464955	0.558
Abi	8_hr	-0.155047	0.469425	0.558
Abi	9_hr	-0.154948	0.469712	0.558
Abi	10_hr	-0.15025	0.483445	0.558
Abi	11_hr	-0.133701	0.533391	0.558
Abi	12_hr	-0.125717	0.558322	0.558
Abl	1_hr	-0.087731	0.683541	0.684
Abl	2_hr	-0.109688	0.609899	0.684
Abl	3_hr	-0.132587	0.536839	0.684
Abl	4_hr	-0.139452	0.515763	0.684
Abl	5_hr	-0.123312	0.565932	0.684
Abl	6_hr	-0.0913223	0.67128	0.684
Abl	7_hr	-0.113406	0.597761	0.684
Abl	8_hr	-0.122561	0.568319	0.684
Abl	9_hr	-0.121135	0.572863	0.684
Abl	10_hr	-0.118673	0.580744	0.684
Abl	11_hr	-0.105318	0.624295	0.684
Abl	12_hr	-0.0995595	0.643468	0.684
abo	1_hr	0.0834954	0.698102	0.975
abo	2_hr	0.060146	0.780109	0.975
abo	3_hr	0.0194	0.928307	0.975
abo	4_hr	0.0264595	0.902324	0.975
abo	5_hr	-0.00680643	0.974819	0.975
abo	6_hr	-0.0360133	0.86732	0.975
abo	7_hr	-0.0725878	0.736066	0.975
abo	8_hr	-0.0937019	0.663201	0.975
abo	9_hr	-0.0557643	0.795785	0.975
abo	10_hr	-0.0190563	0.929574	0.975
abo	11_hr	0.0185706	0.931365	0.975
abo	12_hr	0.0505483	0.814546	0.975
Abp1	1_hr	0.10327	0.631086	0.633
Abp1	2_hr	0.102814	0.632602	0.633
Abp1	3_hr	0.129765	0.545615	0.633
Abp1	4_hr	0.231771	0.275822	0.368
Abp1	5_hr	0.302555	0.150712	0.226
Abp1	6_hr	0.369196	0.0758211	0.13
Abp1	7_hr	0.402577	0.0511323	0.102
Abp1	8_hr	0.426577	0.0376403	0.09
Abp1	9_hr	0.448525	0.0279268	0.09
Abp1	10_hr	0.452999	0.0262188	0.09
Abp1	11_hr	0.450663	0.0270996	0.09
Abp1	12_hr	0.43765	0.0324517	0.09
abs	1_hr	-0.0442629	0.837285	0.998
abs	2_hr	-0.0639569	0.766542	0.998
abs	3_hr	-0.0939971	0.662201	0.998
abs	4_hr	-0.0805279	0.708365	0.998
abs	5_hr	-0.0476609	0.824975	0.998
abs	6_hr	-0.00182992	0.993229	0.998
abs	7_hr	-0.0116905	0.956763	0.998
abs	8_hr	-0.00671864	0.975144	0.998
abs	9_hr	-0.000553875	0.997951	0.998
abs	10_hr	0.006437	0.976185	0.998
abs	11_hr	0.0202937	0.925013	0.998
abs	12_hr	0.0215977	0.920209	0.998
Ac13E	1_hr	-0.0572022	0.790632	0.999
Ac13E	2_hr	-0.0762744	0.723162	0.999
Ac13E	3_hr	-0.102305	0.634298	0.999
Ac13E	4_hr	-0.0829758	0.699895	0.999
Ac13E	5_hr	-0.0519249	0.809585	0.999
Ac13E	6_hr	-0.00680804	0.974813	0.999
Ac13E	7_hr	-0.0186811	0.930958	0.999
Ac13E	8_hr	-0.0174178	0.935617	0.999
Ac13E	9_hr	-0.00869456	0.967837	0.999
Ac13E	10_hr	0.000155896	0.999423	0.999
Ac13E	11_hr	0.0137114	0.949298	0.999
Ac13E	12_hr	0.0124331	0.95402	0.999
Ac3	1_hr	0.0205199	0.92418	0.983
Ac3	2_hr	0.00470303	0.982599	0.983
Ac3	3_hr	-0.0161969	0.940122	0.983
Ac3	4_hr	-0.0559273	0.795201	0.983
Ac3	5_hr	-0.0529854	0.805768	0.983
Ac3	6_hr	-0.0341427	0.874157	0.983
Ac3	7_hr	-0.0565474	0.792978	0.983
Ac3	8_hr	-0.0727169	0.735613	0.983
Ac3	9_hr	-0.0859852	0.689529	0.983
Ac3	10_hr	-0.0987998	0.646014	0.983
Ac3	11_hr	-0.0965424	0.653603	0.983
Ac3	12_hr	-0.0924753	0.667361	0.983
Ac76E	1_hr	-0.0504292	0.814976	0.858
Ac76E	2_hr	-0.076485	0.722427	0.858
Ac76E	3_hr	-0.102109	0.634952	0.858
Ac76E	4_hr	-0.108109	0.615086	0.858
Ac76E	5_hr	-0.0919354	0.669195	0.858
Ac76E	6_hr	-0.0585879	0.785674	0.858
Ac76E	7_hr	-0.0753717	0.726315	0.858
Ac76E	8_hr	-0.0778927	0.717521	0.858
Ac76E	9_hr	-0.0662768	0.758315	0.858
Ac76E	10_hr	-0.0588721	0.784658	0.858
Ac76E	11_hr	-0.0427768	0.842681	0.858
Ac76E	12_hr	-0.0385215	0.858167	0.858
Ac78C	1_hr	-0.245979	0.246609	0.697
Ac78C	2_hr	-0.270226	0.201575	0.697
Ac78C	3_hr	-0.296841	0.158962	0.697
Ac78C	4_hr	-0.257816	0.223869	0.697
Ac78C	5_hr	-0.216245	0.310155	0.697
Ac78C	6_hr	-0.164041	0.443709	0.697
Ac78C	7_hr	-0.16386	0.444221	0.697
Ac78C	8_hr	-0.151386	0.480106	0.697
Ac78C	9_hr	-0.134125	0.532082	0.697
Ac78C	10_hr	-0.115271	0.591712	0.697
Ac78C	11_hr	-0.0913839	0.67107	0.697
Ac78C	12_hr	-0.083936	0.696582	0.697
ACC	1_hr	-0.112752	0.599889	0.626
ACC	2_hr	-0.149048	0.486991	0.626
ACC	3_hr	-0.173619	0.41717	0.626
ACC	4_hr	-0.195727	0.359362	0.626
ACC	5_hr	-0.171047	0.42421	0.626
ACC	6_hr	-0.130553	0.543158	0.626
ACC	7_hr	-0.141704	0.50894	0.626
ACC	8_hr	-0.142392	0.506861	0.626
ACC	9_hr	-0.134153	0.531995	0.626
ACC	10_hr	-0.13039	0.543665	0.626
ACC	11_hr	-0.114368	0.594639	0.626
ACC	12_hr	-0.104796	0.626023	0.626
AcCoAS	1_hr	0.0463117	0.829858	0.982
AcCoAS	2_hr	0.0182081	0.932702	0.982
AcCoAS	3_hr	0.00800222	0.970397	0.982
AcCoAS	4_hr	-0.0225988	0.916523	0.982
AcCoAS	5_hr	-0.00617673	0.977148	0.982
AcCoAS	6_hr	0.0260433	0.903854	0.982
AcCoAS	7_hr	0.0049647	0.981631	0.982
AcCoAS	8_hr	-0.0168256	0.937802	0.982
AcCoAS	9_hr	-0.0275858	0.898187	0.982
AcCoAS	10_hr	-0.0463535	0.829707	0.982
AcCoAS	11_hr	-0.0473185	0.826214	0.982
AcCoAS	12_hr	-0.0440797	0.83795	0.982
Ace	1_hr	-0.153391	0.474241	0.714
Ace	2_hr	-0.170736	0.425065	0.714
Ace	3_hr	-0.204436	0.337945	0.714
Ace	4_hr	-0.185078	0.386597	0.714
Ace	5_hr	-0.154797	0.470151	0.714
Ace	6_hr	-0.111471	0.604067	0.714
Ace	7_hr	-0.119001	0.57969	0.714
Ace	8_hr	-0.114161	0.595309	0.714
Ace	9_hr	-0.109786	0.609579	0.714
Ace	10_hr	-0.0997544	0.642815	0.714
Ace	11_hr	-0.0829051	0.700139	0.714
Ace	12_hr	-0.0787808	0.714431	0.714
Acer	1_hr	-0.0798879	0.710585	0.711
Acer	2_hr	-0.102851	0.63248	0.69
Acer	3_hr	-0.13881	0.517716	0.69
Acer	4_hr	-0.16446	0.442531	0.69
Acer	5_hr	-0.161535	0.450798	0.69
Acer	6_hr	-0.148144	0.489669	0.69
Acer	7_hr	-0.176935	0.408189	0.69
Acer	8_hr	-0.185889	0.384482	0.69
Acer	9_hr	-0.175103	0.413138	0.69
Acer	10_hr	-0.159502	0.456593	0.69
Acer	11_hr	-0.134811	0.529965	0.69
Acer	12_hr	-0.113389	0.597818	0.69
Acf	1_hr	0.00237126	0.991226	0.991
Acf	2_hr	-0.0205187	0.924184	0.991
Acf	3_hr	-0.0456709	0.83218	0.991
Acf	4_hr	0.00451469	0.983296	0.991
Acf	5_hr	0.0607639	0.777905	0.991
Acf	6_hr	0.132805	0.536162	0.919
Acf	7_hr	0.149499	0.485659	0.919
Acf	8_hr	0.165011	0.440982	0.919
Acf	9_hr	0.167157	0.434979	0.919
Acf	10_hr	0.167882	0.432961	0.919
Acf	11_hr	0.173485	0.417535	0.919
Acf	12_hr	0.164518	0.442366	0.919
achi	1_hr	-0.160796	0.4529	0.453
achi	2_hr	-0.202455	0.342748	0.374
achi	3_hr	-0.24274	0.253083	0.304
achi	4_hr	-0.283338	0.179708	0.256
achi	5_hr	-0.299244	0.155455	0.256
achi	6_hr	-0.297876	0.157444	0.256
achi	7_hr	-0.323616	0.122927	0.256
achi	8_hr	-0.337887	0.106346	0.256
achi	9_hr	-0.338819	0.105323	0.256
achi	10_hr	-0.331715	0.113302	0.256
achi	11_hr	-0.303907	0.148806	0.256
achi	12_hr	-0.275665	0.192295	0.256
acj6	1_hr	0.00540689	0.979996	0.98
acj6	2_hr	-0.0152717	0.943537	0.98
acj6	3_hr	-0.0339705	0.874786	0.98
acj6	4_hr	-0.0767386	0.721542	0.962
acj6	5_hr	-0.0991608	0.644804	0.962
acj6	6_hr	-0.103484	0.630376	0.962
acj6	7_hr	-0.143179	0.504492	0.962
acj6	8_hr	-0.165683	0.439099	0.962
acj6	9_hr	-0.167577	0.433809	0.962
acj6	10_hr	-0.165793	0.438788	0.962
acj6	11_hr	-0.148708	0.487997	0.962
acj6	12_hr	-0.134862	0.52981	0.962
Ack	1_hr	-0.137433	0.521918	0.986
Ack	2_hr	-0.161891	0.449788	0.986
Ack	3_hr	-0.192854	0.366595	0.986
Ack	4_hr	-0.159727	0.455949	0.986
Ack	5_hr	-0.123409	0.565624	0.986
Ack	6_hr	-0.0717754	0.738919	0.986
Ack	7_hr	-0.07084	0.742208	0.986
Ack	8_hr	-0.0574623	0.789701	0.986
Ack	9_hr	-0.041722	0.846514	0.986
Ack	10_hr	-0.0254775	0.905933	0.986
Ack	11_hr	-0.00602592	0.977706	0.986
Ack	12_hr	-0.00386119	0.985714	0.986
Ack-like	1_hr	-0.0958708	0.655868	0.787
Ack-like	2_hr	-0.111224	0.604872	0.787
Ack-like	3_hr	-0.137402	0.522015	0.787
Ack-like	4_hr	-0.134399	0.531236	0.787
Ack-like	5_hr	-0.113476	0.597532	0.787
Ack-like	6_hr	-0.0766811	0.721743	0.787
Ack-like	7_hr	-0.0894045	0.677818	0.787
Ack-like	8_hr	-0.09007	0.675547	0.787
Ack-like	9_hr	-0.0851401	0.692435	0.787
Ack-like	10_hr	-0.0779284	0.717396	0.787
Ack-like	11_hr	-0.0629488	0.770124	0.787
Ack-like	12_hr	-0.0582551	0.786864	0.787
Acn	1_hr	0.0511884	0.812239	0.989
Acn	2_hr	0.0288276	0.893629	0.989
Acn	3_hr	0.0141776	0.947576	0.989
Acn	4_hr	0.00316857	0.988276	0.989
Acn	5_hr	0.00757633	0.971972	0.989
Acn	6_hr	0.0306368	0.886993	0.989
Acn	7_hr	0.012903	0.952284	0.989
Acn	8_hr	0.00300056	0.988898	0.989
Acn	9_hr	0.00692433	0.974383	0.989
Acn	10_hr	0.0079222	0.970693	0.989
Acn	11_hr	0.0204294	0.924513	0.989
Acn	12_hr	0.0267191	0.90137	0.989
Acon	1_hr	0.0503798	0.815154	0.945
Acon	2_hr	0.0319274	0.882264	0.945
Acon	3_hr	0.0148322	0.945159	0.945
Acon	4_hr	0.0179257	0.933743	0.945
Acon	5_hr	0.0494398	0.818546	0.945
Acon	6_hr	0.0901039	0.675431	0.945
Acon	7_hr	0.0757112	0.725129	0.945
Acon	8_hr	0.0665175	0.757463	0.945
Acon	9_hr	0.0609294	0.777315	0.945
Acon	10_hr	0.0524053	0.807855	0.945
Acon	11_hr	0.0556627	0.79615	0.945
Acon	12_hr	0.0553893	0.797131	0.945
Acox57D-p	1_hr	-0.0829749	0.699898	0.989
Acox57D-p	2_hr	-0.0624269	0.771981	0.989
Acox57D-p	3_hr	-0.0587044	0.785258	0.989
Acox57D-p	4_hr	-0.0616181	0.774861	0.989
Acox57D-p	5_hr	-0.026093	0.903671	0.989
Acox57D-p	6_hr	0.00759432	0.971905	0.989
Acox57D-p	7_hr	-0.00295771	0.989056	0.989
Acox57D-p	8_hr	-0.019647	0.927397	0.989
Acox57D-p	9_hr	-0.0357768	0.868184	0.989
Acox57D-p	10_hr	-0.0558932	0.795323	0.989
Acox57D-p	11_hr	-0.0694448	0.747122	0.989
Acox57D-p	12_hr	-0.0759125	0.724426	0.989
Acp53C14c	1_hr	-0.241624	0.255339	0.664
Acp53C14c	2_hr	-0.202377	0.342937	0.664
Acp53C14c	3_hr	-0.18907	0.376253	0.664
Acp53C14c	4_hr	-0.107521	0.617019	0.823
Acp53C14c	5_hr	-0.0343135	0.873532	0.924
Acp53C14c	6_hr	0.0204443	0.924458	0.924
Acp53C14c	7_hr	0.0830092	0.69978	0.84
Acp53C14c	8_hr	0.15265	0.476405	0.715
Acp53C14c	9_hr	0.184768	0.387405	0.664
Acp53C14c	10_hr	0.215171	0.312621	0.664
Acp53C14c	11_hr	0.221053	0.299253	0.664
Acp53C14c	12_hr	0.215877	0.310997	0.664
Acp63F	1_hr	0.370979	0.0743088	0.234
Acp63F	2_hr	0.374308	0.0715466	0.234
Acp63F	3_hr	0.392039	0.0581306	0.234
Acp63F	4_hr	0.366681	0.0779936	0.234
Acp63F	5_hr	0.297319	0.15826	0.38
Acp63F	6_hr	0.218022	0.306097	0.612
Acp63F	7_hr	0.163825	0.444319	0.762
Acp63F	8_hr	0.0889218	0.679467	0.955
Acp63F	9_hr	0.0564895	0.793185	0.955
Acp63F	10_hr	0.0234747	0.9133	0.955
Acp63F	11_hr	0.012209	0.954848	0.955
Acp63F	12_hr	0.0275726	0.898236	0.955
Acph-1	1_hr	0.0845408	0.694498	0.876
Acph-1	2_hr	0.074914	0.727916	0.876
Acph-1	3_hr	0.0382527	0.859147	0.876
Acph-1	4_hr	0.0373821	0.862323	0.876
Acph-1	5_hr	0.0337374	0.875639	0.876
Acph-1	6_hr	0.0509937	0.81294	0.876
Acph-1	7_hr	0.0463206	0.829826	0.876
Acph-1	8_hr	0.0433235	0.840695	0.876
Acph-1	9_hr	0.0635963	0.767823	0.876
Acph-1	10_hr	0.0755346	0.725746	0.876
Acph-1	11_hr	0.0922959	0.66797	0.876
Acph-1	12_hr	0.104748	0.626181	0.876
Acsl	1_hr	0.184223	0.388832	0.928
Acsl	2_hr	0.170506	0.425698	0.928
Acsl	3_hr	0.156929	0.46398	0.928
Acsl	4_hr	0.0460657	0.830749	0.973
Acsl	5_hr	0.00740063	0.972622	0.973
Acsl	6_hr	-0.0144061	0.946732	0.973
Acsl	7_hr	-0.0583958	0.786361	0.973
Acsl	8_hr	-0.100133	0.64155	0.962
Acsl	9_hr	-0.129618	0.546076	0.936
Acsl	10_hr	-0.162305	0.448616	0.928
Acsl	11_hr	-0.173959	0.416244	0.928
Acsl	12_hr	-0.169213	0.42927	0.928
Act42A	1_hr	-0.302069	0.151403	0.463
Act42A	2_hr	-0.314417	0.134564	0.463
Act42A	3_hr	-0.329678	0.115669	0.463
Act42A	4_hr	-0.300074	0.154256	0.463
Act42A	5_hr	-0.255824	0.227595	0.546
Act42A	6_hr	-0.207424	0.330776	0.582
Act42A	7_hr	-0.203704	0.339715	0.582
Act42A	8_hr	-0.18292	0.392254	0.588
Act42A	9_hr	-0.163702	0.444666	0.593
Act42A	10_hr	-0.14248	0.506598	0.608
Act42A	11_hr	-0.119839	0.577007	0.627
Act42A	12_hr	-0.104548	0.626845	0.627
Act57B	1_hr	0.164978	0.441075	0.738
Act57B	2_hr	0.171862	0.421973	0.738
Act57B	3_hr	0.185912	0.384422	0.738
Act57B	4_hr	0.184617	0.3878	0.738
Act57B	5_hr	0.166807	0.435956	0.738
Act57B	6_hr	0.129935	0.545085	0.738
Act57B	7_hr	0.104355	0.627483	0.738
Act57B	8_hr	0.0721065	0.737756	0.738
Act57B	9_hr	0.0809105	0.707039	0.738
Act57B	10_hr	0.0827641	0.700626	0.738
Act57B	11_hr	0.0890026	0.679191	0.738
Act57B	12_hr	0.107537	0.616967	0.738
Act5C	1_hr	0.0786975	0.71472	0.756
Act5C	2_hr	0.0766701	0.721782	0.756
Act5C	3_hr	0.0756028	0.725508	0.756
Act5C	4_hr	0.0669163	0.756052	0.756
Act5C	5_hr	0.0970383	0.651933	0.756
Act5C	6_hr	0.124794	0.561238	0.756
Act5C	7_hr	0.121097	0.572985	0.756
Act5C	8_hr	0.12289	0.567274	0.756
Act5C	9_hr	0.121256	0.572476	0.756
Act5C	10_hr	0.113602	0.597125	0.756
Act5C	11_hr	0.116373	0.58815	0.756
Act5C	12_hr	0.128897	0.548327	0.756
Act79B	1_hr	0.117073	0.585892	0.612
Act79B	2_hr	0.109076	0.611906	0.612
Act79B	3_hr	0.121558	0.571512	0.612
Act79B	4_hr	0.165075	0.440801	0.588
Act79B	5_hr	0.193394	0.365229	0.548
Act79B	6_hr	0.212569	0.318649	0.546
Act79B	7_hr	0.231957	0.275427	0.546
Act79B	8_hr	0.252725	0.233472	0.546
Act79B	9_hr	0.272296	0.198009	0.546
Act79B	10_hr	0.29878	0.156127	0.546
Act79B	11_hr	0.317602	0.130449	0.546
Act79B	12_hr	0.321728	0.125253	0.546
Actbeta	1_hr	0.00921371	0.965918	0.997
Actbeta	2_hr	-0.000677695	0.997492	0.997
Actbeta	3_hr	-0.025515	0.905796	0.997
Actbeta	4_hr	-0.025814	0.904697	0.997
Actbeta	5_hr	-0.00931264	0.965552	0.997
Actbeta	6_hr	0.0240962	0.911013	0.997
Actbeta	7_hr	0.0174173	0.935619	0.997
Actbeta	8_hr	0.0158634	0.941352	0.997
Actbeta	9_hr	0.0141813	0.947562	0.997
Actbeta	10_hr	0.0134047	0.950431	0.997
Actbeta	11_hr	0.0208439	0.922986	0.997
Actbeta	12_hr	0.0209759	0.9225	0.997
Actn	1_hr	-0.196888	0.35646	0.982
Actn	2_hr	-0.21705	0.308313	0.982
Actn	3_hr	-0.234744	0.269535	0.982
Actn	4_hr	-0.164926	0.44122	0.982
Actn	5_hr	-0.103133	0.631542	0.982
Actn	6_hr	-0.0323442	0.880738	0.982
Actn	7_hr	-0.0173676	0.935802	0.982
Actn	8_hr	0.00482063	0.982164	0.982
Actn	9_hr	0.0350098	0.870987	0.982
Actn	10_hr	0.059271	0.783233	0.982
Actn	11_hr	0.0839519	0.696527	0.982
Actn	12_hr	0.0903133	0.674717	0.982
ACXC	1_hr	-0.150784	0.481873	0.482
ACXC	2_hr	-0.154685	0.470474	0.482
ACXC	3_hr	-0.158981	0.458084	0.482
ACXC	4_hr	-0.268625	0.204363	0.272
ACXC	5_hr	-0.312068	0.137658	0.206
ACXC	6_hr	-0.351114	0.0925057	0.159
ACXC	7_hr	-0.404453	0.0499585	0.1
ACXC	8_hr	-0.437935	0.0323261	0.078
ACXC	9_hr	-0.457434	0.0246092	0.078
ACXC	10_hr	-0.468369	0.0209791	0.078
ACXC	11_hr	-0.464325	0.0222672	0.078
ACXC	12_hr	-0.446853	0.0285877	0.078
ACXD	1_hr	0.32029	0.127046	0.508
ACXD	2_hr	0.333848	0.11086	0.508
ACXD	3_hr	0.363953	0.0804036	0.508
ACXD	4_hr	0.278608	0.187399	0.562
ACXD	5_hr	0.192673	0.367054	0.881
ACXD	6_hr	0.125433	0.559217	0.978
ACXD	7_hr	0.06365	0.767632	0.978
ACXD	8_hr	0.0111441	0.958782	0.978
ACXD	9_hr	0.00587726	0.978256	0.978
ACXD	10_hr	-0.0095941	0.964511	0.978
ACXD	11_hr	-0.0155998	0.942325	0.978
ACXD	12_hr	-0.00964025	0.964341	0.978
Acyp2	1_hr	-0.0457648	0.831839	0.969
Acyp2	2_hr	-0.0134311	0.950333	0.969
Acyp2	3_hr	0.0083475	0.96912	0.969
Acyp2	4_hr	0.0580823	0.787482	0.969
Acyp2	5_hr	0.0753829	0.726276	0.969
Acyp2	6_hr	0.0696953	0.746239	0.969
Acyp2	7_hr	0.103344	0.63084	0.969
Acyp2	8_hr	0.134084	0.532209	0.969
Acyp2	9_hr	0.150647	0.482278	0.969
Acyp2	10_hr	0.167033	0.435326	0.969
Acyp2	11_hr	0.166797	0.435982	0.969
Acyp2	12_hr	0.16651	0.436785	0.969
Ada1-1	1_hr	-0.119122	0.579302	0.682
Ada1-1	2_hr	-0.0930601	0.665376	0.682
Ada1-1	3_hr	-0.0881799	0.682004	0.682
Ada1-1	4_hr	-0.154909	0.469826	0.626
Ada1-1	5_hr	-0.201543	0.344972	0.517
Ada1-1	6_hr	-0.262235	0.215751	0.37
Ada1-1	7_hr	-0.316053	0.132438	0.265
Ada1-1	8_hr	-0.356436	0.0873351	0.21
Ada1-1	9_hr	-0.391354	0.0586093	0.176
Ada1-1	10_hr	-0.420436	0.0407887	0.163
Ada1-1	11_hr	-0.436742	0.0328546	0.163
Ada1-1	12_hr	-0.429518	0.0362026	0.163
Ada1-2	1_hr	-0.0365104	0.865505	0.866
Ada1-2	2_hr	-0.0448448	0.835174	0.866
Ada1-2	3_hr	-0.056025	0.79485	0.866
Ada1-2	4_hr	0.0599887	0.78067	0.866
Ada1-2	5_hr	0.126062	0.557232	0.836
Ada1-2	6_hr	0.201099	0.346057	0.593
Ada1-2	7_hr	0.246953	0.244684	0.489
Ada1-2	8_hr	0.299607	0.154931	0.372
Ada1-2	9_hr	0.352608	0.0910317	0.273
Ada1-2	10_hr	0.399767	0.052931	0.212
Ada1-2	11_hr	0.425667	0.0380944	0.212
Ada1-2	12_hr	0.417668	0.0422736	0.212
Ada2a	1_hr	-0.194858	0.361541	0.608
Ada2a	2_hr	-0.212447	0.318933	0.608
Ada2a	3_hr	-0.236917	0.264998	0.608
Ada2a	4_hr	-0.208537	0.32813	0.608
Ada2a	5_hr	-0.16557	0.439415	0.608
Ada2a	6_hr	-0.114478	0.59428	0.608
Ada2a	7_hr	-0.111663	0.60344	0.608
Ada2a	8_hr	-0.110302	0.607887	0.608
Ada2a	9_hr	-0.115662	0.590447	0.608
Ada2a	10_hr	-0.126409	0.556141	0.608
Ada2a	11_hr	-0.130758	0.542519	0.608
Ada2a	12_hr	-0.137427	0.521938	0.608
Ada2b	1_hr	-0.126239	0.556675	0.872
Ada2b	2_hr	-0.131877	0.53904	0.872
Ada2b	3_hr	-0.15313	0.475003	0.872
Ada2b	4_hr	-0.137719	0.521045	0.872
Ada2b	5_hr	-0.109218	0.611441	0.872
Ada2b	6_hr	-0.0755845	0.725572	0.872
Ada2b	7_hr	-0.0773646	0.71936	0.872
Ada2b	8_hr	-0.0669481	0.755939	0.872
Ada2b	9_hr	-0.0657029	0.760348	0.872
Ada2b	10_hr	-0.0591331	0.783726	0.872
Ada2b	11_hr	-0.0435855	0.839744	0.872
Ada2b	12_hr	-0.0347493	0.871939	0.872
Ada3	1_hr	-0.0406347	0.85047	0.956
Ada3	2_hr	-0.0792259	0.712884	0.956
Ada3	3_hr	-0.100766	0.63943	0.956
Ada3	4_hr	-0.0532897	0.804673	0.956
Ada3	5_hr	-0.0383418	0.858823	0.956
Ada3	6_hr	-0.0281476	0.896124	0.956
Ada3	7_hr	-0.0246695	0.908904	0.956
Ada3	8_hr	-0.0136414	0.949556	0.956
Ada3	9_hr	0.0119533	0.955792	0.956
Ada3	10_hr	0.0441376	0.83774	0.956
Ada3	11_hr	0.0757919	0.724847	0.956
Ada3	12_hr	0.0939037	0.662517	0.956
Adam	1_hr	-0.197178	0.355738	0.654
Adam	2_hr	-0.201717	0.344548	0.654
Adam	3_hr	-0.216154	0.310363	0.654
Adam	4_hr	-0.100663	0.639777	0.757
Adam	5_hr	-0.00655644	0.975744	0.976
Adam	6_hr	0.084713	0.693905	0.757
Adam	7_hr	0.119798	0.577137	0.757
Adam	8_hr	0.157041	0.463658	0.695
Adam	9_hr	0.187052	0.381461	0.654
Adam	10_hr	0.20981	0.325119	0.654
Adam	11_hr	0.224148	0.292365	0.654
Adam	12_hr	0.218563	0.304869	0.654
AdamTS-A	1_hr	-0.138954	0.517279	0.517
AdamTS-A	2_hr	-0.174948	0.413558	0.451
AdamTS-A	3_hr	-0.199836	0.349159	0.419
AdamTS-A	4_hr	-0.245538	0.247484	0.33
AdamTS-A	5_hr	-0.270178	0.201658	0.302
AdamTS-A	6_hr	-0.294777	0.162018	0.278
AdamTS-A	7_hr	-0.337412	0.10687	0.23
AdamTS-A	8_hr	-0.374791	0.0711526	0.23
AdamTS-A	9_hr	-0.37939	0.0674815	0.23
AdamTS-A	10_hr	-0.377243	0.0691764	0.23
AdamTS-A	11_hr	-0.358354	0.0855249	0.23
AdamTS-A	12_hr	-0.330127	0.115143	0.23
Adar	1_hr	-0.0567539	0.792238	0.844
Adar	2_hr	-0.0687448	0.749591	0.844
Adar	3_hr	-0.0946205	0.660091	0.844
Adar	4_hr	-0.0998241	0.642582	0.844
Adar	5_hr	-0.0793796	0.71235	0.844
Adar	6_hr	-0.0424801	0.843759	0.844
Adar	7_hr	-0.0579296	0.788028	0.844
Adar	8_hr	-0.064976	0.762925	0.844
Adar	9_hr	-0.0713993	0.740241	0.844
Adar	10_hr	-0.0755488	0.725696	0.844
Adar	11_hr	-0.0701757	0.744547	0.844
Adar	12_hr	-0.0716174	0.739474	0.844
Adat1	1_hr	-0.0214326	0.920818	0.973
Adat1	2_hr	-0.00735852	0.972777	0.973
Adat1	3_hr	-0.0239278	0.911633	0.973
Adat1	4_hr	0.0222677	0.917743	0.973
Adat1	5_hr	0.0278371	0.897264	0.973
Adat1	6_hr	0.041612	0.846914	0.973
Adat1	7_hr	0.0281097	0.896263	0.973
Adat1	8_hr	0.0319196	0.882293	0.973
Adat1	9_hr	0.044581	0.836131	0.973
Adat1	10_hr	0.0651441	0.762329	0.973
Adat1	11_hr	0.0835687	0.697848	0.973
Adat1	12_hr	0.0869553	0.686199	0.973
Adck	1_hr	0.248532	0.241582	0.56
Adck	2_hr	0.195169	0.360759	0.56
Adck	3_hr	0.174748	0.4141	0.56
Adck	4_hr	0.169043	0.42974	0.56
Adck	5_hr	0.170669	0.425251	0.56
Adck	6_hr	0.176865	0.408379	0.56
Adck	7_hr	0.15199	0.478336	0.56
Adck	8_hr	0.125265	0.559749	0.56
Adck	9_hr	0.134065	0.532265	0.56
Adck	10_hr	0.138386	0.519009	0.56
Adck	11_hr	0.166552	0.436667	0.56
Adck	12_hr	0.201529	0.345007	0.56
ADD1	1_hr	-0.160081	0.45494	0.922
ADD1	2_hr	-0.179488	0.401349	0.922
ADD1	3_hr	-0.206322	0.333409	0.922
ADD1	4_hr	-0.170707	0.425145	0.922
ADD1	5_hr	-0.130028	0.544795	0.922
ADD1	6_hr	-0.0796077	0.711558	0.922
ADD1	7_hr	-0.0788022	0.714356	0.922
ADD1	8_hr	-0.0670453	0.755596	0.922
ADD1	9_hr	-0.0561992	0.794226	0.922
ADD1	10_hr	-0.0428648	0.842361	0.922
ADD1	11_hr	-0.0257054	0.905095	0.922
ADD1	12_hr	-0.0209845	0.922468	0.922
ade2	1_hr	0.054912	0.798844	0.848
ade2	2_hr	0.0413055	0.848029	0.848
ade2	3_hr	0.0609835	0.777122	0.848
ade2	4_hr	0.0899769	0.675864	0.848
ade2	5_hr	0.136138	0.525887	0.789
ade2	6_hr	0.18225	0.39402	0.675
ade2	7_hr	0.227364	0.285313	0.571
ade2	8_hr	0.269419	0.202977	0.487
ade2	9_hr	0.314977	0.133834	0.402
ade2	10_hr	0.333558	0.11119	0.402
ade2	11_hr	0.33737	0.106916	0.402
ade2	12_hr	0.327112	0.118701	0.402
ade3	1_hr	0.0201565	0.925519	0.985
ade3	2_hr	-0.0280875	0.896345	0.985
ade3	3_hr	-0.00514262	0.980973	0.985
ade3	4_hr	-0.00413055	0.984717	0.985
ade3	5_hr	0.0219566	0.918888	0.985
ade3	6_hr	0.0342002	0.873946	0.985
ade3	7_hr	0.052738	0.806658	0.985
ade3	8_hr	0.0732627	0.733698	0.985
ade3	9_hr	0.116352	0.588217	0.985
ade3	10_hr	0.136548	0.52463	0.985
ade3	11_hr	0.153281	0.474561	0.985
ade3	12_hr	0.164596	0.442149	0.985
ade5	1_hr	-0.112153	0.601841	0.602
ade5	2_hr	-0.150182	0.483645	0.528
ade5	3_hr	-0.164837	0.44147	0.528
ade5	4_hr	-0.202112	0.343584	0.462
ade5	5_hr	-0.200989	0.346329	0.462
ade5	6_hr	-0.202917	0.341624	0.462
ade5	7_hr	-0.230995	0.277479	0.462
ade5	8_hr	-0.258318	0.222938	0.462
ade5	9_hr	-0.272763	0.19721	0.462
ade5	10_hr	-0.291825	0.166463	0.462
ade5	11_hr	-0.290916	0.167847	0.462
ade5	12_hr	-0.27699	0.190079	0.462
AdenoK	1_hr	-0.0211473	0.921869	0.947
AdenoK	2_hr	-0.0143415	0.946971	0.947
AdenoK	3_hr	-0.0379482	0.860258	0.947
AdenoK	4_hr	-0.0510641	0.812687	0.947
AdenoK	5_hr	-0.0357328	0.868344	0.947
AdenoK	6_hr	-0.0228394	0.915638	0.947
AdenoK	7_hr	-0.0478753	0.8242	0.947
AdenoK	8_hr	-0.0683991	0.750811	0.947
AdenoK	9_hr	-0.0903603	0.674557	0.947
AdenoK	10_hr	-0.102308	0.634287	0.947
AdenoK	11_hr	-0.100435	0.640539	0.947
AdenoK	12_hr	-0.0838314	0.696943	0.947
Adf1	1_hr	0.209214	0.326527	0.506
Adf1	2_hr	0.216357	0.309898	0.506
Adf1	3_hr	0.204671	0.337376	0.506
Adf1	4_hr	0.082499	0.701542	0.765
Adf1	5_hr	-0.0190337	0.929658	0.93
Adf1	6_hr	-0.108196	0.614797	0.738
Adf1	7_hr	-0.175292	0.412626	0.55
Adf1	8_hr	-0.231945	0.275451	0.506
Adf1	9_hr	-0.254502	0.23009	0.506
Adf1	10_hr	-0.270991	0.200251	0.506
Adf1	11_hr	-0.269177	0.203399	0.506
Adf1	12_hr	-0.247331	0.243937	0.506
Adgf-C	1_hr	0.0329857	0.87839	0.878
Adgf-C	2_hr	0.0385152	0.85819	0.878
Adgf-C	3_hr	0.0852895	0.691921	0.83
Adgf-C	4_hr	0.166733	0.436161	0.582
Adgf-C	5_hr	0.226516	0.287161	0.431
Adgf-C	6_hr	0.280667	0.184024	0.315
Adgf-C	7_hr	0.307122	0.144341	0.289
Adgf-C	8_hr	0.320489	0.126797	0.289
Adgf-C	9_hr	0.33886	0.105278	0.289
Adgf-C	10_hr	0.346821	0.0968412	0.289
Adgf-C	11_hr	0.346827	0.0968357	0.289
Adgf-C	12_hr	0.338794	0.10535	0.289
Adgf-D	1_hr	-0.270744	0.200678	0.483
Adgf-D	2_hr	-0.28116	0.183222	0.483
Adgf-D	3_hr	-0.2672	0.206867	0.483
Adgf-D	4_hr	-0.142734	0.505831	0.614
Adgf-D	5_hr	-0.0336634	0.87591	0.876
Adgf-D	6_hr	0.0775162	0.718832	0.784
Adgf-D	7_hr	0.140713	0.511936	0.614
Adgf-D	8_hr	0.194632	0.362109	0.543
Adgf-D	9_hr	0.2291	0.28155	0.483
Adgf-D	10_hr	0.253044	0.232863	0.483
Adgf-D	11_hr	0.260356	0.219179	0.483
Adgf-D	12_hr	0.245072	0.248411	0.483
Adh	1_hr	0.018523	0.931541	0.971
Adh	2_hr	0.00786602	0.970901	0.971
Adh	3_hr	0.0153381	0.943292	0.971
Adh	4_hr	0.0677624	0.75306	0.971
Adh	5_hr	0.111673	0.603407	0.905
Adh	6_hr	0.133249	0.534788	0.905
Adh	7_hr	0.149015	0.48709	0.905
Adh	8_hr	0.170469	0.4258	0.905
Adh	9_hr	0.192254	0.368117	0.905
Adh	10_hr	0.213018	0.317603	0.905
Adh	11_hr	0.220414	0.30069	0.905
Adh	12_hr	0.207841	0.329782	0.905
Adhr	1_hr	-0.312933	0.136513	0.546
Adhr	2_hr	-0.334665	0.109936	0.546
Adhr	3_hr	-0.330654	0.11453	0.546
Adhr	4_hr	-0.280595	0.184141	0.552
Adhr	5_hr	-0.192967	0.366308	0.879
Adhr	6_hr	-0.132729	0.536396	0.95
Adhr	7_hr	-0.0800525	0.710014	0.95
Adhr	8_hr	-0.0196235	0.927483	0.95
Adhr	9_hr	0.0135375	0.94994	0.95
Adhr	10_hr	0.0435069	0.840029	0.95
Adhr	11_hr	0.0647213	0.763829	0.95
Adhr	12_hr	0.0687046	0.749733	0.95
Adi1	1_hr	-0.440298	0.0312996	0.063
Adi1	2_hr	-0.479137	0.0178406	0.059
Adi1	3_hr	-0.506071	0.0116307	0.059
Adi1	4_hr	-0.485409	0.0161962	0.059
Adi1	5_hr	-0.472588	0.0196999	0.059
Adi1	6_hr	-0.454724	0.0255831	0.061
Adi1	7_hr	-0.426473	0.0376922	0.065
Adi1	8_hr	-0.398123	0.0540057	0.081
Adi1	9_hr	-0.361877	0.0822749	0.11
Adi1	10_hr	-0.332488	0.112413	0.135
Adi1	11_hr	-0.30486	0.147472	0.161
Adi1	12_hr	-0.29357	0.163826	0.164
AdipoR	1_hr	0.370991	0.074299	0.473
AdipoR	2_hr	0.329022	0.116438	0.473
AdipoR	3_hr	0.327396	0.118364	0.473
AdipoR	4_hr	0.274364	0.194488	0.496
AdipoR	5_hr	0.255519	0.228169	0.496
AdipoR	6_hr	0.245217	0.248121	0.496
AdipoR	7_hr	0.207422	0.330781	0.567
AdipoR	8_hr	0.158784	0.458649	0.68
AdipoR	9_hr	0.135247	0.528623	0.68
AdipoR	10_hr	0.0974695	0.650483	0.68
AdipoR	11_hr	0.0886399	0.68043	0.68
AdipoR	12_hr	0.0950255	0.658722	0.68
Adk1	1_hr	0.0715437	0.739733	0.806
Adk1	2_hr	0.0529402	0.80593	0.806
Adk1	3_hr	0.0823089	0.702199	0.806
Adk1	4_hr	0.146439	0.494735	0.66
Adk1	5_hr	0.159294	0.457188	0.66
Adk1	6_hr	0.162013	0.449441	0.66
Adk1	7_hr	0.161082	0.452087	0.66
Adk1	8_hr	0.151359	0.480186	0.66
Adk1	9_hr	0.167309	0.434554	0.66
Adk1	10_hr	0.174114	0.415824	0.66
Adk1	11_hr	0.182959	0.392152	0.66
Adk1	12_hr	0.192624	0.367179	0.66
Adk2	1_hr	0.00580534	0.978522	0.979
Adk2	2_hr	-0.0178286	0.934102	0.979
Adk2	3_hr	-0.0249843	0.907747	0.979
Adk2	4_hr	0.052614	0.807104	0.979
Adk2	5_hr	0.0808793	0.707147	0.979
Adk2	6_hr	0.104961	0.625475	0.979
Adk2	7_hr	0.148779	0.487787	0.976
Adk2	8_hr	0.18496	0.386905	0.929
Adk2	9_hr	0.203531	0.340134	0.929
Adk2	10_hr	0.222674	0.295633	0.929
Adk2	11_hr	0.23984	0.258974	0.929
Adk2	12_hr	0.246743	0.245098	0.929
Adk3	1_hr	-0.0817038	0.704292	0.768
Adk3	2_hr	-0.0869888	0.686085	0.768
Adk3	3_hr	-0.0850517	0.692739	0.768
Adk3	4_hr	0.0384811	0.858315	0.858
Adk3	5_hr	0.140799	0.511675	0.768
Adk3	6_hr	0.225507	0.28937	0.496
Adk3	7_hr	0.268725	0.204189	0.408
Adk3	8_hr	0.320113	0.127269	0.305
Adk3	9_hr	0.363198	0.0810806	0.243
Adk3	10_hr	0.400866	0.052222	0.209
Adk3	11_hr	0.422525	0.0396952	0.209
Adk3	12_hr	0.421146	0.0404144	0.209
AdoR	1_hr	-0.0950689	0.658575	0.659
AdoR	2_hr	-0.116622	0.587347	0.641
AdoR	3_hr	-0.154401	0.471299	0.598
AdoR	4_hr	-0.204816	0.337028	0.598
AdoR	5_hr	-0.203944	0.339133	0.598
AdoR	6_hr	-0.18722	0.381027	0.598
AdoR	7_hr	-0.187962	0.379109	0.598
AdoR	8_hr	-0.179638	0.400949	0.598
AdoR	9_hr	-0.168406	0.431505	0.598
AdoR	10_hr	-0.164809	0.44155	0.598
AdoR	11_hr	-0.15283	0.475877	0.598
AdoR	12_hr	-0.145103	0.498722	0.598
adp	1_hr	0.00241231	0.991074	0.991
adp	2_hr	-0.015983	0.940911	0.991
adp	3_hr	-0.0246287	0.909054	0.991
adp	4_hr	0.0393778	0.855047	0.991
adp	5_hr	0.0721668	0.737544	0.991
adp	6_hr	0.10426	0.627799	0.991
adp	7_hr	0.0949204	0.659077	0.991
adp	8_hr	0.0936771	0.663285	0.991
adp	9_hr	0.1112	0.604951	0.991
adp	10_hr	0.128778	0.548701	0.991
adp	11_hr	0.146257	0.495276	0.991
adp	12_hr	0.15023	0.483504	0.991
ADPS	1_hr	0.390167	0.059447	0.071
ADPS	2_hr	0.365775	0.0787884	0.079
ADPS	3_hr	0.376886	0.0694619	0.076
ADPS	4_hr	0.425326	0.0382657	0.057
ADPS	5_hr	0.456378	0.0249851	0.052
ADPS	6_hr	0.487179	0.0157551	0.052
ADPS	7_hr	0.49326	0.0143144	0.052
ADPS	8_hr	0.476526	0.018564	0.052
ADPS	9_hr	0.475369	0.018892	0.052
ADPS	10_hr	0.453606	0.0259936	0.052
ADPS	11_hr	0.436285	0.033059	0.057
ADPS	12_hr	0.416693	0.0428069	0.057
AdSL	1_hr	-0.0992941	0.644357	0.773
AdSL	2_hr	-0.139119	0.516778	0.689
AdSL	3_hr	-0.161321	0.451407	0.677
AdSL	4_hr	-0.0376293	0.861421	0.861
AdSL	5_hr	0.0619673	0.773617	0.844
AdSL	6_hr	0.169084	0.429628	0.677
AdSL	7_hr	0.224324	0.291975	0.584
AdSL	8_hr	0.259276	0.221165	0.531
AdSL	9_hr	0.286336	0.174948	0.525
AdSL	10_hr	0.29874	0.156186	0.525
AdSL	11_hr	0.30667	0.144963	0.525
AdSL	12_hr	0.296649	0.159245	0.525
AdSS	1_hr	-0.173049	0.418724	0.419
AdSS	2_hr	-0.239798	0.259059	0.283
AdSS	3_hr	-0.260395	0.219107	0.263
AdSS	4_hr	-0.295817	0.160474	0.241
AdSS	5_hr	-0.341103	0.102848	0.206
AdSS	6_hr	-0.370859	0.0744101	0.206
AdSS	7_hr	-0.381138	0.0661247	0.206
AdSS	8_hr	-0.390536	0.0591859	0.206
AdSS	9_hr	-0.368479	0.0764356	0.206
AdSS	10_hr	-0.348881	0.0947429	0.206
AdSS	11_hr	-0.313792	0.135383	0.232
AdSS	12_hr	-0.281318	0.182966	0.244
Ady43A	1_hr	0.0385261	0.858151	0.996
Ady43A	2_hr	0.0180783	0.933181	0.996
Ady43A	3_hr	0.000982621	0.996364	0.996
Ady43A	4_hr	-0.0861958	0.688806	0.918
Ady43A	5_hr	-0.117306	0.585139	0.878
Ady43A	6_hr	-0.142092	0.507767	0.87
Ady43A	7_hr	-0.180814	0.397822	0.796
Ady43A	8_hr	-0.223081	0.294729	0.707
Ady43A	9_hr	-0.253849	0.231328	0.694
Ady43A	10_hr	-0.283581	0.179319	0.694
Ady43A	11_hr	-0.284686	0.177556	0.694
Ady43A	12_hr	-0.258666	0.222292	0.694
Aef1	1_hr	-0.178866	0.403011	0.736
Aef1	2_hr	-0.189296	0.375671	0.736
Aef1	3_hr	-0.215187	0.312585	0.736
Aef1	4_hr	-0.190069	0.373688	0.736
Aef1	5_hr	-0.152288	0.477462	0.736
Aef1	6_hr	-0.103569	0.630093	0.736
Aef1	7_hr	-0.10902	0.61209	0.736
Aef1	8_hr	-0.102497	0.633657	0.736
Aef1	9_hr	-0.0968873	0.652442	0.736
Aef1	10_hr	-0.087669	0.683753	0.736
Aef1	11_hr	-0.0740894	0.730801	0.736
Aef1	12_hr	-0.0726556	0.735828	0.736
aft	1_hr	-0.150679	0.482183	0.959
aft	2_hr	-0.164893	0.441314	0.959
aft	3_hr	-0.206701	0.332503	0.959
aft	4_hr	-0.16211	0.449166	0.959
aft	5_hr	-0.137959	0.520313	0.959
aft	6_hr	-0.103051	0.631816	0.959
aft	7_hr	-0.0917751	0.66974	0.959
aft	8_hr	-0.0621885	0.772829	0.959
aft	9_hr	-0.0412935	0.848073	0.959
aft	10_hr	-0.01108	0.959019	0.959
aft	11_hr	0.0136487	0.949529	0.959
aft	12_hr	0.0154947	0.942713	0.959
Afti	1_hr	-0.130483	0.543374	0.998
Afti	2_hr	-0.145923	0.496272	0.998
Afti	3_hr	-0.170741	0.425051	0.998
Afti	4_hr	-0.132545	0.536968	0.998
Afti	5_hr	-0.0856515	0.690676	0.998
Afti	6_hr	-0.0251404	0.907173	0.998
Afti	7_hr	-0.0233692	0.913688	0.998
Afti	8_hr	-0.0137614	0.949113	0.998
Afti	9_hr	-0.00703726	0.973965	0.998
Afti	10_hr	-0.000614271	0.997727	0.998
Afti	11_hr	0.00973851	0.963978	0.998
Afti	12_hr	0.00618376	0.977122	0.998
Ag5r	1_hr	-0.00403597	0.985067	0.985
Ag5r	2_hr	-0.0211552	0.921839	0.985
Ag5r	3_hr	-0.0209904	0.922447	0.985
Ag5r	4_hr	0.0345762	0.872572	0.985
Ag5r	5_hr	0.0354996	0.869197	0.985
Ag5r	6_hr	0.0527124	0.80675	0.985
Ag5r	7_hr	0.0815354	0.704875	0.985
Ag5r	8_hr	0.0938187	0.662805	0.985
Ag5r	9_hr	0.102933	0.632208	0.985
Ag5r	10_hr	0.106117	0.621653	0.985
Ag5r	11_hr	0.106838	0.619271	0.985
Ag5r	12_hr	0.0870895	0.685739	0.985
AGBE	1_hr	0.390204	0.0594211	0.28
AGBE	2_hr	0.376183	0.0700256	0.28
AGBE	3_hr	0.384082	0.063887	0.28
AGBE	4_hr	0.263125	0.21414	0.642
AGBE	5_hr	0.180337	0.399088	0.958
AGBE	6_hr	0.0994081	0.643975	0.996
AGBE	7_hr	0.0461884	0.830305	0.996
AGBE	8_hr	0.00114967	0.995746	0.996
AGBE	9_hr	-0.00988707	0.963428	0.996
AGBE	10_hr	-0.0210027	0.922401	0.996
AGBE	11_hr	-0.0191225	0.92933	0.996
AGBE	12_hr	-0.00298092	0.988971	0.996
ago	1_hr	-0.0939825	0.66225	0.996
ago	2_hr	-0.123311	0.565935	0.996
ago	3_hr	-0.149914	0.484437	0.996
ago	4_hr	-0.127665	0.552189	0.996
ago	5_hr	-0.0977029	0.649698	0.996
ago	6_hr	-0.0557941	0.795678	0.996
ago	7_hr	-0.0639033	0.766732	0.996
ago	8_hr	-0.059249	0.783312	0.996
ago	9_hr	-0.045726	0.83198	0.996
ago	10_hr	-0.0316564	0.883257	0.996
ago	11_hr	-0.0099123	0.963335	0.996
ago	12_hr	-0.00113881	0.995786	0.996
AGO1	1_hr	-0.13655	0.524624	0.713
AGO1	2_hr	-0.14567	0.497027	0.713
AGO1	3_hr	-0.171111	0.424033	0.713
AGO1	4_hr	-0.163	0.446647	0.713
AGO1	5_hr	-0.135686	0.527275	0.713
AGO1	6_hr	-0.0933569	0.66437	0.713
AGO1	7_hr	-0.100248	0.641163	0.713
AGO1	8_hr	-0.0962286	0.654661	0.713
AGO1	9_hr	-0.0942189	0.66145	0.713
AGO1	10_hr	-0.0896591	0.676949	0.713
AGO1	11_hr	-0.0795617	0.711717	0.713
AGO1	12_hr	-0.0791716	0.713072	0.713
AGO2	1_hr	-0.139007	0.517118	0.517
AGO2	2_hr	-0.168429	0.431443	0.471
AGO2	3_hr	-0.198474	0.352521	0.423
AGO2	4_hr	-0.232911	0.2734	0.401
AGO2	5_hr	-0.237997	0.262762	0.401
AGO2	6_hr	-0.225308	0.289808	0.401
AGO2	7_hr	-0.24967	0.239363	0.401
AGO2	8_hr	-0.259829	0.220146	0.401
AGO2	9_hr	-0.259426	0.220888	0.401
AGO2	10_hr	-0.253987	0.231067	0.401
AGO2	11_hr	-0.234103	0.270884	0.401
AGO2	12_hr	-0.220442	0.300627	0.401
agt	1_hr	0.240885	0.256841	0.754
agt	2_hr	0.248423	0.241795	0.754
agt	3_hr	0.273685	0.19564	0.754
agt	4_hr	0.213639	0.316162	0.754
agt	5_hr	0.159968	0.455262	0.754
agt	6_hr	0.113319	0.598043	0.754
agt	7_hr	0.105846	0.622547	0.754
agt	8_hr	0.0878607	0.683097	0.754
agt	9_hr	0.0941922	0.66154	0.754
agt	10_hr	0.0860817	0.689198	0.754
agt	11_hr	0.072909	0.734939	0.754
agt	12_hr	0.0675986	0.753639	0.754
Ahcy13	1_hr	0.297761	0.157614	0.748
Ahcy13	2_hr	0.278898	0.186921	0.748
Ahcy13	3_hr	0.291399	0.167111	0.748
Ahcy13	4_hr	0.197732	0.354361	0.992
Ahcy13	5_hr	0.157615	0.462005	0.992
Ahcy13	6_hr	0.100385	0.640705	0.992
Ahcy13	7_hr	0.0829416	0.700013	0.992
Ahcy13	8_hr	0.0551066	0.798145	0.992
Ahcy13	9_hr	0.0326127	0.879755	0.992
Ahcy13	10_hr	0.00887726	0.967162	0.992
Ahcy13	11_hr	0.00203336	0.992476	0.992
Ahcy13	12_hr	0.030908	0.885999	0.992
Ahcy89E	1_hr	-0.385469	0.0628535	0.141
Ahcy89E	2_hr	-0.398357	0.0538516	0.141
Ahcy89E	3_hr	-0.407859	0.0478811	0.141
Ahcy89E	4_hr	-0.387514	0.0613532	0.141
Ahcy89E	5_hr	-0.361099	0.0829842	0.141
Ahcy89E	6_hr	-0.333815	0.110898	0.141
Ahcy89E	7_hr	-0.323769	0.122739	0.141
Ahcy89E	8_hr	-0.320521	0.126758	0.141
Ahcy89E	9_hr	-0.31122	0.138788	0.141
Ahcy89E	10_hr	-0.309356	0.141294	0.141
Ahcy89E	11_hr	-0.309966	0.140471	0.141
Ahcy89E	12_hr	-0.315697	0.132899	0.141
AIF	1_hr	-0.129334	0.546963	0.928
AIF	2_hr	-0.142636	0.506127	0.928
AIF	3_hr	-0.157651	0.461901	0.928
AIF	4_hr	-0.111314	0.604577	0.928
AIF	5_hr	-0.049127	0.819676	0.928
AIF	6_hr	0.0195963	0.927584	0.928
AIF	7_hr	0.0314197	0.884124	0.928
AIF	8_hr	0.047814	0.824422	0.928
AIF	9_hr	0.0647661	0.76367	0.928
AIF	10_hr	0.0769547	0.720789	0.928
AIF	11_hr	0.0896618	0.676939	0.928
AIF	12_hr	0.0907925	0.673084	0.928
AIMP1	1_hr	-0.161724	0.450263	0.912
AIMP1	2_hr	-0.157104	0.463476	0.912
AIMP1	3_hr	-0.132522	0.537038	0.912
AIMP1	4_hr	-0.0236973	0.912481	0.912
AIMP1	5_hr	0.0313905	0.884231	0.912
AIMP1	6_hr	0.0575332	0.789447	0.912
AIMP1	7_hr	0.0817564	0.70411	0.912
AIMP1	8_hr	0.108364	0.614245	0.912
AIMP1	9_hr	0.139794	0.514725	0.912
AIMP1	10_hr	0.17624	0.410063	0.912
AIMP1	11_hr	0.201777	0.344401	0.912
AIMP1	12_hr	0.222505	0.296009	0.912
AIMP2	1_hr	-0.0615017	0.775275	0.93
AIMP2	2_hr	-0.0357013	0.868459	0.947
AIMP2	3_hr	-0.0141346	0.947735	0.948
AIMP2	4_hr	0.15221	0.477693	0.637
AIMP2	5_hr	0.242088	0.254401	0.382
AIMP2	6_hr	0.310562	0.139669	0.239
AIMP2	7_hr	0.366941	0.0777672	0.156
AIMP2	8_hr	0.410901	0.0460832	0.111
AIMP2	9_hr	0.440141	0.0313669	0.094
AIMP2	10_hr	0.460207	0.0236443	0.094
AIMP2	11_hr	0.462105	0.0230011	0.094
AIMP2	12_hr	0.448443	0.0279587	0.094
AIMP3	1_hr	0.215643	0.311534	0.312
AIMP3	2_hr	0.233126	0.272945	0.298
AIMP3	3_hr	0.272269	0.198055	0.238
AIMP3	4_hr	0.296969	0.158775	0.238
AIMP3	5_hr	0.297158	0.158497	0.238
AIMP3	6_hr	0.278675	0.187288	0.238
AIMP3	7_hr	0.278035	0.188345	0.238
AIMP3	8_hr	0.274282	0.194626	0.238
AIMP3	9_hr	0.295073	0.161578	0.238
AIMP3	10_hr	0.30062	0.153471	0.238
AIMP3	11_hr	0.301709	0.151914	0.238
AIMP3	12_hr	0.319996	0.127416	0.238
Ak6	1_hr	-0.0261506	0.903459	0.903
Ak6	2_hr	0.0361757	0.866727	0.903
Ak6	3_hr	0.0587142	0.785223	0.903
Ak6	4_hr	0.108871	0.612581	0.817
Ak6	5_hr	0.162796	0.447223	0.671
Ak6	6_hr	0.185448	0.385632	0.661
Ak6	7_hr	0.215241	0.31246	0.625
Ak6	8_hr	0.249289	0.240103	0.625
Ak6	9_hr	0.247253	0.244092	0.625
Ak6	10_hr	0.252374	0.234143	0.625
Ak6	11_hr	0.238939	0.260821	0.625
Ak6	12_hr	0.23158	0.27623	0.625
Akap200	1_hr	0.0526962	0.806808	0.916
Akap200	2_hr	0.0405699	0.850706	0.916
Akap200	3_hr	0.0226284	0.916415	0.916
Akap200	4_hr	-0.0492223	0.819332	0.916
Akap200	5_hr	-0.0520666	0.809075	0.916
Akap200	6_hr	-0.0434836	0.840114	0.916
Akap200	7_hr	-0.0655693	0.760821	0.916
Akap200	8_hr	-0.0820121	0.703226	0.916
Akap200	9_hr	-0.0889561	0.679349	0.916
Akap200	10_hr	-0.101408	0.637287	0.916
Akap200	11_hr	-0.102754	0.632803	0.916
Akap200	12_hr	-0.0949186	0.659083	0.916
Akh	1_hr	0.215585	0.31167	0.539
Akh	2_hr	0.214334	0.314554	0.539
Akh	3_hr	0.221867	0.297432	0.539
Akh	4_hr	0.245787	0.246988	0.539
Akh	5_hr	0.236449	0.265973	0.539
Akh	6_hr	0.220758	0.299915	0.539
Akh	7_hr	0.216687	0.309143	0.539
Akh	8_hr	0.190336	0.373006	0.56
Akh	9_hr	0.154607	0.470701	0.628
Akh	10_hr	0.122289	0.569184	0.647
Akh	11_hr	0.10091	0.638949	0.647
Akh	12_hr	0.0984036	0.647344	0.647
akirin	1_hr	-0.0307772	0.886479	0.886
akirin	2_hr	-0.0524634	0.807646	0.881
akirin	3_hr	-0.0712221	0.740864	0.881
akirin	4_hr	-0.109918	0.609144	0.812
akirin	5_hr	-0.144801	0.499624	0.79
akirin	6_hr	-0.157887	0.461222	0.79
akirin	7_hr	-0.174713	0.414197	0.79
akirin	8_hr	-0.181986	0.394719	0.79
akirin	9_hr	-0.178091	0.405084	0.79
akirin	10_hr	-0.172036	0.421496	0.79
akirin	11_hr	-0.151012	0.481203	0.79
akirin	12_hr	-0.135987	0.526351	0.79
Akt1	1_hr	-0.0824795	0.701609	0.702
Akt1	2_hr	-0.102517	0.633594	0.702
Akt1	3_hr	-0.130001	0.544877	0.702
Akt1	4_hr	-0.14442	0.500767	0.702
Akt1	5_hr	-0.137557	0.521542	0.702
Akt1	6_hr	-0.111029	0.605509	0.702
Akt1	7_hr	-0.12562	0.558628	0.702
Akt1	8_hr	-0.130476	0.543398	0.702
Akt1	9_hr	-0.124961	0.560709	0.702
Akt1	10_hr	-0.120784	0.573983	0.702
Akt1	11_hr	-0.105636	0.623243	0.702
Akt1	12_hr	-0.098087	0.648407	0.702
AlaRS	1_hr	-0.0322811	0.880969	0.931
AlaRS	2_hr	-0.0470056	0.827346	0.931
AlaRS	3_hr	-0.0716783	0.73926	0.931
AlaRS	4_hr	-0.0185459	0.931456	0.931
AlaRS	5_hr	0.035356	0.869721	0.931
AlaRS	6_hr	0.088218	0.681874	0.931
AlaRS	7_hr	0.094358	0.660979	0.931
AlaRS	8_hr	0.101439	0.637184	0.931
AlaRS	9_hr	0.100733	0.639542	0.931
AlaRS	10_hr	0.100505	0.640304	0.931
AlaRS	11_hr	0.107219	0.618016	0.931
AlaRS	12_hr	0.110035	0.608762	0.931
AlaRS-m	1_hr	-0.202611	0.342369	0.961
AlaRS-m	2_hr	-0.225476	0.28944	0.961
AlaRS-m	3_hr	-0.258272	0.223023	0.961
AlaRS-m	4_hr	-0.178417	0.404212	0.961
AlaRS-m	5_hr	-0.0990823	0.645067	0.961
AlaRS-m	6_hr	-0.0104602	0.96131	0.961
AlaRS-m	7_hr	0.0182286	0.932626	0.961
AlaRS-m	8_hr	0.047256	0.82644	0.961
AlaRS-m	9_hr	0.0605703	0.778595	0.961
AlaRS-m	10_hr	0.073	0.73462	0.961
AlaRS-m	11_hr	0.0858335	0.690051	0.961
AlaRS-m	12_hr	0.0800706	0.709951	0.961
Alas	1_hr	-0.264117	0.212353	0.849
Alas	2_hr	-0.265931	0.209113	0.849
Alas	3_hr	-0.27504	0.193347	0.849
Alas	4_hr	-0.197133	0.35585	0.977
Alas	5_hr	-0.148064	0.489903	0.977
Alas	6_hr	-0.099471	0.643765	0.977
Alas	7_hr	-0.0763106	0.723036	0.977
Alas	8_hr	-0.0383771	0.858694	0.977
Alas	9_hr	-0.006169	0.977177	0.977
Alas	10_hr	0.0268067	0.901049	0.977
Alas	11_hr	0.0519576	0.809467	0.977
Alas	12_hr	0.0594326	0.782656	0.977
alc	1_hr	-0.193409	0.365191	0.972
alc	2_hr	-0.210739	0.322932	0.972
alc	3_hr	-0.206052	0.334056	0.972
alc	4_hr	-0.123052	0.566758	0.972
alc	5_hr	-0.0747671	0.728429	0.972
alc	6_hr	-0.043864	0.838733	0.972
alc	7_hr	-0.00674482	0.975047	0.975
alc	8_hr	0.0294743	0.891256	0.972
alc	9_hr	0.0554012	0.797088	0.972
alc	10_hr	0.0819599	0.703406	0.972
alc	11_hr	0.0940865	0.661898	0.972
alc	12_hr	0.090924	0.672636	0.972
Ald	1_hr	-0.280601	0.18413	0.552
Ald	2_hr	-0.317533	0.130537	0.552
Ald	3_hr	-0.34198	0.10191	0.552
Ald	4_hr	-0.297638	0.157793	0.552
Ald	5_hr	-0.237531	0.263727	0.633
Ald	6_hr	-0.162633	0.447686	0.874
Ald	7_hr	-0.141486	0.509599	0.874
Ald	8_hr	-0.112023	0.602264	0.903
Ald	9_hr	-0.07822	0.716381	0.915
Ald	10_hr	-0.0512111	0.812157	0.915
Ald	11_hr	-0.0258769	0.904465	0.915
Ald	12_hr	-0.0230117	0.915004	0.915
Aldh	1_hr	0.143597	0.503237	0.729
Aldh	2_hr	0.0904273	0.674328	0.729
Aldh	3_hr	0.0751131	0.727219	0.729
Aldh	4_hr	0.0746469	0.72885	0.729
Aldh	5_hr	0.0881013	0.682273	0.729
Aldh	6_hr	0.0894321	0.677724	0.729
Aldh	7_hr	0.0923121	0.667915	0.729
Aldh	8_hr	0.0888446	0.679731	0.729
Aldh	9_hr	0.113113	0.598714	0.729
Aldh	10_hr	0.127967	0.551241	0.729
Aldh	11_hr	0.143136	0.504621	0.729
Aldh	12_hr	0.151073	0.481024	0.729
Aldh-III	1_hr	-0.03171	0.883061	0.983
Aldh-III	2_hr	-0.0582133	0.787014	0.983
Aldh-III	3_hr	-0.0730255	0.73453	0.983
Aldh-III	4_hr	-0.0716123	0.739492	0.983
Aldh-III	5_hr	-0.0565523	0.79296	0.983
Aldh-III	6_hr	-0.0281098	0.896263	0.983
Aldh-III	7_hr	-0.0360336	0.867246	0.983
Aldh-III	8_hr	-0.0312275	0.884828	0.983
Aldh-III	9_hr	-0.0157162	0.941896	0.983
Aldh-III	10_hr	-0.00462117	0.982902	0.983
Aldh-III	11_hr	0.0191177	0.929348	0.983
Aldh-III	12_hr	0.0350738	0.870752	0.983
Alg-2	1_hr	0.324386	0.121987	0.301
Alg-2	2_hr	0.39204	0.0581293	0.301
Alg-2	3_hr	0.407446	0.0481291	0.301
Alg-2	4_hr	0.361965	0.0821953	0.301
Alg-2	5_hr	0.321709	0.125277	0.301
Alg-2	6_hr	0.27143	0.199494	0.368
Alg-2	7_hr	0.25862	0.222378	0.368
Alg-2	8_hr	0.246529	0.24552	0.368
Alg-2	9_hr	0.217731	0.306758	0.409
Alg-2	10_hr	0.189514	0.375112	0.45
Alg-2	11_hr	0.150095	0.483903	0.528
Alg-2	12_hr	0.127616	0.552345	0.552
Alg10	1_hr	-0.186055	0.384049	0.456
Alg10	2_hr	-0.197111	0.355905	0.456
Alg10	3_hr	-0.196419	0.35763	0.456
Alg10	4_hr	-0.209916	0.324868	0.456
Alg10	5_hr	-0.211055	0.322189	0.456
Alg10	6_hr	-0.208617	0.327941	0.456
Alg10	7_hr	-0.210907	0.322538	0.456
Alg10	8_hr	-0.210277	0.324019	0.456
Alg10	9_hr	-0.202942	0.341562	0.456
Alg10	10_hr	-0.193607	0.364692	0.456
Alg10	11_hr	-0.173267	0.418129	0.456
Alg10	12_hr	-0.147672	0.491067	0.491
Alh	1_hr	-0.102019	0.635251	0.635
Alh	2_hr	-0.132049	0.538505	0.587
Alh	3_hr	-0.162543	0.447941	0.587
Alh	4_hr	-0.176097	0.410449	0.587
Alh	5_hr	-0.16873	0.430608	0.587
Alh	6_hr	-0.137309	0.522298	0.587
Alh	7_hr	-0.151065	0.481049	0.587
Alh	8_hr	-0.155877	0.467021	0.587
Alh	9_hr	-0.153638	0.47352	0.587
Alh	10_hr	-0.151529	0.479686	0.587
Alh	11_hr	-0.137033	0.523144	0.587
Alh	12_hr	-0.133606	0.533684	0.587
alien	1_hr	0.170939	0.424509	0.942
alien	2_hr	0.157732	0.461668	0.942
alien	3_hr	0.146391	0.494876	0.942
alien	4_hr	0.0831956	0.699136	0.942
alien	5_hr	0.0411412	0.848627	0.942
alien	6_hr	0.00773202	0.971396	0.971
alien	7_hr	-0.0370221	0.863637	0.942
alien	8_hr	-0.0779052	0.717477	0.942
alien	9_hr	-0.0951953	0.658148	0.942
alien	10_hr	-0.110322	0.607821	0.942
alien	11_hr	-0.100892	0.639012	0.942
alien	12_hr	-0.0778183	0.71778	0.942
ALiX	1_hr	-0.19807	0.353524	0.354
ALiX	2_hr	-0.229046	0.281666	0.335
ALiX	3_hr	-0.262406	0.21544	0.335
ALiX	4_hr	-0.285566	0.176162	0.335
ALiX	5_hr	-0.283702	0.179125	0.335
ALiX	6_hr	-0.263196	0.214011	0.335
ALiX	7_hr	-0.277267	0.189619	0.335
ALiX	8_hr	-0.273415	0.196098	0.335
ALiX	9_hr	-0.261026	0.217952	0.335
ALiX	10_hr	-0.250002	0.238718	0.335
ALiX	11_hr	-0.229699	0.280258	0.335
ALiX	12_hr	-0.217748	0.306721	0.335
Alk	1_hr	-0.00611599	0.977373	0.977
Alk	2_hr	-0.0283939	0.89522	0.977
Alk	3_hr	-0.0578004	0.788491	0.946
Alk	4_hr	-0.104705	0.626324	0.835
Alk	5_hr	-0.115706	0.590303	0.835
Alk	6_hr	-0.106797	0.619407	0.835
Alk	7_hr	-0.132304	0.537714	0.835
Alk	8_hr	-0.144739	0.49981	0.835
Alk	9_hr	-0.150017	0.484131	0.835
Alk	10_hr	-0.151754	0.479027	0.835
Alk	11_hr	-0.140793	0.511694	0.835
Alk	12_hr	-0.133657	0.533527	0.835
AlkB	1_hr	0.320415	0.126891	0.524
AlkB	2_hr	0.3185	0.129305	0.524
AlkB	3_hr	0.317165	0.131008	0.524
AlkB	4_hr	0.192417	0.367704	0.767
AlkB	5_hr	0.0840678	0.696127	0.808
AlkB	6_hr	-0.0114273	0.957736	0.958
AlkB	7_hr	-0.0713343	0.740469	0.808
AlkB	8_hr	-0.120499	0.574895	0.767
AlkB	9_hr	-0.142252	0.507285	0.767
AlkB	10_hr	-0.158514	0.459422	0.767
AlkB	11_hr	-0.155646	0.467689	0.767
AlkB	12_hr	-0.138364	0.519076	0.767
Alp4	1_hr	-0.109604	0.610175	0.824
Alp4	2_hr	-0.135391	0.528182	0.824
Alp4	3_hr	-0.150104	0.483875	0.824
Alp4	4_hr	-0.12766	0.552205	0.824
Alp4	5_hr	-0.0549701	0.798635	0.871
Alp4	6_hr	0.0293222	0.891814	0.892
Alp4	7_hr	0.0869141	0.686341	0.824
Alp4	8_hr	0.126232	0.556698	0.824
Alp4	9_hr	0.136993	0.523265	0.824
Alp4	10_hr	0.130513	0.543283	0.824
Alp4	11_hr	0.115453	0.591124	0.824
Alp4	12_hr	0.0916348	0.670217	0.824
alph	1_hr	-0.154382	0.471355	0.968
alph	2_hr	-0.169327	0.428953	0.968
alph	3_hr	-0.193752	0.364324	0.968
alph	4_hr	-0.133478	0.53408	0.968
alph	5_hr	-0.0804746	0.70855	0.968
alph	6_hr	-0.0182648	0.932493	0.968
alph	7_hr	-0.00875818	0.967602	0.968
alph	8_hr	0.00983474	0.963622	0.968
alph	9_hr	0.0283094	0.895531	0.968
alph	10_hr	0.0467601	0.828235	0.968
alph	11_hr	0.065945	0.75949	0.968
alph	12_hr	0.0675765	0.753717	0.968
alpha-Cat	1_hr	0.00811474	0.969981	0.99
alpha-Cat	2_hr	0.00450489	0.983332	0.99
alpha-Cat	3_hr	-0.0121314	0.955134	0.99
alpha-Cat	4_hr	-0.00262259	0.990296	0.99
alpha-Cat	5_hr	0.0257754	0.904838	0.99
alpha-Cat	6_hr	0.0678844	0.752629	0.99
alpha-Cat	7_hr	0.0654947	0.761086	0.99
alpha-Cat	8_hr	0.0683267	0.751067	0.99
alpha-Cat	9_hr	0.0684211	0.750734	0.99
alpha-Cat	10_hr	0.0631802	0.769302	0.99
alpha-Cat	11_hr	0.0619647	0.773626	0.99
alpha-Cat	12_hr	0.0542698	0.80115	0.99
alpha-catenin-related	1_hr	0.00246536	0.990878	0.992
alpha-catenin-related	2_hr	-0.0184476	0.931819	0.992
alpha-catenin-related	3_hr	-0.0340099	0.874642	0.992
alpha-catenin-related	4_hr	-0.0378501	0.860616	0.992
alpha-catenin-related	5_hr	-0.023156	0.914473	0.992
alpha-catenin-related	6_hr	0.00222504	0.991767	0.992
alpha-catenin-related	7_hr	-0.0174214	0.935603	0.992
alpha-catenin-related	8_hr	-0.0279246	0.896943	0.992
alpha-catenin-related	9_hr	-0.0233915	0.913606	0.992
alpha-catenin-related	10_hr	-0.0194251	0.928215	0.992
alpha-catenin-related	11_hr	-0.00551637	0.979591	0.992
alpha-catenin-related	12_hr	0.00312448	0.988439	0.992
alpha-Est10	1_hr	-0.0439475	0.83843	0.838
alpha-Est10	2_hr	-0.0706605	0.74284	0.81
alpha-Est10	3_hr	-0.0757475	0.725002	0.81
alpha-Est10	4_hr	-0.150378	0.483068	0.644
alpha-Est10	5_hr	-0.174609	0.414478	0.622
alpha-Est10	6_hr	-0.195693	0.359445	0.616
alpha-Est10	7_hr	-0.227814	0.284334	0.569
alpha-Est10	8_hr	-0.26595	0.20908	0.502
alpha-Est10	9_hr	-0.286283	0.175032	0.502
alpha-Est10	10_hr	-0.307155	0.144295	0.502
alpha-Est10	11_hr	-0.306029	0.145847	0.502
alpha-Est10	12_hr	-0.288897	0.170952	0.502
alpha-Est2	1_hr	-0.263121	0.214147	0.57
alpha-Est2	2_hr	-0.261736	0.216657	0.57
alpha-Est2	3_hr	-0.276404	0.191058	0.57
alpha-Est2	4_hr	-0.240692	0.257233	0.57
alpha-Est2	5_hr	-0.189616	0.374849	0.57
alpha-Est2	6_hr	-0.15798	0.460957	0.57
alpha-Est2	7_hr	-0.150985	0.481283	0.57
alpha-Est2	8_hr	-0.142347	0.506998	0.57
alpha-Est2	9_hr	-0.138935	0.517336	0.57
alpha-Est2	10_hr	-0.13594	0.526495	0.57
alpha-Est2	11_hr	-0.131097	0.541463	0.57
alpha-Est2	12_hr	-0.121996	0.570118	0.57
alpha-Est3	1_hr	0.19956	0.349838	0.686
alpha-Est3	2_hr	0.186428	0.38308	0.686
alpha-Est3	3_hr	0.138885	0.517488	0.686
alpha-Est3	4_hr	0.116756	0.586915	0.686
alpha-Est3	5_hr	0.112969	0.599184	0.686
alpha-Est3	6_hr	0.117911	0.583193	0.686
alpha-Est3	7_hr	0.111924	0.602587	0.686
alpha-Est3	8_hr	0.108241	0.614652	0.686
alpha-Est3	9_hr	0.100453	0.640479	0.686
alpha-Est3	10_hr	0.0879869	0.682665	0.686
alpha-Est3	11_hr	0.0870249	0.685961	0.686
alpha-Est3	12_hr	0.0893179	0.678113	0.686
alpha-Est5	1_hr	-0.196061	0.358525	0.905
alpha-Est5	2_hr	-0.214074	0.315155	0.905
alpha-Est5	3_hr	-0.245295	0.247968	0.905
alpha-Est5	4_hr	-0.180692	0.398145	0.905
alpha-Est5	5_hr	-0.14759	0.491309	0.905
alpha-Est5	6_hr	-0.117012	0.586087	0.905
alpha-Est5	7_hr	-0.106305	0.621032	0.905
alpha-Est5	8_hr	-0.0769934	0.720654	0.905
alpha-Est5	9_hr	-0.0360417	0.867216	0.932
alpha-Est5	10_hr	0.0182689	0.932478	0.932
alpha-Est5	11_hr	0.0674217	0.754264	0.905
alpha-Est5	12_hr	0.0943593	0.660975	0.905
alpha-Est7	1_hr	-0.105689	0.623068	0.623
alpha-Est7	2_hr	-0.139218	0.516476	0.563
alpha-Est7	3_hr	-0.13949	0.515647	0.563
alpha-Est7	4_hr	-0.180587	0.398423	0.531
alpha-Est7	5_hr	-0.203989	0.339025	0.513
alpha-Est7	6_hr	-0.233389	0.272391	0.513
alpha-Est7	7_hr	-0.251013	0.236761	0.513
alpha-Est7	8_hr	-0.266806	0.207563	0.513
alpha-Est7	9_hr	-0.252945	0.233052	0.513
alpha-Est7	10_hr	-0.244358	0.249835	0.513
alpha-Est7	11_hr	-0.227598	0.284802	0.513
alpha-Est7	12_hr	-0.202849	0.341788	0.513
alpha-Est8	1_hr	0.0159685	0.940965	0.952
alpha-Est8	2_hr	-0.013001	0.951922	0.952
alpha-Est8	3_hr	-0.0391546	0.85586	0.952
alpha-Est8	4_hr	-0.122082	0.569844	0.76
alpha-Est8	5_hr	-0.13665	0.524318	0.76
alpha-Est8	6_hr	-0.144409	0.500799	0.76
alpha-Est8	7_hr	-0.17357	0.417304	0.76
alpha-Est8	8_hr	-0.196855	0.356543	0.76
alpha-Est8	9_hr	-0.210674	0.323084	0.76
alpha-Est8	10_hr	-0.229131	0.281484	0.76
alpha-Est8	11_hr	-0.234913	0.269181	0.76
alpha-Est8	12_hr	-0.235174	0.268635	0.76
alpha-Est9	1_hr	0.14576	0.496757	0.995
alpha-Est9	2_hr	0.12614	0.556989	0.995
alpha-Est9	3_hr	0.095359	0.657595	0.995
alpha-Est9	4_hr	0.0327933	0.879094	0.995
alpha-Est9	5_hr	0.00990909	0.963347	0.995
alpha-Est9	6_hr	0.00136701	0.994942	0.995
alpha-Est9	7_hr	-0.0382423	0.859185	0.995
alpha-Est9	8_hr	-0.0701385	0.744678	0.995
alpha-Est9	9_hr	-0.0722687	0.737186	0.995
alpha-Est9	10_hr	-0.0759761	0.724204	0.995
alpha-Est9	11_hr	-0.0646786	0.76398	0.995
alpha-Est9	12_hr	-0.0508988	0.813283	0.995
alpha-Man-Ia	1_hr	0.0672208	0.754975	0.941
alpha-Man-Ia	2_hr	0.0473557	0.826079	0.941
alpha-Man-Ia	3_hr	0.0312805	0.884634	0.941
alpha-Man-Ia	4_hr	-0.0158884	0.94126	0.941
alpha-Man-Ia	5_hr	-0.0316448	0.8833	0.941
alpha-Man-Ia	6_hr	-0.0279556	0.896829	0.941
alpha-Man-Ia	7_hr	-0.0553822	0.797156	0.941
alpha-Man-Ia	8_hr	-0.0724998	0.736375	0.941
alpha-Man-Ia	9_hr	-0.0784818	0.715471	0.941
alpha-Man-Ia	10_hr	-0.0820203	0.703197	0.941
alpha-Man-Ia	11_hr	-0.072534	0.736255	0.941
alpha-Man-Ia	12_hr	-0.0677909	0.75296	0.941
alpha-Man-Ib	1_hr	-0.0508852	0.813332	0.935
alpha-Man-Ib	2_hr	-0.0700836	0.744871	0.935
alpha-Man-Ib	3_hr	-0.0862372	0.688664	0.935
alpha-Man-Ib	4_hr	-0.0357927	0.868126	0.935
alpha-Man-Ib	5_hr	0.0176793	0.934652	0.935
alpha-Man-Ib	6_hr	0.0785038	0.715394	0.935
alpha-Man-Ib	7_hr	0.0841672	0.695785	0.935
alpha-Man-Ib	8_hr	0.093794	0.662889	0.935
alpha-Man-Ib	9_hr	0.100188	0.641366	0.935
alpha-Man-Ib	10_hr	0.103946	0.628842	0.935
alpha-Man-Ib	11_hr	0.11415	0.595346	0.935
alpha-Man-Ib	12_hr	0.112	0.602341	0.935
alpha-Man-IIa	1_hr	-0.119216	0.579003	0.939
alpha-Man-IIa	2_hr	-0.130304	0.543932	0.939
alpha-Man-IIa	3_hr	-0.15385	0.472903	0.939
alpha-Man-IIa	4_hr	-0.106755	0.619547	0.939
alpha-Man-IIa	5_hr	-0.0486847	0.821274	0.939
alpha-Man-IIa	6_hr	0.0163737	0.939469	0.939
alpha-Man-IIa	7_hr	0.0202469	0.925186	0.939
alpha-Man-IIa	8_hr	0.0296671	0.890549	0.939
alpha-Man-IIa	9_hr	0.0326049	0.879784	0.939
alpha-Man-IIa	10_hr	0.0367719	0.86455	0.939
alpha-Man-IIa	11_hr	0.0457625	0.831848	0.939
alpha-Man-IIa	12_hr	0.0447467	0.83553	0.939
alpha-Man-IIb	1_hr	-0.00204036	0.99245	0.992
alpha-Man-IIb	2_hr	-0.0209175	0.922715	0.992
alpha-Man-IIb	3_hr	-0.0424425	0.843895	0.992
alpha-Man-IIb	4_hr	-0.0517292	0.81029	0.992
alpha-Man-IIb	5_hr	-0.0316387	0.883322	0.992
alpha-Man-IIb	6_hr	0.0050992	0.981134	0.992
alpha-Man-IIb	7_hr	-0.00516053	0.980907	0.992
alpha-Man-IIb	8_hr	-0.00932244	0.965516	0.992
alpha-Man-IIb	9_hr	-0.0107917	0.960085	0.992
alpha-Man-IIb	10_hr	-0.0126206	0.953327	0.992
alpha-Man-IIb	11_hr	-0.00441063	0.983681	0.992
alpha-Man-IIb	12_hr	-0.00372229	0.986228	0.992
alpha-PheRS	1_hr	-0.117275	0.585239	0.947
alpha-PheRS	2_hr	-0.197904	0.353936	0.947
alpha-PheRS	3_hr	-0.220184	0.301207	0.947
alpha-PheRS	4_hr	-0.179922	0.400194	0.947
alpha-PheRS	5_hr	-0.147482	0.49163	0.947
alpha-PheRS	6_hr	-0.113254	0.598255	0.947
alpha-PheRS	7_hr	-0.0879991	0.682623	0.947
alpha-PheRS	8_hr	-0.0601911	0.779948	0.947
alpha-PheRS	9_hr	-0.0189215	0.930071	0.947
alpha-PheRS	10_hr	0.0143413	0.946972	0.947
alpha-PheRS	11_hr	0.0531771	0.805078	0.947
alpha-PheRS	12_hr	0.0794586	0.712076	0.947
alpha-Spec	1_hr	-0.0238802	0.911808	0.912
alpha-Spec	2_hr	-0.0522894	0.808272	0.882
alpha-Spec	3_hr	-0.0805678	0.708227	0.882
alpha-Spec	4_hr	-0.106758	0.619536	0.882
alpha-Spec	5_hr	-0.0968456	0.652582	0.882
alpha-Spec	6_hr	-0.0698974	0.745527	0.882
alpha-Spec	7_hr	-0.0884743	0.680997	0.882
alpha-Spec	8_hr	-0.0992518	0.644499	0.882
alpha-Spec	9_hr	-0.104955	0.625497	0.882
alpha-Spec	10_hr	-0.109904	0.609191	0.882
alpha-Spec	11_hr	-0.0999523	0.642153	0.882
alpha-Spec	12_hr	-0.0934155	0.664171	0.882
alpha4GT1	1_hr	0.206453	0.333096	0.936
alpha4GT1	2_hr	0.195618	0.359633	0.936
alpha4GT1	3_hr	0.190763	0.371915	0.936
alpha4GT1	4_hr	0.0823802	0.701953	0.936
alpha4GT1	5_hr	0.0251632	0.907089	0.94
alpha4GT1	6_hr	-0.0163409	0.93959	0.94
alpha4GT1	7_hr	-0.0587362	0.785144	0.94
alpha4GT1	8_hr	-0.0916082	0.670308	0.936
alpha4GT1	9_hr	-0.101558	0.636788	0.936
alpha4GT1	10_hr	-0.111605	0.603627	0.936
alpha4GT1	11_hr	-0.107962	0.61557	0.936
alpha4GT1	12_hr	-0.0922199	0.668228	0.936
alphaCOP	1_hr	-0.166115	0.437888	0.78
alphaCOP	2_hr	-0.200227	0.348198	0.78
alphaCOP	3_hr	-0.233677	0.271781	0.78
alphaCOP	4_hr	-0.217717	0.306791	0.78
alphaCOP	5_hr	-0.182779	0.392625	0.78
alphaCOP	6_hr	-0.132846	0.536036	0.78
alphaCOP	7_hr	-0.126979	0.554345	0.78
alphaCOP	8_hr	-0.112463	0.600831	0.78
alphaCOP	9_hr	-0.0998948	0.642345	0.78
alphaCOP	10_hr	-0.0879643	0.682742	0.78
alphaCOP	11_hr	-0.0680465	0.752056	0.78
alphaCOP	12_hr	-0.0600668	0.780392	0.78
alphaSnap	1_hr	0.180373	0.398993	0.474
alphaSnap	2_hr	0.154337	0.471487	0.474
alphaSnap	3_hr	0.153377	0.474281	0.474
alphaSnap	4_hr	0.16674	0.436141	0.474
alphaSnap	5_hr	0.197835	0.354105	0.474
alphaSnap	6_hr	0.242834	0.252894	0.474
alphaSnap	7_hr	0.249949	0.238822	0.474
alphaSnap	8_hr	0.244575	0.249402	0.474
alphaSnap	9_hr	0.241093	0.256418	0.474
alphaSnap	10_hr	0.225746	0.288847	0.474
alphaSnap	11_hr	0.220594	0.300284	0.474
alphaSnap	12_hr	0.210666	0.323103	0.474
alphaTub67C	1_hr	0.00354233	0.986893	0.987
alphaTub67C	2_hr	0.0050527	0.981306	0.987
alphaTub67C	3_hr	0.0137055	0.94932	0.987
alphaTub67C	4_hr	0.119756	0.577273	0.77
alphaTub67C	5_hr	0.194573	0.362257	0.543
alphaTub67C	6_hr	0.264722	0.211269	0.362
alphaTub67C	7_hr	0.30439	0.148129	0.296
alphaTub67C	8_hr	0.33035	0.114884	0.276
alphaTub67C	9_hr	0.348553	0.0950741	0.276
alphaTub67C	10_hr	0.356356	0.0874108	0.276
alphaTub67C	11_hr	0.351858	0.0917698	0.276
alphaTub67C	12_hr	0.338185	0.106017	0.276
alphaTub84B	1_hr	0.122277	0.569223	0.61
alphaTub84B	2_hr	0.117756	0.583693	0.61
alphaTub84B	3_hr	0.109562	0.610313	0.61
alphaTub84B	4_hr	0.177976	0.405393	0.541
alphaTub84B	5_hr	0.267387	0.206537	0.31
alphaTub84B	6_hr	0.340285	0.103729	0.178
alphaTub84B	7_hr	0.369586	0.075488	0.178
alphaTub84B	8_hr	0.384554	0.0635344	0.178
alphaTub84B	9_hr	0.373456	0.072246	0.178
alphaTub84B	10_hr	0.357059	0.0867433	0.178
alphaTub84B	11_hr	0.345997	0.0976908	0.178
alphaTub84B	12_hr	0.346395	0.0972795	0.178
alphaTub84D	1_hr	0.500097	0.0128251	0.027
alphaTub84D	2_hr	0.482295	0.0169964	0.027
alphaTub84D	3_hr	0.493149	0.0143397	0.027
alphaTub84D	4_hr	0.491429	0.0147363	0.027
alphaTub84D	5_hr	0.506175	0.0116106	0.027
alphaTub84D	6_hr	0.525488	0.0083631	0.027
alphaTub84D	7_hr	0.510922	0.0107295	0.027
alphaTub84D	8_hr	0.478101	0.0181247	0.027
alphaTub84D	9_hr	0.459054	0.0240416	0.032
alphaTub84D	10_hr	0.424147	0.0388624	0.047
alphaTub84D	11_hr	0.402456	0.0512088	0.056
alphaTub84D	12_hr	0.390857	0.058959	0.059
Alr	1_hr	-0.48014	0.0175689	0.042
Alr	2_hr	-0.470737	0.0202532	0.042
Alr	3_hr	-0.47525	0.0189261	0.042
Alr	4_hr	-0.447768	0.0282243	0.042
Alr	5_hr	-0.455525	0.0252921	0.042
Alr	6_hr	-0.462543	0.022855	0.042
Alr	7_hr	-0.47725	0.018361	0.042
Alr	8_hr	-0.459688	0.0238222	0.042
Alr	9_hr	-0.433405	0.0343691	0.046
Alr	10_hr	-0.388433	0.0606876	0.073
Alr	11_hr	-0.352847	0.0907975	0.099
Alr	12_hr	-0.335052	0.1095	0.109
alrm	1_hr	0.382423	0.065141	0.065
alrm	2_hr	0.382188	0.0653201	0.065
alrm	3_hr	0.421769	0.0400878	0.048
alrm	4_hr	0.461178	0.0233136	0.038
alrm	5_hr	0.514383	0.0101223	0.024
alrm	6_hr	0.548563	0.00550912	0.022
alrm	7_hr	0.566475	0.00390282	0.022
alrm	8_hr	0.552916	0.00507516	0.022
alrm	9_hr	0.527816	0.00802856	0.024
alrm	10_hr	0.489672	0.0151508	0.03
alrm	11_hr	0.456213	0.0250443	0.038
alrm	12_hr	0.438704	0.0319894	0.043
Als2	1_hr	-0.0709808	0.741713	0.982
Als2	2_hr	-0.0942821	0.661236	0.982
Als2	3_hr	-0.119335	0.578621	0.982
Als2	4_hr	-0.0980317	0.648593	0.982
Als2	5_hr	-0.0778741	0.717586	0.982
Als2	6_hr	-0.0480093	0.823715	0.982
Als2	7_hr	-0.0650954	0.762502	0.982
Als2	8_hr	-0.0677588	0.753073	0.982
Als2	9_hr	-0.0549615	0.798666	0.982
Als2	10_hr	-0.0395343	0.854476	0.982
Als2	11_hr	-0.0158341	0.941461	0.982
Als2	12_hr	-0.0048917	0.981901	0.982
alt	1_hr	-0.149817	0.484721	0.584
alt	2_hr	-0.165303	0.440162	0.584
alt	3_hr	-0.186117	0.383888	0.584
alt	4_hr	-0.19166	0.369626	0.584
alt	5_hr	-0.164442	0.44258	0.584
alt	6_hr	-0.12412	0.56337	0.584
alt	7_hr	-0.136712	0.524127	0.584
alt	8_hr	-0.137969	0.520283	0.584
alt	9_hr	-0.137994	0.520206	0.584
alt	10_hr	-0.136229	0.525609	0.584
alt	11_hr	-0.124268	0.562903	0.584
alt	12_hr	-0.117741	0.583741	0.584
Ama	1_hr	-0.272144	0.198269	0.198
Ama	2_hr	-0.300521	0.153614	0.168
Ama	3_hr	-0.327062	0.118761	0.143
Ama	4_hr	-0.394396	0.0565047	0.075
Ama	5_hr	-0.439947	0.0314503	0.047
Ama	6_hr	-0.482301	0.0169948	0.029
Ama	7_hr	-0.516382	0.00978481	0.023
Ama	8_hr	-0.539699	0.0064894	0.023
Ama	9_hr	-0.544223	0.0059724	0.023
Ama	10_hr	-0.539589	0.00650241	0.023
Ama	11_hr	-0.521437	0.00897282	0.023
Ama	12_hr	-0.498571	0.0131461	0.026
amd	1_hr	0.320438	0.126861	0.63
amd	2_hr	0.30569	0.146317	0.63
amd	3_hr	0.295884	0.160375	0.63
amd	4_hr	0.26251	0.215253	0.63
amd	5_hr	0.202059	0.343712	0.63
amd	6_hr	0.160174	0.454672	0.63
amd	7_hr	0.125088	0.560306	0.63
amd	8_hr	0.103568	0.630096	0.63
amd	9_hr	0.106342	0.620908	0.63
amd	10_hr	0.116501	0.587736	0.63
amd	11_hr	0.13876	0.517868	0.63
amd	12_hr	0.155536	0.468007	0.63
amn	1_hr	-0.0980149	0.648649	0.852
amn	2_hr	-0.107567	0.616869	0.852
amn	3_hr	-0.134169	0.531944	0.852
amn	4_hr	-0.0600039	0.780616	0.852
amn	5_hr	-0.00260104	0.990376	0.99
amn	6_hr	0.0667318	0.756705	0.852
amn	7_hr	0.0821893	0.702612	0.852
amn	8_hr	0.110497	0.607249	0.852
amn	9_hr	0.136165	0.525805	0.852
amn	10_hr	0.165104	0.440722	0.852
amn	11_hr	0.189439	0.375303	0.852
amn	12_hr	0.189604	0.374881	0.852
Amnionless	1_hr	-0.385384	0.0629164	0.252
Amnionless	2_hr	-0.397952	0.0541184	0.252
Amnionless	3_hr	-0.41828	0.0419418	0.252
Amnionless	4_hr	-0.309865	0.140607	0.422
Amnionless	5_hr	-0.238353	0.262027	0.629
Amnionless	6_hr	-0.166827	0.435898	0.738
Amnionless	7_hr	-0.153775	0.473121	0.738
Amnionless	8_hr	-0.135502	0.52784	0.738
Amnionless	9_hr	-0.115473	0.591059	0.738
Amnionless	10_hr	-0.0913623	0.671144	0.738
Amnionless	11_hr	-0.072075	0.737866	0.738
Amnionless	12_hr	-0.0724875	0.736418	0.738
amon	1_hr	-0.0117687	0.956474	0.956
amon	2_hr	-0.03478	0.871826	0.951
amon	3_hr	-0.0457514	0.831888	0.951
amon	4_hr	-0.107259	0.617884	0.836
amon	5_hr	-0.115859	0.589809	0.836
amon	6_hr	-0.104426	0.627251	0.836
amon	7_hr	-0.128325	0.550121	0.836
amon	8_hr	-0.14584	0.496521	0.836
amon	9_hr	-0.151477	0.47984	0.836
amon	10_hr	-0.161269	0.451555	0.836
amon	11_hr	-0.157238	0.46309	0.836
amon	12_hr	-0.151179	0.480715	0.836
AMPdeam	1_hr	-0.324155	0.122268	0.367
AMPdeam	2_hr	-0.352161	0.0914708	0.367
AMPdeam	3_hr	-0.382499	0.0650833	0.367
AMPdeam	4_hr	-0.34341	0.100392	0.367
AMPdeam	5_hr	-0.299563	0.154993	0.372
AMPdeam	6_hr	-0.239481	0.259708	0.462
AMPdeam	7_hr	-0.232902	0.273421	0.462
AMPdeam	8_hr	-0.21706	0.30829	0.462
AMPdeam	9_hr	-0.19831	0.352929	0.471
AMPdeam	10_hr	-0.179071	0.402461	0.474
AMPdeam	11_hr	-0.156748	0.464504	0.474
AMPdeam	12_hr	-0.153638	0.473521	0.474
Amph	1_hr	0.101447	0.637159	0.7
Amph	2_hr	0.0999955	0.642008	0.7
Amph	3_hr	0.0784498	0.715582	0.716
Amph	4_hr	0.159811	0.45571	0.608
Amph	5_hr	0.208122	0.329116	0.494
Amph	6_hr	0.267173	0.206915	0.355
Amph	7_hr	0.274887	0.193605	0.355
Amph	8_hr	0.286525	0.174652	0.355
Amph	9_hr	0.288944	0.17088	0.355
Amph	10_hr	0.293612	0.163762	0.355
Amph	11_hr	0.294372	0.162624	0.355
Amph	12_hr	0.268443	0.204682	0.355
AMPKalpha	1_hr	-0.101533	0.636871	0.967
AMPKalpha	2_hr	-0.140554	0.512418	0.967
AMPKalpha	3_hr	-0.178272	0.404598	0.967
AMPKalpha	4_hr	-0.127859	0.551581	0.967
AMPKalpha	5_hr	-0.095678	0.656518	0.967
AMPKalpha	6_hr	-0.045373	0.833259	0.967
AMPKalpha	7_hr	-0.0400968	0.852428	0.967
AMPKalpha	8_hr	-0.0231929	0.914337	0.967
AMPKalpha	9_hr	0.00883289	0.967326	0.967
AMPKalpha	10_hr	0.0371357	0.863222	0.967
AMPKalpha	11_hr	0.0681113	0.751827	0.967
AMPKalpha	12_hr	0.0769849	0.720684	0.967
Amun	1_hr	-0.0914311	0.67091	0.722
Amun	2_hr	-0.101105	0.638299	0.722
Amun	3_hr	-0.121538	0.571576	0.722
Amun	4_hr	-0.13561	0.527508	0.722
Amun	5_hr	-0.126715	0.555175	0.722
Amun	6_hr	-0.102219	0.634585	0.722
Amun	7_hr	-0.117678	0.583942	0.722
Amun	8_hr	-0.114845	0.59309	0.722
Amun	9_hr	-0.106711	0.619691	0.722
Amun	10_hr	-0.098163	0.648152	0.722
Amun	11_hr	-0.0827137	0.7008	0.722
Amun	12_hr	-0.0764951	0.722392	0.722
amx	1_hr	0.152468	0.476935	0.5
amx	2_hr	0.145653	0.497079	0.5
amx	3_hr	0.158258	0.460157	0.5
amx	4_hr	0.209967	0.324748	0.5
amx	5_hr	0.246635	0.245311	0.5
amx	6_hr	0.276924	0.19019	0.5
amx	7_hr	0.282915	0.180387	0.5
[truncated: 106,601 more rows]

## Sheet: PosCor_GE&Sleep_History
positively correlated genes (Gene expression & sleep history)	flybase_gene_id
AANATL2	FBgn0031791
alphaTub84D	FBgn0003885
alrm	FBgn0039332
Argk	FBgn0000116
Arp1	FBgn0011745
AstA-R2	FBgn0039595
AstCC	FBgn0032337
bdl	FBgn0028482
CG10222	FBgn0036356
CG10340	FBgn0022344
CG10352	FBgn0030348
CG10361	FBgn0036208
CG10561	FBgn0002036
CG10802	FBgn0029664
CG11035	FBgn0037544
CG11076	FBgn0039929
CG11539	FBgn0039859
CG11679	FBgn0030678
CG11700	FBgn0029856
CG11882	FBgn0039642
CG12177	FBgn0030510
CG12253	FBgn0026148
CG1231	FBgn0035134
CG12428	FBgn0039543
CG1307	FBgn0026566
CG14153	FBgn0036094
CG14688	FBgn0037819
CG14721	FBgn0037942
CG14757	FBgn0033274
CG15912	FBgn0029712
CG17221	FBgn0031500
CG17712	FBgn0027597
CG1969	FBgn0039690
CG1983	FBgn0039751
CG2680	FBgn0024995
CG30094	FBgn0050094
CG31229	FBgn0051229
CG31674	FBgn0051674
CG31800	FBgn0051800
CG32212	FBgn0052212
CG32262	FBgn0052262
CG32441	FBgn0052441
CG33080	FBgn0053080
CG33107	FBgn0053107
CG33156	FBgn0053156
CG34115	FBgn0083951
CG34317	FBgn0085346
CG34367	FBgn0085396
CG41378	FBgn0085638
CG42235	FBgn0250757
CG42488	FBgn0259991
CG42557	FBgn0260759
CG42558	FBgn0260760
CG44257	FBgn0265197
CG45089	FBgn0266490
CG4553	FBgn0039336
CG4743	FBgn0039357
CG4872	FBgn0030799
CG4935	FBgn0028897
CG5515	FBgn0039163
CG5946	FBgn0036211
CG6443	FBgn0032290
CG6465	FBgn0037818
CG6723	FBgn0037895
CG6800	FBgn0038902
CG6847	FBgn0030884
CG6980	FBgn0039228
CG7071	FBgn0260467
CG7102	FBgn0031961
CG7149	FBgn0031948
CG7407	FBgn0037134
CG7427	FBgn0036510
CG7442	FBgn0037140
CG7460	FBgn0036749
CG7519	FBgn0037087
CG7582	FBgn0039681
CG7601	FBgn0027583
CG7694	FBgn0038627
CG7950	FBgn0260468
CG8248	FBgn0033347
CG8311	FBgn0034141
CG9123	FBgn0030629
CG9249	FBgn0032922
CG9436	FBgn0033101
CG9657	FBgn0029950
CG9855	FBgn0037242
Chd64	FBgn0035499
Chrac-14	FBgn0043002
Cht3	FBgn0250907
Crk	FBgn0024811
Cyp28c1	FBgn0030339
Cyp4s3	FBgn0030615
Dat	FBgn0287831
DCTN3-p24	FBgn0010622
dj-1beta	FBgn0039802
DnaJ-H	FBgn0032474
dpr21	FBgn0260995
Fib	FBgn0003062
GABPI	FBgn0031495
gammaSnap1	FBgn0028552
GatA	FBgn0260779
gb	FBgn0039487
Gbeta5	FBgn0030011
GstE1	FBgn0034335
His3.3A	FBgn0014857
hng3	FBgn0035160
IntS14	FBgn0031314
Ipod	FBgn0030187
Ipp	FBgn0016672
jhamt	FBgn0028841
l(1)G0255	FBgn0286222
l(3)03670	FBgn0010808
Las	FBgn0029158
MFS17	FBgn0058263
MFS9	FBgn0038799
mge	FBgn0035473
Mocs1	FBgn0263241
mRpL30	FBgn0029718
mRpL39	FBgn0036462
mRpL46	FBgn0035272
mRpS25	FBgn0030572
Muted	FBgn0083967
ND-13B	FBgn0047038
ND-20	FBgn0030718
ND-42	FBgn0019957
ND-49	FBgn0039909
ND-ASHI	FBgn0029888
ND-B22	FBgn0032511
Nlp	FBgn0016685
Obp44a	FBgn0033268
Oli	FBgn0032651
Or63a	FBgn0035382
PGAP3	FBgn0033088
Pmi	FBgn0044419
Ppox	FBgn0020018
Rh50	FBgn0028699
SC35	FBgn0265298
SF2	FBgn0283477
Sirt4	FBgn0029783
Sk1	FBgn0030300
Ssk	FBgn0036945
Su(P)	FBgn0004465
Tgi	FBgn0036373
Tpc2	FBgn0035078
Trh	FBgn0262139
Tsp42Ej	FBgn0033132
Tsp5D	FBgn0029837
xit	FBgn0029906
Zip71B	FBgn0036461

## Sheet: NegCor_GE&Sleep_History
Negatively correlated genes (Gene expression & sleep history)	flybase_gene_id
Alr	FBgn0031068
Ama	FBgn0000071
AstC-R1	FBgn0036790
B-H1	FBgn0011758
btl	FBgn0285896
CG10700	FBgn0032754
CG10970	FBgn0030078
CG11791	FBgn0039266
CG12744	FBgn0033459
CG13177	FBgn0040759
CG13198	FBgn0033640
CG13978	FBgn0039518
CG13994	FBgn0031772
CG14615	FBgn0031184
CG16772	FBgn0032835
CG18067	FBgn0034512
CG18628	FBgn0036091
CG30441	FBgn0050441
CG32284	FBgn0052284
CG33307	FBgn0053307
CG33766	FBgn0053766
CG34051	FBgn0054051
CG34136	FBgn0083972
CG34232	FBgn0085261
CG34293	FBgn0085322
CG42323	FBgn0259223
CG43055	FBgn0262357
CG5059	FBgn0037007
CG5285	FBgn0038490
CG5791	FBgn0040582
CG6656	FBgn0038912
CG7011	FBgn0036489
CG7079	FBgn0038849
CG7215	FBgn0038571
CG7523	FBgn0038533
CG8476	FBgn0038127
CG9313	FBgn0034566
CG9377	FBgn0032507
CG9672	FBgn0030777
COX4L	FBgn0033020
CycJ	FBgn0010317
Dgp-1	FBgn0027836
Dro	FBgn0010388
e(y)2b	FBgn0040670
fuss	FBgn0039932
Gfat2	FBgn0039580
GILT3	FBgn0039098
IM1	FBgn0034329
IM3	FBgn0040736
ImpL3	FBgn0001258
Krn	FBgn0052179
laccase2	FBgn0286203
MFS3	FBgn0031307
Mip	FBgn0036713
Mtk	FBgn0014865
MtnD	FBgn0053192
Oda	FBgn0014184
Or85f	FBgn0037685
P5CDh2	FBgn0053092
path	FBgn0036007
Proc	FBgn0045038
Rab9	FBgn0032782
RpL35A	FBgn0037328
slif	FBgn0037203
Wwox	FBgn0031972
Yeti	FBgn0267398

## Sheet: cor_GE&Rebound
ext_gene	cumulative sleep rebound interval	Cor_val	t_P	BH_Q
2026-09-01	1_hr	-0.17994	0.474932	0.475		1_hr
2026-09-01	2_hr	-0.224913	0.369562	0.465		2_hr
2026-09-01	3_hr	-0.210059	0.402808	0.465		3_hr
2026-09-01	4_hr	-0.200004	0.426197	0.465		4_hr
2026-09-01	5_hr	-0.219866	0.380681	0.465		5_hr
2026-09-01	6_hr	-0.246132	0.324851	0.465		6_hr
2026-09-01	7_hr	-0.269855	0.278828	0.465		7_hr
2026-09-01	8_hr	-0.276154	0.26732	0.465		8_hr
2026-09-01	9_hr	-0.272866	0.27329	0.465		9_hr
2026-09-01	10_hr	-0.267285	0.28361	0.465		10_hr
2026-09-01	11_hr	-0.260009	0.297417	0.465		11_hr
2026-09-01	12_hr	-0.261626	0.294315	0.465		12_hr
128up	1_hr	-0.09896	0.69604	0.924		1_hr
128up	2_hr	-0.120637	0.633489	0.924		2_hr
128up	3_hr	-0.0623053	0.805992	0.924		3_hr
128up	4_hr	-0.0265633	0.916673	0.924		4_hr
128up	5_hr	-0.0241945	0.924082	0.924		5_hr
128up	6_hr	-0.0418642	0.868995	0.924		6_hr
128up	7_hr	-0.0483912	0.848778	0.924		7_hr
128up	8_hr	-0.0557061	0.826227	0.924		8_hr
128up	9_hr	-0.0486904	0.847853	0.924		9_hr
128up	10_hr	-0.0411418	0.871238	0.924		10_hr
128up	11_hr	-0.0381477	0.880542	0.924		11_hr
128up	12_hr	-0.0426089	0.866684	0.924		12_hr
14-3-3epsilon	1_hr	-0.239192	0.339108	0.713		1_hr
14-3-3epsilon	2_hr	-0.230408	0.357667	0.713		2_hr
14-3-3epsilon	3_hr	-0.174138	0.489519	0.713		3_hr
14-3-3epsilon	4_hr	-0.1393	0.581448	0.713		4_hr
14-3-3epsilon	5_hr	-0.127825	0.613234	0.713		5_hr
14-3-3epsilon	6_hr	-0.124189	0.623448	0.713		6_hr
14-3-3epsilon	7_hr	-0.127756	0.613425	0.713		7_hr
14-3-3epsilon	8_hr	-0.118269	0.640217	0.713		8_hr
14-3-3epsilon	9_hr	-0.112916	0.655525	0.713		9_hr
14-3-3epsilon	10_hr	-0.106081	0.675262	0.713		10_hr
14-3-3epsilon	11_hr	-0.0958696	0.705123	0.713		11_hr
14-3-3epsilon	12_hr	-0.0933577	0.712535	0.713		12_hr
14-3-3zeta	1_hr	-0.224891	0.369611	0.445		1_hr
14-3-3zeta	2_hr	-0.247344	0.322398	0.445		2_hr
14-3-3zeta	3_hr	-0.223999	0.371562	0.445		3_hr
14-3-3zeta	4_hr	-0.203076	0.418975	0.445		4_hr
14-3-3zeta	5_hr	-0.200846	0.424211	0.445		5_hr
14-3-3zeta	6_hr	-0.206325	0.41141	0.445		6_hr
14-3-3zeta	7_hr	-0.217457	0.386052	0.445		7_hr
14-3-3zeta	8_hr	-0.209445	0.404216	0.445		8_hr
14-3-3zeta	9_hr	-0.207268	0.409229	0.445		9_hr
14-3-3zeta	10_hr	-0.201157	0.423479	0.445		10_hr
14-3-3zeta	11_hr	-0.193364	0.442026	0.445		11_hr
14-3-3zeta	12_hr	-0.192012	0.445285	0.445		12_hr
140up	1_hr	-0.21999	0.380406	0.656		1_hr
140up	2_hr	-0.238855	0.339811	0.656		2_hr
140up	3_hr	-0.179044	0.477169	0.656		3_hr
140up	4_hr	-0.137606	0.586097	0.656		4_hr
140up	5_hr	-0.125791	0.61894	0.656		5_hr
140up	6_hr	-0.136607	0.588846	0.656		6_hr
140up	7_hr	-0.146017	0.563171	0.656		7_hr
140up	8_hr	-0.135137	0.592899	0.656		8_hr
140up	9_hr	-0.131617	0.602654	0.656		9_hr
140up	10_hr	-0.123661	0.624935	0.656		10_hr
140up	11_hr	-0.115745	0.647416	0.656		11_hr
140up	12_hr	-0.112649	0.656292	0.656		12_hr
18w	1_hr	-0.163042	0.518009	0.926		1_hr
18w	2_hr	-0.128128	0.612385	0.926		2_hr
18w	3_hr	-0.0692895	0.784704	0.926		3_hr
18w	4_hr	-0.0348711	0.890742	0.926		4_hr
18w	5_hr	-0.0248507	0.922029	0.926		5_hr
18w	6_hr	-0.0275485	0.913593	0.926		6_hr
18w	7_hr	-0.0435481	0.863771	0.926		7_hr
18w	8_hr	-0.0458716	0.856572	0.926		8_hr
18w	9_hr	-0.0474439	0.851707	0.926		9_hr
18w	10_hr	-0.0433485	0.86439	0.926		10_hr
18w	11_hr	-0.0292529	0.908268	0.926		11_hr
18w	12_hr	-0.0234458	0.926425	0.926		12_hr
2026-09-02	1_hr	-0.563036	0.0149797	0.018		1_hr
2026-09-02	2_hr	-0.655478	0.00314576	0.009		2_hr
2026-09-02	3_hr	-0.672119	0.0022476	0.009		3_hr
2026-09-02	4_hr	-0.672914	0.00221067	0.009		4_hr
2026-09-02	5_hr	-0.663317	0.00269171	0.009		5_hr
2026-09-02	6_hr	-0.641701	0.00409528	0.01		6_hr
2026-09-02	7_hr	-0.613099	0.00681856	0.014		7_hr
2026-09-02	8_hr	-0.584111	0.010916	0.018		8_hr
2026-09-02	9_hr	-0.555927	0.0165931	0.018		9_hr
2026-09-02	10_hr	-0.548941	0.0183093	0.018		10_hr
2026-09-02	11_hr	-0.550011	0.0180379	0.018		11_hr
2026-09-02	12_hr	-0.551671	0.0176229	0.018		12_hr
26-29-p	1_hr	-0.601706	0.00824635	0.054		1_hr
26-29-p	2_hr	-0.596789	0.00893261	0.054		2_hr
26-29-p	3_hr	-0.513815	0.0291688	0.117		3_hr
26-29-p	4_hr	-0.456272	0.057012	0.171		4_hr
26-29-p	5_hr	-0.425848	0.0780649	0.187		5_hr
26-29-p	6_hr	-0.403055	0.0972212	0.194		6_hr
26-29-p	7_hr	-0.378091	0.121856	0.209		7_hr
26-29-p	8_hr	-0.349231	0.155467	0.233		8_hr
26-29-p	9_hr	-0.328485	0.183227	0.244		9_hr
26-29-p	10_hr	-0.312985	0.206009	0.244		10_hr
26-29-p	11_hr	-0.29802	0.229691	0.244		11_hr
26-29-p	12_hr	-0.28926	0.244334	0.244		12_hr
2mit	1_hr	-0.152551	0.545639	0.797		1_hr
2mit	2_hr	-0.143805	0.569164	0.797		2_hr
2mit	3_hr	-0.100137	0.69259	0.797		3_hr
2mit	4_hr	-0.0723406	0.775449	0.797		4_hr
2mit	5_hr	-0.067685	0.789582	0.797		5_hr
2mit	6_hr	-0.072111	0.776144	0.797		6_hr
2mit	7_hr	-0.0857612	0.735094	0.797		7_hr
2mit	8_hr	-0.0832749	0.742524	0.797		8_hr
2mit	9_hr	-0.0813538	0.74828	0.797		9_hr
2mit	10_hr	-0.0757663	0.765092	0.797		10_hr
2mit	11_hr	-0.0672034	0.791048	0.797		11_hr
2mit	12_hr	-0.0652187	0.797095	0.797		12_hr
312	1_hr	-0.0100631	0.968388	0.968		1_hr
312	2_hr	-0.0698144	0.78311	0.854		2_hr
312	3_hr	-0.0824535	0.744984	0.854		3_hr
312	4_hr	-0.0861933	0.733805	0.854		4_hr
312	5_hr	-0.106487	0.674082	0.854		5_hr
312	6_hr	-0.11487	0.64992	0.854		6_hr
312	7_hr	-0.125808	0.61889	0.854		7_hr
312	8_hr	-0.130188	0.606632	0.854		8_hr
312	9_hr	-0.136825	0.588244	0.854		9_hr
312	10_hr	-0.139224	0.581655	0.854		10_hr
312	11_hr	-0.14145	0.57557	0.854		11_hr
312	12_hr	-0.144251	0.567952	0.854		12_hr
2026-09-04	1_hr	-0.0262115	0.917773	0.918		1_hr
2026-09-04	2_hr	-0.0479586	0.850115	0.918		2_hr
2026-09-04	3_hr	-0.0740694	0.770217	0.918		3_hr
2026-09-04	4_hr	-0.0816457	0.747405	0.918		4_hr
2026-09-04	5_hr	-0.0686033	0.78679	0.918		5_hr
2026-09-04	6_hr	-0.051233	0.840002	0.918		6_hr
2026-09-04	7_hr	-0.0523411	0.836586	0.918		7_hr
2026-09-04	8_hr	-0.0374376	0.882751	0.918		8_hr
2026-09-04	9_hr	-0.0309432	0.902991	0.918		9_hr
2026-09-04	10_hr	-0.031353	0.901712	0.918		10_hr
2026-09-04	11_hr	-0.0377191	0.881876	0.918		11_hr
2026-09-04	12_hr	-0.039654	0.875859	0.918		12_hr
4E-T	1_hr	-0.255586	0.306004	0.537		1_hr
4E-T	2_hr	-0.255774	0.305636	0.537		2_hr
4E-T	3_hr	-0.217038	0.386992	0.537		3_hr
4E-T	4_hr	-0.189689	0.450914	0.537		4_hr
4E-T	5_hr	-0.183822	0.465294	0.537		5_hr
4E-T	6_hr	-0.184878	0.462689	0.537		6_hr
4E-T	7_hr	-0.193246	0.442309	0.537		7_hr
4E-T	8_hr	-0.183645	0.465731	0.537		8_hr
4E-T	9_hr	-0.180453	0.473653	0.537		9_hr
4E-T	10_hr	-0.172252	0.494306	0.537		10_hr
4E-T	11_hr	-0.160475	0.524708	0.537		11_hr
4E-T	12_hr	-0.155659	0.537384	0.537		12_hr
4EHP	1_hr	-0.261398	0.29475	0.295		1_hr
4EHP	2_hr	-0.287614	0.24715	0.295		2_hr
4EHP	3_hr	-0.281084	0.258522	0.295		3_hr
4EHP	4_hr	-0.27135	0.27607	0.295		4_hr
4EHP	5_hr	-0.278213	0.263623	0.295		5_hr
4EHP	6_hr	-0.295554	0.233755	0.295		6_hr
4EHP	7_hr	-0.323651	0.190143	0.295		7_hr
4EHP	8_hr	-0.319232	0.196615	0.295		8_hr
4EHP	9_hr	-0.320622	0.194564	0.295		9_hr
4EHP	10_hr	-0.315203	0.20264	0.295		10_hr
4EHP	11_hr	-0.300374	0.225856	0.295		11_hr
4EHP	12_hr	-0.288064	0.246378	0.295		12_hr
5-HT1A	1_hr	-0.196474	0.434575	0.98		1_hr
5-HT1A	2_hr	-0.158299	0.53042	0.98		2_hr
5-HT1A	3_hr	-0.0894742	0.724041	0.98		3_hr
5-HT1A	4_hr	-0.0509047	0.841015	0.98		4_hr
5-HT1A	5_hr	-0.0404522	0.873379	0.98		5_hr
5-HT1A	6_hr	-0.0353047	0.889391	0.98		6_hr
5-HT1A	7_hr	-0.0402473	0.874016	0.98		7_hr
5-HT1A	8_hr	-0.034755	0.891104	0.98		8_hr
5-HT1A	9_hr	-0.0311207	0.902437	0.98		9_hr
5-HT1A	10_hr	-0.0240776	0.924448	0.98		10_hr
5-HT1A	11_hr	-0.0113763	0.964266	0.98		11_hr
5-HT1A	12_hr	-0.00640613	0.979873	0.98		12_hr
5-HT1B	1_hr	-0.194807	0.438559	0.74		1_hr
5-HT1B	2_hr	-0.18263	0.468242	0.74		2_hr
5-HT1B	3_hr	-0.133417	0.597656	0.74		3_hr
5-HT1B	4_hr	-0.104226	0.680652	0.74		4_hr
5-HT1B	5_hr	-0.0950617	0.707504	0.74		5_hr
5-HT1B	6_hr	-0.0942333	0.709948	0.74		6_hr
5-HT1B	7_hr	-0.105114	0.678069	0.74		7_hr
5-HT1B	8_hr	-0.104146	0.680885	0.74		8_hr
5-HT1B	9_hr	-0.0995103	0.694427	0.74		9_hr
5-HT1B	10_hr	-0.0950684	0.707485	0.74		10_hr
5-HT1B	11_hr	-0.0871075	0.731081	0.74		11_hr
5-HT1B	12_hr	-0.0842791	0.739521	0.74		12_hr
5-HT2A	1_hr	-0.169833	0.500482	0.66		1_hr
5-HT2A	2_hr	-0.171684	0.495754	0.66		2_hr
5-HT2A	3_hr	-0.144343	0.567705	0.66		3_hr
5-HT2A	4_hr	-0.119293	0.637303	0.66		4_hr
5-HT2A	5_hr	-0.111461	0.659709	0.66		5_hr
5-HT2A	6_hr	-0.117397	0.642702	0.66		6_hr
5-HT2A	7_hr	-0.139024	0.582205	0.66		7_hr
5-HT2A	8_hr	-0.137701	0.585835	0.66		8_hr
5-HT2A	9_hr	-0.138333	0.5841	0.66		9_hr
5-HT2A	10_hr	-0.134324	0.595145	0.66		10_hr
5-HT2A	11_hr	-0.124991	0.621187	0.66		11_hr
5-HT2A	12_hr	-0.119938	0.635472	0.66		12_hr
5-HT2B	1_hr	-0.0405111	0.873197	0.97		1_hr
5-HT2B	2_hr	-0.0192958	0.939423	0.97		2_hr
5-HT2B	3_hr	0.025505	0.919982	0.97		3_hr
5-HT2B	4_hr	0.0537058	0.832381	0.97		4_hr
5-HT2B	5_hr	0.0569516	0.822399	0.97		5_hr
5-HT2B	6_hr	0.0458901	0.856515	0.97		6_hr
5-HT2B	7_hr	0.0228105	0.928414	0.97		7_hr
5-HT2B	8_hr	0.0141711	0.955494	0.97		8_hr
5-HT2B	9_hr	0.00951073	0.970123	0.97		9_hr
5-HT2B	10_hr	0.0125878	0.960463	0.97		10_hr
5-HT2B	11_hr	0.0221328	0.930536	0.97		11_hr
5-HT2B	12_hr	0.0239148	0.924958	0.97		12_hr
5-HT7	1_hr	-0.222361	0.375162	0.877		1_hr
5-HT7	2_hr	-0.186835	0.457879	0.877		2_hr
5-HT7	3_hr	-0.127044	0.61542	0.877		3_hr
5-HT7	4_hr	-0.0915265	0.717953	0.877		4_hr
5-HT7	5_hr	-0.07799	0.758388	0.877		5_hr
5-HT7	6_hr	-0.0707907	0.780147	0.877		6_hr
5-HT7	7_hr	-0.0776732	0.759342	0.877		7_hr
5-HT7	8_hr	-0.0706391	0.780607	0.877		8_hr
5-HT7	9_hr	-0.0642319	0.800106	0.877		9_hr
5-HT7	10_hr	-0.0570443	0.822115	0.877		10_hr
5-HT7	11_hr	-0.0452236	0.858579	0.877		11_hr
5-HT7	12_hr	-0.0391368	0.877467	0.877		12_hr
2026-09-05	1_hr	0.119579	0.636491	0.912		1_hr
2026-09-05	2_hr	0.0281325	0.911768	0.912		2_hr
2026-09-05	3_hr	-0.0346861	0.891319	0.912		3_hr
2026-09-05	4_hr	-0.0554051	0.827152	0.912		4_hr
2026-09-05	5_hr	-0.0773355	0.76036	0.912		5_hr
2026-09-05	6_hr	-0.1058	0.676076	0.912		6_hr
2026-09-05	7_hr	-0.111382	0.659936	0.912		7_hr
2026-09-05	8_hr	-0.101457	0.68873	0.912		8_hr
2026-09-05	9_hr	-0.101967	0.687238	0.912		9_hr
2026-09-05	10_hr	-0.0981333	0.698466	0.912		10_hr
2026-09-05	11_hr	-0.106877	0.672952	0.912		11_hr
2026-09-05	12_hr	-0.118778	0.638768	0.912		12_hr
5PtaseI	1_hr	-0.153033	0.544356	0.544		1_hr
5PtaseI	2_hr	-0.190395	0.449201	0.544		2_hr
5PtaseI	3_hr	-0.176602	0.483298	0.544		3_hr
5PtaseI	4_hr	-0.164414	0.514447	0.544		4_hr
5PtaseI	5_hr	-0.165063	0.512763	0.544		5_hr
5PtaseI	6_hr	-0.171181	0.497036	0.544		6_hr
5PtaseI	7_hr	-0.18897	0.452665	0.544		7_hr
5PtaseI	8_hr	-0.191574	0.446344	0.544		8_hr
5PtaseI	9_hr	-0.189877	0.450459	0.544		9_hr
5PtaseI	10_hr	-0.185295	0.461662	0.544		10_hr
5PtaseI	11_hr	-0.182526	0.468499	0.544		11_hr
5PtaseI	12_hr	-0.182618	0.468272	0.544		12_hr
7B2	1_hr	0.0242253	0.923986	0.98		1_hr
7B2	2_hr	0.0064173	0.979838	0.98		2_hr
7B2	3_hr	-0.0512728	0.83988	0.98		3_hr
7B2	4_hr	-0.0917347	0.717336	0.98		4_hr
7B2	5_hr	-0.0937455	0.711389	0.98		5_hr
7B2	6_hr	-0.0719666	0.776582	0.98		6_hr
7B2	7_hr	-0.0556814	0.826303	0.98		7_hr
7B2	8_hr	-0.0501273	0.843415	0.98		8_hr
7B2	9_hr	-0.0371475	0.883654	0.98		9_hr
7B2	10_hr	-0.0406271	0.872836	0.98		10_hr
7B2	11_hr	-0.0525623	0.835904	0.98		11_hr
7B2	12_hr	-0.0509139	0.840987	0.98		12_hr
a	1_hr	-0.197835	0.431335	0.685		1_hr
a	2_hr	-0.192825	0.443324	0.685		2_hr
a	3_hr	-0.149012	0.555106	0.685		3_hr
a	4_hr	-0.123912	0.624228	0.685		4_hr
a	5_hr	-0.119075	0.637923	0.685		5_hr
a	6_hr	-0.118854	0.638551	0.685		6_hr
a	7_hr	-0.128432	0.611535	0.685		7_hr
a	8_hr	-0.129697	0.608	0.685		8_hr
a	9_hr	-0.114119	0.652073	0.685		9_hr
a	10_hr	-0.107115	0.672263	0.685		10_hr
a	11_hr	-0.102848	0.684669	0.685		11_hr
a	12_hr	-0.104455	0.679987	0.685		12_hr
A16	1_hr	-0.168572	0.503716	0.994		1_hr
A16	2_hr	-0.15843	0.530074	0.994		2_hr
A16	3_hr	-0.0835679	0.741648	0.994		3_hr
A16	4_hr	-0.0410823	0.871423	0.994		4_hr
A16	5_hr	-0.022947	0.927987	0.994		5_hr
A16	6_hr	-0.0131025	0.958847	0.994		6_hr
A16	7_hr	-0.0124133	0.96101	0.994		7_hr
A16	8_hr	-0.00941786	0.970414	0.994		8_hr
A16	9_hr	-0.0069338	0.978216	0.994		9_hr
A16	10_hr	-0.00200179	0.99371	0.994		10_hr
A16	11_hr	0.00372747	0.988288	0.994		11_hr
A16	12_hr	0.00332374	0.989557	0.994		12_hr
A2bp1	1_hr	0.0314628	0.901369	0.901		1_hr
A2bp1	2_hr	0.0534158	0.833274	0.901		2_hr
A2bp1	3_hr	0.0902622	0.721701	0.901		3_hr
A2bp1	4_hr	0.1103	0.663054	0.901		4_hr
A2bp1	5_hr	0.103438	0.682947	0.901		5_hr
A2bp1	6_hr	0.0851371	0.736957	0.901		6_hr
A2bp1	7_hr	0.0567433	0.823039	0.901		7_hr
A2bp1	8_hr	0.0487985	0.847519	0.901		8_hr
A2bp1	9_hr	0.0453059	0.858324	0.901		9_hr
A2bp1	10_hr	0.0480466	0.849843	0.901		10_hr
A2bp1	11_hr	0.0566038	0.823468	0.901		11_hr
A2bp1	12_hr	0.058951	0.816263	0.901		12_hr
a6	1_hr	-0.0258803	0.918809	0.919		1_hr
a6	2_hr	-0.0992964	0.695054	0.774		2_hr
a6	3_hr	-0.10309	0.683963	0.774		3_hr
a6	4_hr	-0.0943763	0.709526	0.774		4_hr
a6	5_hr	-0.101635	0.688209	0.774		5_hr
a6	6_hr	-0.123097	0.626526	0.774		6_hr
a6	7_hr	-0.146487	0.561903	0.774		7_hr
a6	8_hr	-0.155404	0.538061	0.774		8_hr
a6	9_hr	-0.162866	0.518468	0.774		9_hr
a6	10_hr	-0.161608	0.521749	0.774		10_hr
a6	11_hr	-0.162872	0.518452	0.774		11_hr
a6	12_hr	-0.171227	0.496918	0.774		12_hr
Aac11	1_hr	-0.0761068	0.764064	0.883		1_hr
Aac11	2_hr	-0.0888554	0.725879	0.883		2_hr
Aac11	3_hr	-0.0591902	0.81553	0.883		3_hr
Aac11	4_hr	-0.0399906	0.874813	0.883		4_hr
Aac11	5_hr	-0.0375091	0.882529	0.883		5_hr
Aac11	6_hr	-0.0432693	0.864636	0.883		6_hr
Aac11	7_hr	-0.0574907	0.820744	0.883		7_hr
Aac11	8_hr	-0.0569355	0.822449	0.883		8_hr
Aac11	9_hr	-0.0545559	0.829765	0.883		9_hr
Aac11	10_hr	-0.0500773	0.843569	0.883		10_hr
Aac11	11_hr	-0.0471051	0.852755	0.883		11_hr
Aac11	12_hr	-0.0507272	0.841563	0.883		12_hr
AANATL2	1_hr	-0.378907	0.120987	0.121		1_hr
AANATL2	2_hr	-0.470303	0.0488842	0.112		2_hr
AANATL2	3_hr	-0.520628	0.0267466	0.112		3_hr
AANATL2	4_hr	-0.535234	0.0220822	0.112		4_hr
AANATL2	5_hr	-0.514239	0.029013	0.112		5_hr
AANATL2	6_hr	-0.482741	0.0424418	0.112		6_hr
AANATL2	7_hr	-0.450736	0.0604825	0.112		7_hr
AANATL2	8_hr	-0.418974	0.0835222	0.112		8_hr
AANATL2	9_hr	-0.403223	0.0970687	0.112		9_hr
AANATL2	10_hr	-0.397038	0.102799	0.112		10_hr
AANATL2	11_hr	-0.40765	0.0931113	0.112		11_hr
AANATL2	12_hr	-0.406867	0.0938027	0.112		12_hr
Aatf	1_hr	-0.0638252	0.801348	0.965		1_hr
Aatf	2_hr	-0.0828001	0.743946	0.965		2_hr
Aatf	3_hr	-0.0375271	0.882473	0.965		3_hr
Aatf	4_hr	-0.011731	0.963152	0.965		4_hr
Aatf	5_hr	-0.0110907	0.965162	0.965		5_hr
Aatf	6_hr	-0.0241697	0.92416	0.965		6_hr
Aatf	7_hr	-0.0319319	0.899905	0.965		7_hr
Aatf	8_hr	-0.0316226	0.90087	0.965		8_hr
Aatf	9_hr	-0.035105	0.890013	0.965		9_hr
Aatf	10_hr	-0.0330837	0.896313	0.965		10_hr
Aatf	11_hr	-0.0281914	0.911584	0.965		11_hr
Aatf	12_hr	-0.0348118	0.890927	0.965		12_hr
aay	1_hr	0.688861	0.00156884	0.003		1_hr
aay	2_hr	0.761162	0.000243601	0.001		2_hr
aay	3_hr	0.773402	0.000166785	0.001		3_hr
aay	4_hr	0.767425	0.000201235	0.001		4_hr
aay	5_hr	0.753998	0.000301042	0.001		5_hr
aay	6_hr	0.713359	0.000887753	0.002		6_hr
aay	7_hr	0.671019	0.00229956	0.004		7_hr
aay	8_hr	0.629047	0.00516234	0.008		8_hr
aay	9_hr	0.608307	0.00739246	0.01		9_hr
aay	10_hr	0.594904	0.00920764	0.011		10_hr
aay	11_hr	0.59098	0.00980187	0.011		11_hr
aay	12_hr	0.582608	0.0111729	0.011		12_hr
ab	1_hr	-0.109281	0.665994	0.666		1_hr
ab	2_hr	-0.123042	0.626681	0.666		2_hr
ab	3_hr	-0.127563	0.613968	0.666		3_hr
ab	4_hr	-0.124293	0.623154	0.666		4_hr
ab	5_hr	-0.120081	0.635065	0.666		5_hr
ab	6_hr	-0.118439	0.639732	0.666		6_hr
ab	7_hr	-0.135782	0.591117	0.666		7_hr
ab	8_hr	-0.132035	0.601492	0.666		8_hr
ab	9_hr	-0.133673	0.596949	0.666		9_hr
ab	10_hr	-0.133153	0.598388	0.666		10_hr
ab	11_hr	-0.128618	0.611014	0.666		11_hr
ab	12_hr	-0.1237	0.624824	0.666		12_hr
ABCB7	1_hr	-0.163389	0.517107	0.923		1_hr
ABCB7	2_hr	-0.148671	0.55602	0.923		2_hr
ABCB7	3_hr	-0.0685516	0.786947	0.923		3_hr
ABCB7	4_hr	-0.0271115	0.914959	0.923		4_hr
ABCB7	5_hr	-0.0246276	0.922727	0.923		5_hr
ABCB7	6_hr	-0.0360876	0.886953	0.923		6_hr
ABCB7	7_hr	-0.0448393	0.859769	0.923		7_hr
ABCB7	8_hr	-0.0541791	0.830924	0.923		8_hr
ABCB7	9_hr	-0.0498737	0.844198	0.923		9_hr
ABCB7	10_hr	-0.043758	0.863121	0.923		10_hr
ABCB7	11_hr	-0.0343187	0.892463	0.923		11_hr
ABCB7	12_hr	-0.0358014	0.887844	0.923		12_hr
Abi	1_hr	-0.0418967	0.868894	0.93		1_hr
Abi	2_hr	-0.022295	0.930028	0.93		2_hr
Abi	3_hr	0.0352571	0.88954	0.93		3_hr
Abi	4_hr	0.0678352	0.789125	0.93		4_hr
Abi	5_hr	0.0734119	0.772206	0.93		5_hr
Abi	6_hr	0.0682582	0.787839	0.93		6_hr
Abi	7_hr	0.0555107	0.826827	0.93		7_hr
Abi	8_hr	0.0619411	0.807106	0.93		8_hr
Abi	9_hr	0.0665005	0.793189	0.93		9_hr
Abi	10_hr	0.0726238	0.774591	0.93		10_hr
Abi	11_hr	0.0796086	0.75352	0.93		11_hr
Abi	12_hr	0.0790552	0.755183	0.93		12_hr
Abl	1_hr	-0.152353	0.546166	0.988		1_hr
Abl	2_hr	-0.123476	0.625459	0.988		2_hr
Abl	3_hr	-0.0667083	0.792556	0.988		3_hr
Abl	4_hr	-0.0358253	0.88777	0.988		4_hr
Abl	5_hr	-0.0239315	0.924905	0.988		5_hr
Abl	6_hr	-0.0179707	0.943577	0.988		6_hr
Abl	7_hr	-0.0273573	0.914191	0.988		7_hr
Abl	8_hr	-0.0245046	0.923112	0.988		8_hr
Abl	9_hr	-0.0223535	0.929845	0.988		9_hr
Abl	10_hr	-0.0180359	0.943372	0.988		10_hr
Abl	11_hr	-0.00803921	0.974744	0.988		11_hr
Abl	12_hr	-0.0039568	0.987568	0.988		12_hr
abo	1_hr	-0.0829109	0.743614	0.744		1_hr
abo	2_hr	-0.152452	0.545903	0.596		2_hr
abo	3_hr	-0.161466	0.522118	0.596		3_hr
abo	4_hr	-0.166337	0.509469	0.596		4_hr
abo	5_hr	-0.184415	0.46383	0.596		5_hr
abo	6_hr	-0.221554	0.376941	0.596		6_hr
abo	7_hr	-0.250351	0.316358	0.596		7_hr
abo	8_hr	-0.280079	0.2603	0.596		8_hr
abo	9_hr	-0.301199	0.224522	0.596		9_hr
abo	10_hr	-0.306229	0.216493	0.596		10_hr
abo	11_hr	-0.298369	0.22912	0.596		11_hr
abo	12_hr	-0.302604	0.22226	0.596		12_hr
Abp1	1_hr	-0.301559	0.22394	0.386		1_hr
Abp1	2_hr	-0.350295	0.154126	0.386		2_hr
Abp1	3_hr	-0.333577	0.176127	0.386		3_hr
Abp1	4_hr	-0.330602	0.180253	0.386		4_hr
Abp1	5_hr	-0.32293	0.191189	0.386		5_hr
Abp1	6_hr	-0.29798	0.229758	0.386		6_hr
Abp1	7_hr	-0.272132	0.274633	0.386		7_hr
Abp1	8_hr	-0.25211	0.312855	0.386		8_hr
Abp1	9_hr	-0.223183	0.373352	0.386		9_hr
Abp1	10_hr	-0.217414	0.386147	0.386		10_hr
Abp1	11_hr	-0.223696	0.372227	0.386		11_hr
Abp1	12_hr	-0.229231	0.360197	0.386		12_hr
abs	1_hr	-0.196327	0.434925	0.872		1_hr
abs	2_hr	-0.178245	0.479171	0.872		2_hr
abs	3_hr	-0.120426	0.634088	0.872		3_hr
abs	4_hr	-0.0875997	0.729615	0.872		4_hr
abs	5_hr	-0.0730438	0.77332	0.872		5_hr
abs	6_hr	-0.0625433	0.805264	0.872		6_hr
abs	7_hr	-0.0640216	0.800748	0.872		7_hr
abs	8_hr	-0.0588107	0.816694	0.872		8_hr
abs	9_hr	-0.0567067	0.823152	0.872		9_hr
abs	10_hr	-0.0514415	0.839359	0.872		10_hr
abs	11_hr	-0.0425219	0.866954	0.872		11_hr
abs	12_hr	-0.0407777	0.872368	0.872		12_hr
Ac13E	1_hr	-0.197235	0.432761	0.956		1_hr
Ac13E	2_hr	-0.161814	0.52121	0.956		2_hr
Ac13E	3_hr	-0.0945745	0.708941	0.956		3_hr
Ac13E	4_hr	-0.057134	0.821839	0.956		4_hr
Ac13E	5_hr	-0.0413468	0.870601	0.956		5_hr
Ac13E	6_hr	-0.0309597	0.902939	0.956		6_hr
Ac13E	7_hr	-0.0381041	0.880678	0.956		7_hr
Ac13E	8_hr	-0.0367873	0.884775	0.956		8_hr
Ac13E	9_hr	-0.0364189	0.885922	0.956		9_hr
Ac13E	10_hr	-0.0311147	0.902455	0.956		10_hr
Ac13E	11_hr	-0.0197592	0.937971	0.956		11_hr
Ac13E	12_hr	-0.0138608	0.956468	0.956		12_hr
Ac3	1_hr	-0.24177	0.33377	0.389		1_hr
Ac3	2_hr	-0.260437	0.296594	0.389		2_hr
Ac3	3_hr	-0.246883	0.323329	0.389		3_hr
Ac3	4_hr	-0.230966	0.35647	0.389		4_hr
Ac3	5_hr	-0.228481	0.361813	0.389		5_hr
Ac3	6_hr	-0.230697	0.357046	0.389		6_hr
Ac3	7_hr	-0.2423	0.33268	0.389		7_hr
Ac3	8_hr	-0.235738	0.346338	0.389		8_hr
Ac3	9_hr	-0.232949	0.35224	0.389		9_hr
Ac3	10_hr	-0.227507	0.363919	0.389		10_hr
Ac3	11_hr	-0.219416	0.38168	0.389		11_hr
Ac3	12_hr	-0.216051	0.389207	0.389		12_hr
Ac76E	1_hr	-0.211971	0.39844	0.919		1_hr
Ac76E	2_hr	-0.168804	0.50312	0.919		2_hr
Ac76E	3_hr	-0.104523	0.679788	0.919		3_hr
Ac76E	4_hr	-0.0644117	0.799557	0.919		4_hr
Ac76E	5_hr	-0.0479784	0.850054	0.919		5_hr
Ac76E	6_hr	-0.0415733	0.869898	0.919		6_hr
Ac76E	7_hr	-0.0537757	0.832166	0.919		7_hr
Ac76E	8_hr	-0.0543045	0.830538	0.919		8_hr
Ac76E	9_hr	-0.0513396	0.839674	0.919		9_hr
Ac76E	10_hr	-0.0452402	0.858527	0.919		10_hr
Ac76E	11_hr	-0.0323795	0.898509	0.919		11_hr
Ac76E	12_hr	-0.025938	0.918628	0.919		12_hr
Ac78C	1_hr	-0.108892	0.667119	0.998		1_hr
Ac78C	2_hr	-0.0866436	0.732463	0.998		2_hr
Ac78C	3_hr	-0.0190487	0.940198	0.998		3_hr
Ac78C	4_hr	0.0218668	0.931369	0.998		4_hr
Ac78C	5_hr	0.0289011	0.909367	0.998		5_hr
Ac78C	6_hr	0.0172757	0.945756	0.998		6_hr
Ac78C	7_hr	0.00131828	0.995858	0.998		7_hr
Ac78C	8_hr	-0.00475105	0.985073	0.998		8_hr
Ac78C	9_hr	-0.00334083	0.989503	0.998		9_hr
Ac78C	10_hr	0.000767134	0.99759	0.998		10_hr
Ac78C	11_hr	0.0113585	0.964321	0.998		11_hr
Ac78C	12_hr	0.0109035	0.96575	0.998		12_hr
ACC	1_hr	-0.229371	0.359895	0.982		1_hr
ACC	2_hr	-0.17804	0.479684	0.982		2_hr
ACC	3_hr	-0.112625	0.656361	0.982		3_hr
ACC	4_hr	-0.0751781	0.766867	0.982		4_hr
ACC	5_hr	-0.0558978	0.825637	0.982		5_hr
ACC	6_hr	-0.0428108	0.866058	0.982		6_hr
ACC	7_hr	-0.0445954	0.860525	0.982		7_hr
ACC	8_hr	-0.0371055	0.883785	0.982		8_hr
ACC	9_hr	-0.0296291	0.907093	0.982		9_hr
ACC	10_hr	-0.0246902	0.922532	0.982		10_hr
ACC	11_hr	-0.0115117	0.96384	0.982		11_hr
ACC	12_hr	-0.00587309	0.981548	0.982		12_hr
AcCoAS	1_hr	-0.31834	0.197938	0.5		1_hr
AcCoAS	2_hr	-0.298807	0.228405	0.5		2_hr
AcCoAS	3_hr	-0.266639	0.28482	0.5		3_hr
AcCoAS	4_hr	-0.252095	0.312885	0.5		4_hr
AcCoAS	5_hr	-0.239439	0.338596	0.5		5_hr
AcCoAS	6_hr	-0.221764	0.376477	0.5		6_hr
AcCoAS	7_hr	-0.218846	0.382949	0.5		7_hr
AcCoAS	8_hr	-0.205823	0.412574	0.5		8_hr
AcCoAS	9_hr	-0.190458	0.449046	0.5		9_hr
AcCoAS	10_hr	-0.185468	0.461236	0.5		10_hr
AcCoAS	11_hr	-0.176252	0.484179	0.5		11_hr
AcCoAS	12_hr	-0.170128	0.499727	0.5		12_hr
Ace	1_hr	-0.113511	0.653817	0.9		1_hr
Ace	2_hr	-0.112241	0.657465	0.9		2_hr
Ace	3_hr	-0.065464	0.796347	0.9		3_hr
Ace	4_hr	-0.0343044	0.892508	0.9		4_hr
Ace	5_hr	-0.0319326	0.899903	0.9		5_hr
Ace	6_hr	-0.0441791	0.861815	0.9		6_hr
Ace	7_hr	-0.0632334	0.803155	0.9		7_hr
Ace	8_hr	-0.0672382	0.790942	0.9		8_hr
Ace	9_hr	-0.0719657	0.776584	0.9		9_hr
Ace	10_hr	-0.0676627	0.78965	0.9		10_hr
Ace	11_hr	-0.0581285	0.818786	0.9		11_hr
Ace	12_hr	-0.0574818	0.820771	0.9		12_hr
Acer	1_hr	-0.13434	0.595102	0.861		1_hr
Acer	2_hr	-0.14511	0.565626	0.861		2_hr
Acer	3_hr	-0.0967418	0.702556	0.861		3_hr
Acer	4_hr	-0.0560619	0.825133	0.861		4_hr
Acer	5_hr	-0.0443139	0.861397	0.861		5_hr
Acer	6_hr	-0.0533472	0.833486	0.861		6_hr
Acer	7_hr	-0.0699042	0.782837	0.861		7_hr
Acer	8_hr	-0.0772806	0.760525	0.861		8_hr
Acer	9_hr	-0.0860967	0.734093	0.861		9_hr
Acer	10_hr	-0.0833339	0.742348	0.861		10_hr
Acer	11_hr	-0.0748171	0.767958	0.861		11_hr
Acer	12_hr	-0.075078	0.767169	0.861		12_hr
Acf	1_hr	-0.32681	0.185605	0.582		1_hr
Acf	2_hr	-0.307026	0.215239	0.582		2_hr
Acf	3_hr	-0.245013	0.327126	0.582		3_hr
Acf	4_hr	-0.221132	0.377875	0.582		4_hr
Acf	5_hr	-0.217201	0.386626	0.582		5_hr
Acf	6_hr	-0.202987	0.419185	0.582		6_hr
Acf	7_hr	-0.191234	0.447165	0.582		7_hr
Acf	8_hr	-0.177327	0.481475	0.582		8_hr
Acf	9_hr	-0.161152	0.522939	0.582		9_hr
Acf	10_hr	-0.152434	0.545951	0.582		10_hr
Acf	11_hr	-0.141926	0.574272	0.582		11_hr
Acf	12_hr	-0.139175	0.58179	0.582		12_hr
achi	1_hr	0.130708	0.605181	1		1_hr
achi	2_hr	0.107002	0.67259	1		2_hr
achi	3_hr	0.116429	0.645464	1		3_hr
achi	4_hr	0.118169	0.640501	1		4_hr
achi	5_hr	0.0932424	0.712875	1		5_hr
achi	6_hr	0.0494913	0.845379	1		6_hr
achi	7_hr	0.0117345	0.963141	1		7_hr
achi	8_hr	-0.00109141	0.996571	1		8_hr
achi	9_hr	-0.00563972	0.982281	1		9_hr
achi	10_hr	-0.00477984	0.984982	1		10_hr
achi	11_hr	-0.000158066	0.999503	1		11_hr
achi	12_hr	-0.00702116	0.977941	1		12_hr
acj6	1_hr	-0.00840633	0.973591	0.978		1_hr
acj6	2_hr	-0.0140775	0.955788	0.978		2_hr
acj6	3_hr	0.00819163	0.974265	0.978		3_hr
acj6	4_hr	0.0206175	0.935282	0.978		4_hr
acj6	5_hr	0.0195405	0.938657	0.978		5_hr
acj6	6_hr	0.012634	0.960318	0.978		6_hr
acj6	7_hr	-0.00828503	0.973972	0.978		7_hr
acj6	8_hr	-0.0109786	0.965514	0.978		8_hr
acj6	9_hr	-0.0123255	0.961286	0.978		9_hr
acj6	10_hr	-0.0106686	0.966487	0.978		10_hr
acj6	11_hr	-0.0071383	0.977573	0.978		11_hr
acj6	12_hr	-0.0077264	0.975726	0.978		12_hr
Ack	1_hr	-0.158265	0.530509	0.859		1_hr
Ack	2_hr	-0.150698	0.550587	0.859		2_hr
Ack	3_hr	-0.0891214	0.725089	0.859		3_hr
Ack	4_hr	-0.053021	0.83449	0.859		4_hr
Ack	5_hr	-0.0456584	0.857232	0.859		5_hr
Ack	6_hr	-0.0495647	0.845152	0.859		6_hr
Ack	7_hr	-0.0610591	0.809805	0.859		7_hr
Ack	8_hr	-0.0630708	0.803652	0.859		8_hr
Ack	9_hr	-0.0619051	0.807216	0.859		9_hr
Ack	10_hr	-0.0562332	0.824606	0.859		10_hr
Ack	11_hr	-0.0463797	0.855	0.859		11_hr
Ack	12_hr	-0.0452463	0.858509	0.859		12_hr
Ack-like	1_hr	-0.183241	0.466728	0.751		1_hr
Ack-like	2_hr	-0.17564	0.485722	0.751		2_hr
Ack-like	3_hr	-0.130504	0.605749	0.751		3_hr
Ack-like	4_hr	-0.099559	0.694284	0.751		4_hr
Ack-like	5_hr	-0.0903337	0.721489	0.751		5_hr
Ack-like	6_hr	-0.0906027	0.720691	0.751		6_hr
Ack-like	7_hr	-0.10066	0.691061	0.751		7_hr
Ack-like	8_hr	-0.0972371	0.701099	0.751		8_hr
Ack-like	9_hr	-0.0970036	0.701786	0.751		9_hr
Ack-like	10_hr	-0.0915985	0.71774	0.751		10_hr
Ack-like	11_hr	-0.0823373	0.745332	0.751		11_hr
Ack-like	12_hr	-0.080434	0.75104	0.751		12_hr
Acn	1_hr	-0.179464	0.47612	0.647		1_hr
Acn	2_hr	-0.190002	0.450155	0.647		2_hr
Acn	3_hr	-0.160866	0.523685	0.647		3_hr
Acn	4_hr	-0.14398	0.568688	0.647		4_hr
Acn	5_hr	-0.13952	0.580844	0.647		5_hr
Acn	6_hr	-0.134478	0.59472	0.647		6_hr
Acn	7_hr	-0.140689	0.577649	0.647		7_hr
Acn	8_hr	-0.133742	0.596757	0.647		8_hr
Acn	9_hr	-0.125652	0.61933	0.647		9_hr
Acn	10_hr	-0.120995	0.632473	0.647		10_hr
Acn	11_hr	-0.116425	0.645474	0.647		11_hr
Acn	12_hr	-0.116027	0.646611	0.647		12_hr
Acon	1_hr	-0.339268	0.168414	0.478		1_hr
Acon	2_hr	-0.331688	0.17874	0.478		2_hr
Acon	3_hr	-0.287302	0.247686	0.478		3_hr
Acon	4_hr	-0.257669	0.301941	0.478		4_hr
Acon	5_hr	-0.242177	0.332933	0.478		5_hr
Acon	6_hr	-0.226035	0.367114	0.478		6_hr
Acon	7_hr	-0.223934	0.371704	0.478		7_hr
Acon	8_hr	-0.210511	0.401773	0.478		8_hr
Acon	9_hr	-0.201087	0.423644	0.478		9_hr
Acon	10_hr	-0.194491	0.439317	0.478		10_hr
Acon	11_hr	-0.184455	0.463731	0.478		11_hr
Acon	12_hr	-0.178738	0.477934	0.478		12_hr
Acox57D-p	1_hr	-0.645933	0.00378155	0.045		1_hr
Acox57D-p	2_hr	-0.571267	0.01327	0.08		2_hr
Acox57D-p	3_hr	-0.499875	0.0346522	0.139		3_hr
Acox57D-p	4_hr	-0.43496	0.0712408	0.214		4_hr
Acox57D-p	5_hr	-0.378256	0.121681	0.292		5_hr
Acox57D-p	6_hr	-0.331743	0.178663	0.357		6_hr
Acox57D-p	7_hr	-0.302085	0.223093	0.364		7_hr
Acox57D-p	8_hr	-0.269898	0.27875	0.364		8_hr
Acox57D-p	9_hr	-0.263639	0.290479	0.364		9_hr
Acox57D-p	10_hr	-0.256844	0.303547	0.364		10_hr
Acox57D-p	11_hr	-0.2346	0.348739	0.38		11_hr
Acox57D-p	12_hr	-0.215216	0.391086	0.391		12_hr
Acp53C14c	1_hr	-0.0281141	0.911826	0.912		1_hr
Acp53C14c	2_hr	-0.15887	0.528918	0.577		2_hr
Acp53C14c	3_hr	-0.231083	0.35622	0.427		3_hr
Acp53C14c	4_hr	-0.261497	0.294561	0.393		4_hr
Acp53C14c	5_hr	-0.292447	0.238941	0.358		5_hr
Acp53C14c	6_hr	-0.313352	0.205449	0.358		6_hr
Acp53C14c	7_hr	-0.297093	0.231215	0.358		7_hr
Acp53C14c	8_hr	-0.301862	0.223453	0.358		8_hr
Acp53C14c	9_hr	-0.31119	0.20876	0.358		9_hr
Acp53C14c	10_hr	-0.318378	0.197881	0.358		10_hr
Acp53C14c	11_hr	-0.327725	0.184304	0.358		11_hr
Acp53C14c	12_hr	-0.34915	0.15557	0.358		12_hr
Acp63F	1_hr	0.232514	0.353165	0.446		1_hr
Acp63F	2_hr	0.0243731	0.923524	0.924		2_hr
Acp63F	3_hr	-0.135627	0.591546	0.645		3_hr
Acp63F	4_hr	-0.223869	0.371846	0.446		4_hr
Acp63F	5_hr	-0.26436	0.289113	0.434		5_hr
Acp63F	6_hr	-0.321093	0.193871	0.332		6_hr
Acp63F	7_hr	-0.362954	0.138776	0.278		7_hr
Acp63F	8_hr	-0.390034	0.109576	0.263		8_hr
Acp63F	9_hr	-0.406855	0.0938135	0.263		9_hr
Acp63F	10_hr	-0.422453	0.0807264	0.263		10_hr
Acp63F	11_hr	-0.447069	0.0628673	0.263		11_hr
Acp63F	12_hr	-0.46533	0.0516575	0.263		12_hr
Acph-1	1_hr	-0.343035	0.163436	0.164		1_hr
Acph-1	2_hr	-0.39155	0.108082	0.164		2_hr
Acph-1	3_hr	-0.379855	0.119984	0.164		3_hr
Acph-1	4_hr	-0.355299	0.147926	0.164		4_hr
Acph-1	5_hr	-0.347646	0.15748	0.164		5_hr
Acph-1	6_hr	-0.35889	0.143583	0.164		6_hr
Acph-1	7_hr	-0.363612	0.138008	0.164		7_hr
Acph-1	8_hr	-0.359572	0.142768	0.164		8_hr
Acph-1	9_hr	-0.357983	0.144672	0.164		9_hr
Acph-1	10_hr	-0.34954	0.155077	0.164		10_hr
Acph-1	11_hr	-0.342828	0.163706	0.164		11_hr
Acph-1	12_hr	-0.347167	0.158091	0.164		12_hr
Acsl	1_hr	-0.322168	0.192298	0.365		1_hr
Acsl	2_hr	-0.319069	0.196856	0.365		2_hr
Acsl	3_hr	-0.323293	0.190662	0.365		3_hr
Acsl	4_hr	-0.312177	0.207245	0.365		4_hr
Acsl	5_hr	-0.290436	0.242335	0.365		5_hr
Acsl	6_hr	-0.269017	0.280382	0.365		6_hr
Acsl	7_hr	-0.266721	0.284665	0.365		7_hr
Acsl	8_hr	-0.251328	0.31441	0.365		8_hr
Acsl	9_hr	-0.249326	0.318409	0.365		9_hr
Acsl	10_hr	-0.2466	0.323902	0.365		10_hr
Acsl	11_hr	-0.237286	0.343088	0.365		11_hr
Acsl	12_hr	-0.226859	0.365325	0.365		12_hr
Act42A	1_hr	-0.0849204	0.737605	0.801		1_hr
Act42A	2_hr	-0.118891	0.638445	0.801		2_hr
Act42A	3_hr	-0.0848351	0.737859	0.801		3_hr
Act42A	4_hr	-0.063996	0.800826	0.801		4_hr
Act42A	5_hr	-0.07824	0.757636	0.801		5_hr
Act42A	6_hr	-0.101773	0.687807	0.801		6_hr
Act42A	7_hr	-0.11913	0.637766	0.801		7_hr
Act42A	8_hr	-0.122179	0.629121	0.801		8_hr
Act42A	9_hr	-0.120029	0.635213	0.801		9_hr
Act42A	10_hr	-0.115459	0.648235	0.801		10_hr
Act42A	11_hr	-0.109713	0.664746	0.801		11_hr
Act42A	12_hr	-0.113648	0.653423	0.801		12_hr
Act57B	1_hr	-0.158081	0.530992	0.531		1_hr
Act57B	2_hr	-0.183433	0.466254	0.531		2_hr
Act57B	3_hr	-0.214846	0.39192	0.531		3_hr
Act57B	4_hr	-0.222092	0.375753	0.531		4_hr
Act57B	5_hr	-0.200838	0.42423	0.531		5_hr
Act57B	6_hr	-0.187992	0.455051	0.531		6_hr
Act57B	7_hr	-0.173972	0.489939	0.531		7_hr
Act57B	8_hr	-0.168399	0.504159	0.531		8_hr
Act57B	9_hr	-0.180461	0.473631	0.531		9_hr
Act57B	10_hr	-0.188834	0.452995	0.531		10_hr
Act57B	11_hr	-0.192066	0.445155	0.531		11_hr
Act57B	12_hr	-0.192057	0.445177	0.531		12_hr
Act5C	1_hr	-0.287015	0.248179	0.248		1_hr
Act5C	2_hr	-0.420592	0.082213	0.09		2_hr
Act5C	3_hr	-0.470111	0.048989	0.059		3_hr
Act5C	4_hr	-0.485016	0.041337	0.055		4_hr
Act5C	5_hr	-0.507827	0.0314351	0.047		5_hr
Act5C	6_hr	-0.527295	0.024531	0.047		6_hr
Act5C	7_hr	-0.539624	0.0208132	0.047		7_hr
Act5C	8_hr	-0.527606	0.0244312	0.047		8_hr
Act5C	9_hr	-0.521066	0.0265965	0.047		9_hr
Act5C	10_hr	-0.517004	0.0280148	0.047		10_hr
Act5C	11_hr	-0.519897	0.0269987	0.047		11_hr
Act5C	12_hr	-0.525598	0.0250806	0.047		12_hr
Act79B	1_hr	0.120198	0.634734	0.635		1_hr
Act79B	2_hr	0.153933	0.541963	0.591		2_hr
Act79B	3_hr	0.172725	0.493105	0.591		3_hr
Act79B	4_hr	0.166551	0.508916	0.591		4_hr
Act79B	5_hr	0.175003	0.487331	0.591		5_hr
Act79B	6_hr	0.211525	0.399456	0.591		6_hr
Act79B	7_hr	0.25264	0.311805	0.591		7_hr
Act79B	8_hr	0.264918	0.288057	0.591		8_hr
Act79B	9_hr	0.271016	0.276685	0.591		9_hr
Act79B	10_hr	0.263709	0.290345	0.591		10_hr
Act79B	11_hr	0.253287	0.310526	0.591		11_hr
Act79B	12_hr	0.243148	0.330939	0.591		12_hr
Actbeta	1_hr	-0.193959	0.440594	0.467		1_hr
Actbeta	2_hr	-0.214804	0.392016	0.467		2_hr
Actbeta	3_hr	-0.197764	0.431503	0.467		3_hr
Actbeta	4_hr	-0.183946	0.464987	0.467		4_hr
Actbeta	5_hr	-0.186028	0.459859	0.467		5_hr
Actbeta	6_hr	-0.191421	0.446714	0.467		6_hr
Actbeta	7_hr	-0.200805	0.424309	0.467		7_hr
Actbeta	8_hr	-0.196244	0.435123	0.467		8_hr
Actbeta	9_hr	-0.194309	0.439754	0.467		9_hr
Actbeta	10_hr	-0.188675	0.453383	0.467		10_hr
Actbeta	11_hr	-0.182957	0.467433	0.467		11_hr
Actbeta	12_hr	-0.183974	0.464918	0.467		12_hr
Actn	1_hr	-0.114715	0.650365	0.887		1_hr
Actn	2_hr	-0.115884	0.647019	0.887		2_hr
Actn	3_hr	-0.0651829	0.797205	0.887		3_hr
Actn	4_hr	-0.0374716	0.882646	0.887		4_hr
Actn	5_hr	-0.0359827	0.88728	0.887		5_hr
Actn	6_hr	-0.0457862	0.856837	0.887		6_hr
Actn	7_hr	-0.0563732	0.824176	0.887		7_hr
Actn	8_hr	-0.0587125	0.816995	0.887		8_hr
Actn	9_hr	-0.0515924	0.838894	0.887		9_hr
Actn	10_hr	-0.0458505	0.856638	0.887		10_hr
Actn	11_hr	-0.0426489	0.86656	0.887		11_hr
Actn	12_hr	-0.0490948	0.846604	0.887		12_hr
ACXC	1_hr	0.100353	0.691958	0.694		1_hr
ACXC	2_hr	0.129829	0.607634	0.694		2_hr
ACXC	3_hr	0.1264	0.617228	0.694		3_hr
ACXC	4_hr	0.145034	0.56583	0.694		4_hr
ACXC	5_hr	0.154304	0.540977	0.694		5_hr
ACXC	6_hr	0.148657	0.556057	0.694		6_hr
ACXC	7_hr	0.124271	0.623215	0.694		7_hr
ACXC	8_hr	0.117528	0.642328	0.694		8_hr
ACXC	9_hr	0.102373	0.686053	0.694		9_hr
ACXC	10_hr	0.0995992	0.694166	0.694		10_hr
ACXC	11_hr	0.105712	0.676333	0.694		11_hr
ACXC	12_hr	0.110923	0.661258	0.694		12_hr
ACXD	1_hr	-0.0668656	0.792077	0.907		1_hr
ACXD	2_hr	-0.0496379	0.844926	0.907		2_hr
ACXD	3_hr	-0.0745706	0.768702	0.907		3_hr
ACXD	4_hr	-0.0995847	0.694209	0.907		4_hr
ACXD	5_hr	-0.0869206	0.731638	0.907		5_hr
ACXD	6_hr	-0.0540443	0.831339	0.907		6_hr
ACXD	7_hr	-0.0422568	0.867777	0.907		7_hr
ACXD	8_hr	-0.0380641	0.880802	0.907		8_hr
ACXD	9_hr	-0.029622	0.907115	0.907		9_hr
ACXD	10_hr	-0.0330608	0.896384	0.907		10_hr
ACXD	11_hr	-0.0384299	0.879665	0.907		11_hr
ACXD	12_hr	-0.0328837	0.896937	0.907		12_hr
Acyp2	1_hr	0.19878	0.429091	0.956		1_hr
Acyp2	2_hr	0.134402	0.59493	0.956		2_hr
Acyp2	3_hr	0.0885262	0.726858	0.956		3_hr
Acyp2	4_hr	0.0714709	0.778084	0.956		4_hr
Acyp2	5_hr	0.0611275	0.809595	0.956		5_hr
Acyp2	6_hr	0.0430097	0.865441	0.956		6_hr
Acyp2	7_hr	0.0461173	0.855812	0.956		7_hr
Acyp2	8_hr	0.0441669	0.861853	0.956		8_hr
Acyp2	9_hr	0.0419592	0.8687	0.956		9_hr
Acyp2	10_hr	0.0400203	0.874721	0.956		10_hr
Acyp2	11_hr	0.025496	0.920011	0.956		11_hr
Acyp2	12_hr	0.0140253	0.955952	0.956		12_hr
Ada1-1	1_hr	0.0501258	0.843419	0.92		1_hr
Ada1-1	2_hr	-0.0166305	0.947779	0.948		2_hr
Ada1-1	3_hr	-0.0830737	0.743126	0.892		3_hr
Ada1-1	4_hr	-0.0929289	0.713802	0.892		4_hr
Ada1-1	5_hr	-0.101117	0.689723	0.892		5_hr
Ada1-1	6_hr	-0.137425	0.586593	0.892		6_hr
Ada1-1	7_hr	-0.177282	0.481586	0.892		7_hr
Ada1-1	8_hr	-0.195097	0.437866	0.892		8_hr
Ada1-1	9_hr	-0.214423	0.392878	0.892		9_hr
Ada1-1	10_hr	-0.218774	0.38311	0.892		10_hr
Ada1-1	11_hr	-0.217941	0.38497	0.892		11_hr
Ada1-1	12_hr	-0.214965	0.391653	0.892		12_hr
Ada1-2	1_hr	0.0288274	0.909597	0.91		1_hr
Ada1-2	2_hr	0.10899	0.666837	0.727		2_hr
Ada1-2	3_hr	0.205489	0.413351	0.496		3_hr
Ada1-2	4_hr	0.240252	0.336909	0.449		4_hr
Ada1-2	5_hr	0.264013	0.289769	0.435		5_hr
Ada1-2	6_hr	0.30115	0.224601	0.385		6_hr
Ada1-2	7_hr	0.331942	0.178387	0.357		7_hr
Ada1-2	8_hr	0.339773	0.167741	0.357		8_hr
Ada1-2	9_hr	0.349834	0.154707	0.357		9_hr
Ada1-2	10_hr	0.355156	0.1481	0.357		10_hr
Ada1-2	11_hr	0.354194	0.14928	0.357		11_hr
Ada1-2	12_hr	0.348841	0.155961	0.357		12_hr
Ada2a	1_hr	-0.325538	0.187423	0.281		1_hr
Ada2a	2_hr	-0.346418	0.159051	0.281		2_hr
Ada2a	3_hr	-0.30334	0.221082	0.281		3_hr
Ada2a	4_hr	-0.270972	0.276765	0.281		4_hr
Ada2a	5_hr	-0.268564	0.281224	0.281		5_hr
Ada2a	6_hr	-0.286961	0.248272	0.281		6_hr
Ada2a	7_hr	-0.313018	0.205958	0.281		7_hr
Ada2a	8_hr	-0.31344	0.205315	0.281		8_hr
Ada2a	9_hr	-0.313566	0.205123	0.281		9_hr
Ada2a	10_hr	-0.306225	0.216499	0.281		10_hr
Ada2a	11_hr	-0.288962	0.244842	0.281		11_hr
Ada2a	12_hr	-0.276828	0.266107	0.281		12_hr
Ada2b	1_hr	-0.0946382	0.708753	0.709		1_hr
Ada2b	2_hr	-0.163449	0.516951	0.645		2_hr
Ada2b	3_hr	-0.156187	0.535989	0.645		3_hr
Ada2b	4_hr	-0.135828	0.590991	0.645		4_hr
Ada2b	5_hr	-0.136378	0.589477	0.645		5_hr
Ada2b	6_hr	-0.156248	0.535827	0.645		6_hr
Ada2b	7_hr	-0.170236	0.49945	0.645		7_hr
Ada2b	8_hr	-0.163284	0.517381	0.645		8_hr
Ada2b	9_hr	-0.162124	0.520401	0.645		9_hr
Ada2b	10_hr	-0.155966	0.536573	0.645		10_hr
Ada2b	11_hr	-0.157325	0.532984	0.645		11_hr
Ada2b	12_hr	-0.166741	0.508427	0.645		12_hr
Ada3	1_hr	0.33603	0.172775	0.987		1_hr
Ada3	2_hr	0.241229	0.334888	0.987		2_hr
Ada3	3_hr	0.207025	0.409791	0.987		3_hr
Ada3	4_hr	0.196111	0.435441	0.987		4_hr
Ada3	5_hr	0.158708	0.529345	0.987		5_hr
Ada3	6_hr	0.109058	0.66664	0.987		6_hr
Ada3	7_hr	0.0631936	0.803277	0.987		7_hr
Ada3	8_hr	0.0280107	0.912149	0.987		8_hr
Ada3	9_hr	0.0111275	0.965046	0.987		9_hr
Ada3	10_hr	0.00488835	0.984641	0.987		10_hr
Ada3	11_hr	-0.00403407	0.987325	0.987		11_hr
Ada3	12_hr	-0.019899	0.937533	0.987		12_hr
Adam	1_hr	-0.322397	0.191964	0.26		1_hr
Adam	2_hr	-0.362308	0.139533	0.26		2_hr
Adam	3_hr	-0.316588	0.200555	0.26		3_hr
Adam	4_hr	-0.283192	0.254815	0.26		4_hr
Adam	5_hr	-0.280211	0.260065	0.26		5_hr
Adam	6_hr	-0.291454	0.240613	0.26		6_hr
Adam	7_hr	-0.298426	0.229028	0.26		7_hr
Adam	8_hr	-0.300694	0.225337	0.26		8_hr
Adam	9_hr	-0.297913	0.229867	0.26		9_hr
Adam	10_hr	-0.291967	0.239747	0.26		10_hr
Adam	11_hr	-0.285218	0.251284	0.26		11_hr
Adam	12_hr	-0.287629	0.247124	0.26		12_hr
AdamTS-A	1_hr	-0.132303	0.600747	0.998		1_hr
AdamTS-A	2_hr	-0.0601084	0.812716	0.998		2_hr
AdamTS-A	3_hr	0.000560384	0.998239	0.998		3_hr
AdamTS-A	4_hr	0.037562	0.882364	0.998		4_hr
AdamTS-A	5_hr	0.0420271	0.86849	0.998		5_hr
AdamTS-A	6_hr	0.0238878	0.925042	0.998		6_hr
AdamTS-A	7_hr	0.000668323	0.9979	0.998		7_hr
AdamTS-A	8_hr	-0.015128	0.952492	0.998		8_hr
AdamTS-A	9_hr	-0.0286299	0.910214	0.998		9_hr
AdamTS-A	10_hr	-0.0340051	0.893441	0.998		10_hr
AdamTS-A	11_hr	-0.0105845	0.966751	0.998		11_hr
AdamTS-A	12_hr	0.00286945	0.990984	0.998		12_hr
Adar	1_hr	-0.242004	0.333288	0.693		1_hr
Adar	2_hr	-0.219561	0.381359	0.693		2_hr
Adar	3_hr	-0.17156	0.496071	0.693		3_hr
Adar	4_hr	-0.141159	0.576365	0.693		4_hr
Adar	5_hr	-0.13046	0.605873	0.693		5_hr
Adar	6_hr	-0.124686	0.622048	0.693		6_hr
Adar	7_hr	-0.131901	0.601864	0.693		7_hr
Adar	8_hr	-0.125628	0.619396	0.693		8_hr
Adar	9_hr	-0.124772	0.621804	0.693		9_hr
Adar	10_hr	-0.118528	0.63948	0.693		10_hr
Adar	11_hr	-0.105996	0.675507	0.693		11_hr
Adar	12_hr	-0.0998576	0.693409	0.693		12_hr
Adat1	1_hr	0.0342296	0.892741	0.952		1_hr
Adat1	2_hr	-0.0279001	0.912494	0.952		2_hr
Adat1	3_hr	-0.0217539	0.931723	0.952		3_hr
Adat1	4_hr	-0.0151508	0.95242	0.952		4_hr
Adat1	5_hr	-0.0270241	0.915232	0.952		5_hr
Adat1	6_hr	-0.0452138	0.858609	0.952		6_hr
Adat1	7_hr	-0.060346	0.811988	0.952		7_hr
Adat1	8_hr	-0.0640998	0.800509	0.952		8_hr
Adat1	9_hr	-0.0680152	0.788578	0.952		9_hr
Adat1	10_hr	-0.0635622	0.802151	0.952		10_hr
Adat1	11_hr	-0.0673035	0.790744	0.952		11_hr
Adat1	12_hr	-0.0788901	0.75568	0.952		12_hr
Adck	1_hr	-0.130878	0.604709	0.605		1_hr
Adck	2_hr	-0.271602	0.275607	0.301		2_hr
Adck	3_hr	-0.338695	0.16918	0.203		3_hr
Adck	4_hr	-0.37374	0.126562	0.169		4_hr
Adck	5_hr	-0.411042	0.0901595	0.135		5_hr
Adck	6_hr	-0.451597	0.0599327	0.103		6_hr
Adck	7_hr	-0.4852	0.0412487	0.082		7_hr
Adck	8_hr	-0.504235	0.0328584	0.08		8_hr
Adck	9_hr	-0.502641	0.0335055	0.08		9_hr
Adck	10_hr	-0.508597	0.031136	0.08		10_hr
Adck	11_hr	-0.515938	0.0283963	0.08		11_hr
Adck	12_hr	-0.528653	0.0240977	0.08		12_hr
ADD1	1_hr	-0.139451	0.581034	0.838		1_hr
ADD1	2_hr	-0.140728	0.577543	0.838		2_hr
ADD1	3_hr	-0.0849886	0.737401	0.838		3_hr
ADD1	4_hr	-0.0517295	0.838471	0.838		4_hr
ADD1	5_hr	-0.0522024	0.837013	0.838		5_hr
ADD1	6_hr	-0.0617391	0.807724	0.838		6_hr
ADD1	7_hr	-0.0763736	0.763259	0.838		7_hr
ADD1	8_hr	-0.0757706	0.765079	0.838		8_hr
ADD1	9_hr	-0.0741635	0.769933	0.838		9_hr
ADD1	10_hr	-0.0677788	0.789297	0.838		10_hr
ADD1	11_hr	-0.0581753	0.818643	0.838		11_hr
ADD1	12_hr	-0.0568742	0.822637	0.838		12_hr
ade2	1_hr	-0.410135	0.0909421	0.277		1_hr
ade2	2_hr	-0.429594	0.0752039	0.277		2_hr
ade2	3_hr	-0.429896	0.0749766	0.277		3_hr
ade2	4_hr	-0.408658	0.0922266	0.277		4_hr
ade2	5_hr	-0.367998	0.132967	0.319		5_hr
ade2	6_hr	-0.323237	0.190743	0.33		6_hr
ade2	7_hr	-0.286911	0.248358	0.33		7_hr
ade2	8_hr	-0.264042	0.289714	0.33		8_hr
ade2	9_hr	-0.246892	0.323312	0.33		9_hr
ade2	10_hr	-0.243435	0.33035	0.33		10_hr
ade2	11_hr	-0.247297	0.322492	0.33		11_hr
ade2	12_hr	-0.246079	0.324958	0.33		12_hr
ade3	1_hr	0.11734	0.642863	0.643		1_hr
ade3	2_hr	0.154638	0.540091	0.643		2_hr
ade3	3_hr	0.14819	0.557313	0.643		3_hr
ade3	4_hr	0.127896	0.613034	0.643		4_hr
ade3	5_hr	0.134498	0.594665	0.643		5_hr
ade3	6_hr	0.155518	0.537758	0.643		6_hr
ade3	7_hr	0.167164	0.507335	0.643		7_hr
ade3	8_hr	0.166024	0.510278	0.643		8_hr
ade3	9_hr	0.184106	0.464591	0.643		9_hr
ade3	10_hr	0.177743	0.480429	0.643		10_hr
ade3	11_hr	0.170065	0.499888	0.643		11_hr
ade3	12_hr	0.169394	0.501607	0.643		12_hr
ade5	1_hr	-0.19793	0.43111	0.916		1_hr
ade5	2_hr	-0.122875	0.627153	0.916		2_hr
ade5	3_hr	-0.0765314	0.762783	0.916		3_hr
ade5	4_hr	-0.046984	0.853129	0.916		4_hr
ade5	5_hr	-0.0307985	0.903442	0.916		5_hr
ade5	6_hr	-0.0304802	0.904436	0.916		6_hr
ade5	7_hr	-0.0433524	0.864378	0.916		7_hr
ade5	8_hr	-0.0527708	0.835262	0.916		8_hr
ade5	9_hr	-0.0535166	0.832964	0.916		9_hr
ade5	10_hr	-0.0583128	0.818221	0.916		10_hr
ade5	11_hr	-0.04037	0.873635	0.916		11_hr
ade5	12_hr	-0.0268601	0.915745	0.916		12_hr
AdenoK	1_hr	-0.134762	0.593935	0.594		1_hr
AdenoK	2_hr	-0.292451	0.238933	0.261		2_hr
AdenoK	3_hr	-0.357251	0.145554	0.175		3_hr
AdenoK	4_hr	-0.377432	0.122561	0.163		4_hr
AdenoK	5_hr	-0.405737	0.0948072	0.142		5_hr
AdenoK	6_hr	-0.452848	0.0591402	0.101		6_hr
AdenoK	7_hr	-0.488996	0.0394573	0.079		7_hr
AdenoK	8_hr	-0.502748	0.0334619	0.079		8_hr
AdenoK	9_hr	-0.522155	0.0262259	0.079		9_hr
AdenoK	10_hr	-0.524388	0.0254788	0.079		10_hr
AdenoK	11_hr	-0.527868	0.0243473	0.079		11_hr
AdenoK	12_hr	-0.535699	0.0219449	0.079		12_hr
Adf1	1_hr	0.128221	0.612125	0.897		1_hr
Adf1	2_hr	0.0450047	0.859257	0.897		2_hr
Adf1	3_hr	-0.0328791	0.896951	0.897		3_hr
Adf1	4_hr	-0.0608123	0.81056	0.897		4_hr
Adf1	5_hr	-0.0711793	0.778968	0.897		5_hr
Adf1	6_hr	-0.0932109	0.712969	0.897		6_hr
Adf1	7_hr	-0.114688	0.650441	0.897		7_hr
Adf1	8_hr	-0.121668	0.630566	0.897		8_hr
Adf1	9_hr	-0.134282	0.595262	0.897		9_hr
Adf1	10_hr	-0.138834	0.582725	0.897		10_hr
Adf1	11_hr	-0.146371	0.562215	0.897		11_hr
Adf1	12_hr	-0.154403	0.540714	0.897		12_hr
Adgf-C	1_hr	-0.197071	0.433151	0.981		1_hr
Adgf-C	2_hr	-0.179981	0.474829	0.981		2_hr
Adgf-C	3_hr	-0.146352	0.562266	0.981		3_hr
Adgf-C	4_hr	-0.141255	0.576103	0.981		4_hr
Adgf-C	5_hr	-0.124687	0.622043	0.981		5_hr
Adgf-C	6_hr	-0.0800066	0.752324	0.981		6_hr
Adgf-C	7_hr	-0.0380774	0.880761	0.981		7_hr
Adgf-C	8_hr	-0.00608069	0.980896	0.981		8_hr
Adgf-C	9_hr	0.0286736	0.910078	0.981		9_hr
Adgf-C	10_hr	0.0342931	0.892543	0.981		10_hr
Adgf-C	11_hr	0.0271311	0.914898	0.981		11_hr
Adgf-C	12_hr	0.0241644	0.924177	0.981		12_hr
Adgf-D	1_hr	-0.145001	0.565922	0.916		1_hr
Adgf-D	2_hr	-0.0682135	0.787975	0.916		2_hr
Adgf-D	3_hr	0.020614	0.935293	0.935		3_hr
Adgf-D	4_hr	0.0512768	0.839868	0.916		4_hr
Adgf-D	5_hr	0.0696711	0.783545	0.916		5_hr
Adgf-D	6_hr	0.10504	0.678284	0.916		6_hr
Adgf-D	7_hr	0.139266	0.581542	0.916		7_hr
Adgf-D	8_hr	0.15471	0.539898	0.916		8_hr
Adgf-D	9_hr	0.181109	0.472018	0.916		9_hr
Adgf-D	10_hr	0.186651	0.458333	0.916		10_hr
Adgf-D	11_hr	0.189465	0.451459	0.916		11_hr
Adgf-D	12_hr	0.187417	0.456456	0.916		12_hr
Adh	1_hr	0.0718351	0.77698	0.777		1_hr
Adh	2_hr	0.145636	0.564202	0.615		2_hr
Adh	3_hr	0.18313	0.467004	0.56		3_hr
Adh	4_hr	0.229411	0.359807	0.48		4_hr
Adh	5_hr	0.272155	0.274592	0.461		5_hr
Adh	6_hr	0.296007	0.233005	0.461		6_hr
Adh	7_hr	0.286749	0.248638	0.461		7_hr
Adh	8_hr	0.270933	0.276837	0.461		8_hr
Adh	9_hr	0.259114	0.299142	0.461		9_hr
Adh	10_hr	0.254769	0.307606	0.461		10_hr
Adh	11_hr	0.255992	0.305209	0.461		11_hr
Adh	12_hr	0.266049	0.285927	0.461		12_hr
Adhr	1_hr	0.41746	0.0847601	0.197		1_hr
Adhr	2_hr	0.440775	0.0671223	0.197		2_hr
Adhr	3_hr	0.415911	0.0860412	0.197		3_hr
Adhr	4_hr	0.424711	0.0789491	0.197		4_hr
Adhr	5_hr	0.423933	0.0795579	0.197		5_hr
Adhr	6_hr	0.401668	0.0984871	0.197		6_hr
Adhr	7_hr	0.371684	0.128831	0.216		7_hr
Adhr	8_hr	0.352964	0.150797	0.216		8_hr
Adhr	9_hr	0.337531	0.170743	0.216		9_hr
Adhr	10_hr	0.327286	0.184927	0.216		10_hr
Adhr	11_hr	0.316821	0.200206	0.216		11_hr
Adhr	12_hr	0.306742	0.215685	0.216		12_hr
Adi1	1_hr	0.0269422	0.915488	0.915		1_hr
Adi1	2_hr	0.0659699	0.794805	0.867		2_hr
Adi1	3_hr	0.105505	0.676935	0.867		3_hr
Adi1	4_hr	0.145743	0.563914	0.867		4_hr
Adi1	5_hr	0.157517	0.532478	0.867		5_hr
Adi1	6_hr	0.1218	0.630194	0.867		6_hr
Adi1	7_hr	0.0952731	0.706881	0.867		7_hr
Adi1	8_hr	0.0753423	0.766371	0.867		8_hr
Adi1	9_hr	0.0691597	0.785098	0.867		9_hr
Adi1	10_hr	0.0691114	0.785245	0.867		10_hr
Adi1	11_hr	0.0803518	0.751287	0.867		11_hr
Adi1	12_hr	0.0809821	0.749395	0.867		12_hr
AdipoR	1_hr	-0.348061	0.156952	0.196		1_hr
AdipoR	2_hr	-0.355768	0.147354	0.196		2_hr
AdipoR	3_hr	-0.376212	0.123874	0.196		3_hr
AdipoR	4_hr	-0.380269	0.119548	0.196		4_hr
AdipoR	5_hr	-0.363876	0.137701	0.196		5_hr
AdipoR	6_hr	-0.343711	0.162553	0.196		6_hr
AdipoR	7_hr	-0.343891	0.162319	0.196		7_hr
AdipoR	8_hr	-0.341433	0.16554	0.196		8_hr
AdipoR	9_hr	-0.325648	0.187265	0.196		9_hr
AdipoR	10_hr	-0.328263	0.183542	0.196		10_hr
AdipoR	11_hr	-0.325416	0.187598	0.196		11_hr
AdipoR	12_hr	-0.319564	0.196123	0.196		12_hr
Adk1	1_hr	0.137214	0.587173	0.935		1_hr
Adk1	2_hr	0.0956182	0.705864	0.935		2_hr
Adk1	3_hr	0.0840574	0.740184	0.935		3_hr
Adk1	4_hr	0.0571599	0.82176	0.935		4_hr
Adk1	5_hr	0.0414134	0.870394	0.935		5_hr
Adk1	6_hr	0.0345114	0.891863	0.935		6_hr
Adk1	7_hr	0.0324423	0.898313	0.935		7_hr
Adk1	8_hr	0.0282322	0.911457	0.935		8_hr
Adk1	9_hr	0.0435357	0.86381	0.935		9_hr
Adk1	10_hr	0.0393403	0.876835	0.935		10_hr
Adk1	11_hr	0.0284767	0.910693	0.935		11_hr
Adk1	12_hr	0.0208622	0.934516	0.935		12_hr
Adk2	1_hr	0.309565	0.211273	0.977		1_hr
Adk2	2_hr	0.216663	0.387832	0.977		2_hr
Adk2	3_hr	0.173308	0.491623	0.977		3_hr
Adk2	4_hr	0.144352	0.56768	0.977		4_hr
Adk2	5_hr	0.105828	0.675995	0.977		5_hr
Adk2	6_hr	0.0625675	0.80519	0.977		6_hr
Adk2	7_hr	0.0434592	0.864047	0.977		7_hr
Adk2	8_hr	0.022716	0.92871	0.977		8_hr
Adk2	9_hr	0.0275601	0.913557	0.977		9_hr
Adk2	10_hr	0.0232636	0.926996	0.977		10_hr
Adk2	11_hr	0.00726874	0.977164	0.977		11_hr
Adk2	12_hr	-0.0136191	0.957226	0.977		12_hr
Adk3	1_hr	-0.0833172	0.742398	0.995		1_hr
Adk3	2_hr	-0.101403	0.688887	0.995		2_hr
Adk3	3_hr	-0.057873	0.81957	0.995		3_hr
Adk3	4_hr	-0.0456534	0.857248	0.995		4_hr
Adk3	5_hr	-0.0424149	0.867286	0.995		5_hr
Adk3	6_hr	-0.026772	0.916021	0.995		6_hr
Adk3	7_hr	0.00413256	0.987016	0.995		7_hr
Adk3	8_hr	0.00859111	0.973011	0.995		8_hr
Adk3	9_hr	0.0229203	0.928071	0.995		9_hr
Adk3	10_hr	0.0249399	0.92175	0.995		10_hr
Adk3	11_hr	0.0182316	0.942759	0.995		11_hr
Adk3	12_hr	0.00167173	0.994747	0.995		12_hr
AdoR	1_hr	-0.38242	0.117298	0.174		1_hr
AdoR	2_hr	-0.411872	0.0894477	0.174		2_hr
AdoR	3_hr	-0.384052	0.115611	0.174		3_hr
AdoR	4_hr	-0.351704	0.152363	0.174		4_hr
AdoR	5_hr	-0.340552	0.166706	0.174		5_hr
AdoR	6_hr	-0.358719	0.143788	0.174		6_hr
AdoR	7_hr	-0.370628	0.130006	0.174		7_hr
AdoR	8_hr	-0.362574	0.139221	0.174		8_hr
AdoR	9_hr	-0.363101	0.138604	0.174		9_hr
AdoR	10_hr	-0.355185	0.148064	0.174		10_hr
AdoR	11_hr	-0.339577	0.168002	0.174		11_hr
AdoR	12_hr	-0.334846	0.174387	0.174		12_hr
adp	1_hr	-0.0924147	0.715323	0.881		1_hr
adp	2_hr	-0.108557	0.668087	0.881		2_hr
adp	3_hr	-0.0636696	0.801823	0.881		3_hr
adp	4_hr	-0.0378429	0.881491	0.881		4_hr
adp	5_hr	-0.0401314	0.874376	0.881		5_hr
adp	6_hr	-0.0433022	0.864534	0.881		6_hr
adp	7_hr	-0.0567908	0.822893	0.881		7_hr
adp	8_hr	-0.0654222	0.796475	0.881		8_hr
adp	9_hr	-0.0623414	0.805882	0.881		9_hr
adp	10_hr	-0.0606372	0.811096	0.881		10_hr
adp	11_hr	-0.0564671	0.823888	0.881		11_hr
adp	12_hr	-0.0569438	0.822423	0.881		12_hr
ADPS	1_hr	-0.304576	0.21911	0.379		1_hr
ADPS	2_hr	-0.29095	0.241463	0.379		2_hr
ADPS	3_hr	-0.287266	0.247748	0.379		3_hr
ADPS	4_hr	-0.289852	0.243327	0.379		4_hr
ADPS	5_hr	-0.268642	0.281079	0.379		5_hr
ADPS	6_hr	-0.236786	0.344135	0.379		6_hr
ADPS	7_hr	-0.226708	0.365652	0.379		7_hr
ADPS	8_hr	-0.236274	0.345212	0.379		8_hr
ADPS	9_hr	-0.224751	0.369916	0.379		9_hr
ADPS	10_hr	-0.229116	0.360444	0.379		10_hr
ADPS	11_hr	-0.228091	0.362655	0.379		11_hr
ADPS	12_hr	-0.220648	0.378947	0.379		12_hr
AdSL	1_hr	-0.286827	0.248502	0.31		1_hr
AdSL	2_hr	-0.31848	0.197729	0.31		2_hr
AdSL	3_hr	-0.275985	0.267625	0.31		3_hr
AdSL	4_hr	-0.25362	0.309868	0.31		4_hr
AdSL	5_hr	-0.255926	0.305339	0.31		5_hr
AdSL	6_hr	-0.265901	0.286205	0.31		6_hr
AdSL	7_hr	-0.278016	0.263975	0.31		7_hr
AdSL	8_hr	-0.283185	0.254828	0.31		8_hr
AdSL	9_hr	-0.275798	0.267963	0.31		9_hr
AdSL	10_hr	-0.271455	0.275876	0.31		10_hr
AdSL	11_hr	-0.264662	0.288541	0.31		11_hr
AdSL	12_hr	-0.264226	0.289366	0.31		12_hr
AdSS	1_hr	0.443455	0.0652856	0.196		1_hr
AdSS	2_hr	0.470126	0.0489813	0.196		2_hr
AdSS	3_hr	0.468918	0.0496452	0.196		3_hr
AdSS	4_hr	0.451785	0.059813	0.196		4_hr
AdSS	5_hr	0.420025	0.08267	0.198		5_hr
AdSS	6_hr	0.37025	0.130428	0.261		6_hr
AdSS	7_hr	0.33271	0.177324	0.282		7_hr
AdSS	8_hr	0.293764	0.236734	0.282		8_hr
AdSS	9_hr	0.292822	0.23831	0.282		9_hr
AdSS	10_hr	0.282262	0.256446	0.282		10_hr
AdSS	11_hr	0.279407	0.261493	0.282		11_hr
AdSS	12_hr	0.268273	0.281766	0.282		12_hr
Ady43A	1_hr	0.0515644	0.83898	0.839		1_hr
Ady43A	2_hr	-0.0690472	0.78544	0.839		2_hr
Ady43A	3_hr	-0.159061	0.528417	0.634		3_hr
Ady43A	4_hr	-0.204072	0.416649	0.556		4_hr
Ady43A	5_hr	-0.243118	0.330999	0.496		5_hr
Ady43A	6_hr	-0.293404	0.237336	0.407		6_hr
Ady43A	7_hr	-0.329708	0.181505	0.363		7_hr
Ady43A	8_hr	-0.339213	0.168487	0.363		8_hr
Ady43A	9_hr	-0.342692	0.163885	0.363		9_hr
Ady43A	10_hr	-0.34604	0.159537	0.363		10_hr
Ady43A	11_hr	-0.353968	0.149558	0.363		11_hr
Ady43A	12_hr	-0.366303	0.134899	0.363		12_hr
Aef1	1_hr	-0.204674	0.415246	0.744		1_hr
Aef1	2_hr	-0.196492	0.434531	0.744		2_hr
Aef1	3_hr	-0.138488	0.583674	0.744		3_hr
Aef1	4_hr	-0.100205	0.692392	0.744		4_hr
Aef1	5_hr	-0.0905927	0.720721	0.744		5_hr
Aef1	6_hr	-0.093777	0.711296	0.744		6_hr
Aef1	7_hr	-0.105047	0.678264	0.744		7_hr
Aef1	8_hr	-0.102162	0.68667	0.744		8_hr
Aef1	9_hr	-0.103651	0.682326	0.744		9_hr
Aef1	10_hr	-0.0980162	0.69881	0.744		10_hr
Aef1	11_hr	-0.0864136	0.733149	0.744		11_hr
Aef1	12_hr	-0.0827402	0.744125	0.744		12_hr
aft	1_hr	-0.00820935	0.97421	0.994		1_hr
aft	2_hr	-0.0154903	0.951355	0.994		2_hr
aft	3_hr	0.0327411	0.897381	0.994		3_hr
aft	4_hr	0.0652807	0.796906	0.994		4_hr
aft	5_hr	0.0557242	0.826171	0.994		5_hr
aft	6_hr	0.0330523	0.896411	0.994		6_hr
aft	7_hr	0.0143571	0.95491	0.994		7_hr
aft	8_hr	0.00196869	0.993814	0.994		8_hr
aft	9_hr	-0.00344003	0.989191	0.994		9_hr
aft	10_hr	0.00303024	0.990479	0.994		10_hr
aft	11_hr	0.0112181	0.964762	0.994		11_hr
aft	12_hr	0.00722766	0.977293	0.994		12_hr
Afti	1_hr	-0.236579	0.34457	0.763		1_hr
Afti	2_hr	-0.216145	0.388996	0.763		2_hr
Afti	3_hr	-0.151542	0.548329	0.763		3_hr
Afti	4_hr	-0.114348	0.651415	0.763		4_hr
Afti	5_hr	-0.104587	0.679601	0.763		5_hr
Afti	6_hr	-0.101496	0.688615	0.763		6_hr
Afti	7_hr	-0.108172	0.669202	0.763		7_hr
Afti	8_hr	-0.104158	0.680852	0.763		8_hr
Afti	9_hr	-0.0995862	0.694204	0.763		9_hr
Afti	10_hr	-0.0922349	0.715855	0.763		10_hr
Afti	11_hr	-0.0805404	0.750721	0.763		11_hr
Afti	12_hr	-0.076518	0.762824	0.763		12_hr
Ag5r	1_hr	-0.0906422	0.720574	0.92		1_hr
Ag5r	2_hr	-0.0255994	0.919687	0.92		2_hr
Ag5r	3_hr	0.0272662	0.914476	0.92		3_hr
Ag5r	4_hr	0.0547708	0.829103	0.92		4_hr
Ag5r	5_hr	0.0874869	0.729951	0.92		5_hr
Ag5r	6_hr	0.11359	0.653591	0.92		6_hr
Ag5r	7_hr	0.128826	0.610433	0.92		7_hr
Ag5r	8_hr	0.133601	0.597146	0.92		8_hr
Ag5r	9_hr	0.139999	0.579533	0.92		9_hr
Ag5r	10_hr	0.134951	0.593414	0.92		10_hr
Ag5r	11_hr	0.142718	0.572117	0.92		11_hr
Ag5r	12_hr	0.150447	0.551257	0.92		12_hr
AGBE	1_hr	0.187825	0.455458	0.553		1_hr
AGBE	2_hr	0.215209	0.391103	0.553		2_hr
AGBE	3_hr	0.174594	0.488365	0.553		3_hr
AGBE	4_hr	0.149867	0.552812	0.553		4_hr
AGBE	5_hr	0.166895	0.508028	0.553		5_hr
AGBE	6_hr	0.199409	0.427603	0.553		6_hr
AGBE	7_hr	0.213	0.396099	0.553		7_hr
AGBE	8_hr	0.216975	0.387133	0.553		8_hr
AGBE	9_hr	0.215695	0.390007	0.553		9_hr
AGBE	10_hr	0.208319	0.406804	0.553		10_hr
AGBE	11_hr	0.199008	0.428552	0.553		11_hr
AGBE	12_hr	0.199274	0.427923	0.553		12_hr
ago	1_hr	-0.0870162	0.731353	0.943		1_hr
ago	2_hr	-0.0877356	0.72921	0.943		2_hr
ago	3_hr	-0.0418628	0.869	0.943		3_hr
ago	4_hr	-0.0182578	0.942677	0.943		4_hr
ago	5_hr	-0.0201654	0.936699	0.943		5_hr
ago	6_hr	-0.0289281	0.909282	0.943		6_hr
ago	7_hr	-0.0455033	0.857713	0.943		7_hr
ago	8_hr	-0.0501552	0.843329	0.943		8_hr
ago	9_hr	-0.0488807	0.847265	0.943		9_hr
ago	10_hr	-0.0457216	0.857037	0.943		10_hr
ago	11_hr	-0.0387139	0.878782	0.943		11_hr
ago	12_hr	-0.0399137	0.875052	0.943		12_hr
AGO1	1_hr	-0.200757	0.424422	0.635		1_hr
AGO1	2_hr	-0.203696	0.417526	0.635		2_hr
AGO1	3_hr	-0.160056	0.525807	0.635		3_hr
AGO1	4_hr	-0.131542	0.602863	0.635		4_hr
AGO1	5_hr	-0.127557	0.613983	0.635		5_hr
AGO1	6_hr	-0.132558	0.600039	0.635		6_hr
AGO1	7_hr	-0.14364	0.56961	0.635		7_hr
AGO1	8_hr	-0.139675	0.580422	0.635		8_hr
AGO1	9_hr	-0.139	0.582269	0.635		9_hr
AGO1	10_hr	-0.132186	0.60107	0.635		10_hr
AGO1	11_hr	-0.122265	0.628879	0.635		11_hr
AGO1	12_hr	-0.119941	0.635462	0.635		12_hr
AGO2	1_hr	-0.0192427	0.93959	0.983		1_hr
AGO2	2_hr	-0.00542576	0.982953	0.983		2_hr
AGO2	3_hr	0.0339416	0.893639	0.983		3_hr
AGO2	4_hr	0.0607396	0.810783	0.983		4_hr
AGO2	5_hr	0.0615199	0.808394	0.983		5_hr
AGO2	6_hr	0.0458169	0.856742	0.983		6_hr
AGO2	7_hr	0.0202047	0.936575	0.983		7_hr
AGO2	8_hr	0.0151135	0.952537	0.983		8_hr
AGO2	9_hr	0.0115224	0.963807	0.983		9_hr
AGO2	10_hr	0.0141133	0.955675	0.983		10_hr
AGO2	11_hr	0.0229953	0.927836	0.983		11_hr
AGO2	12_hr	0.0241491	0.924225	0.983		12_hr
agt	1_hr	-0.0961657	0.704252	0.704		1_hr
agt	2_hr	-0.105084	0.678156	0.704		2_hr
agt	3_hr	-0.156794	0.534385	0.704		3_hr
agt	4_hr	-0.17521	0.486807	0.704		4_hr
agt	5_hr	-0.168188	0.504701	0.704		5_hr
agt	6_hr	-0.148588	0.556243	0.704		6_hr
agt	7_hr	-0.136661	0.588695	0.704		7_hr
agt	8_hr	-0.137987	0.585049	0.704		8_hr
agt	9_hr	-0.139189	0.581752	0.704		9_hr
agt	10_hr	-0.143333	0.570444	0.704		10_hr
agt	11_hr	-0.147139	0.560143	0.704		11_hr
agt	12_hr	-0.143702	0.569443	0.704		12_hr
Ahcy13	1_hr	0.0474722	0.851619	0.852		1_hr
Ahcy13	2_hr	-0.089752	0.723216	0.789		2_hr
Ahcy13	3_hr	-0.208007	0.407523	0.489		3_hr
Ahcy13	4_hr	-0.272984	0.273075	0.364		4_hr
Ahcy13	5_hr	-0.316989	0.199954	0.31		5_hr
Ahcy13	6_hr	-0.33802	0.170085	0.31		6_hr
Ahcy13	7_hr	-0.326865	0.185526	0.31		7_hr
Ahcy13	8_hr	-0.323985	0.18966	0.31		8_hr
Ahcy13	9_hr	-0.312507	0.206739	0.31		9_hr
Ahcy13	10_hr	-0.318399	0.197851	0.31		10_hr
Ahcy13	11_hr	-0.334497	0.174865	0.31		11_hr
Ahcy13	12_hr	-0.351036	0.153196	0.31		12_hr
Ahcy89E	1_hr	-0.455953	0.0572077	0.518		1_hr
Ahcy89E	2_hr	-0.369703	0.131042	0.518		2_hr
Ahcy89E	3_hr	-0.284041	0.253332	0.518		3_hr
Ahcy89E	4_hr	-0.228912	0.360883	0.518		4_hr
Ahcy89E	5_hr	-0.208014	0.407507	0.518		5_hr
Ahcy89E	6_hr	-0.211358	0.399837	0.518		6_hr
Ahcy89E	7_hr	-0.209581	0.403903	0.518		7_hr
Ahcy89E	8_hr	-0.21104	0.400562	0.518		8_hr
Ahcy89E	9_hr	-0.204395	0.415896	0.518		9_hr
Ahcy89E	10_hr	-0.197542	0.43203	0.518		10_hr
Ahcy89E	11_hr	-0.169415	0.501551	0.547		11_hr
Ahcy89E	12_hr	-0.151152	0.549373	0.549		12_hr
AIF	1_hr	-0.275869	0.267834	0.476		1_hr
AIF	2_hr	-0.294216	0.235979	0.476		2_hr
AIF	3_hr	-0.249909	0.31724	0.476		3_hr
AIF	4_hr	-0.219346	0.381836	0.476		4_hr
AIF	5_hr	-0.20792	0.407724	0.476		5_hr
AIF	6_hr	-0.204149	0.41647	0.476		6_hr
AIF	7_hr	-0.204762	0.415042	0.476		7_hr
AIF	8_hr	-0.196305	0.434977	0.476		8_hr
AIF	9_hr	-0.191441	0.446666	0.476		9_hr
AIF	10_hr	-0.185696	0.460677	0.476		10_hr
AIF	11_hr	-0.179514	0.475995	0.476		11_hr
AIF	12_hr	-0.179697	0.475537	0.476		12_hr
AIMP1	1_hr	0.308565	0.212829	0.669		1_hr
AIMP1	2_hr	0.254471	0.308193	0.669		2_hr
AIMP1	3_hr	0.236495	0.344746	0.669		3_hr
AIMP1	4_hr	0.223028	0.373692	0.669		4_hr
AIMP1	5_hr	0.194836	0.43849	0.669		5_hr
AIMP1	6_hr	0.173008	0.492386	0.669		6_hr
AIMP1	7_hr	0.167894	0.505457	0.669		7_hr
AIMP1	8_hr	0.153207	0.543891	0.669		8_hr
AIMP1	9_hr	0.15037	0.551463	0.669		9_hr
AIMP1	10_hr	0.142797	0.571903	0.669		10_hr
AIMP1	11_hr	0.126321	0.617449	0.669		11_hr
AIMP1	12_hr	0.108138	0.669299	0.669		12_hr
AIMP2	1_hr	-0.178168	0.479365	0.479		1_hr
AIMP2	2_hr	-0.305243	0.218053	0.238		2_hr
AIMP2	3_hr	-0.349937	0.154577	0.185		3_hr
AIMP2	4_hr	-0.373079	0.127288	0.17		4_hr
AIMP2	5_hr	-0.391885	0.107755	0.166		5_hr
AIMP2	6_hr	-0.40956	0.0914408	0.166		6_hr
AIMP2	7_hr	-0.401244	0.0988762	0.166		7_hr
AIMP2	8_hr	-0.397679	0.102194	0.166		8_hr
AIMP2	9_hr	-0.389173	0.110431	0.166		9_hr
AIMP2	10_hr	-0.389483	0.110122	0.166		10_hr
AIMP2	11_hr	-0.403933	0.096426	0.166		11_hr
AIMP2	12_hr	-0.420362	0.0823985	0.166		12_hr
AIMP3	1_hr	0.0969511	0.70194	0.886		1_hr
AIMP3	2_hr	-0.00119714	0.996238	0.996		2_hr
AIMP3	3_hr	-0.0604267	0.811741	0.886		3_hr
AIMP3	4_hr	-0.0895979	0.723673	0.886		4_hr
AIMP3	5_hr	-0.102265	0.686368	0.886		5_hr
AIMP3	6_hr	-0.103488	0.682802	0.886		6_hr
AIMP3	7_hr	-0.0940169	0.710587	0.886		7_hr
AIMP3	8_hr	-0.0888191	0.725987	0.886		8_hr
AIMP3	9_hr	-0.0735298	0.771849	0.886		9_hr
AIMP3	10_hr	-0.0729166	0.773705	0.886		10_hr
AIMP3	11_hr	-0.0949218	0.707917	0.886		11_hr
AIMP3	12_hr	-0.110665	0.662	0.886		12_hr
Ak6	1_hr	-0.0682869	0.787752	0.788		1_hr
Ak6	2_hr	-0.167935	0.50535	0.591		2_hr
Ak6	3_hr	-0.200742	0.424455	0.591		3_hr
Ak6	4_hr	-0.205095	0.414266	0.591		4_hr
Ak6	5_hr	-0.206565	0.410855	0.591		5_hr
Ak6	6_hr	-0.205485	0.413361	0.591		6_hr
Ak6	7_hr	-0.180234	0.474198	0.591		7_hr
Ak6	8_hr	-0.1606	0.524383	0.591		8_hr
Ak6	9_hr	-0.159509	0.527241	0.591		9_hr
Ak6	10_hr	-0.154042	0.541672	0.591		10_hr
Ak6	11_hr	-0.166856	0.508131	0.591		11_hr
Ak6	12_hr	-0.177726	0.480472	0.591		12_hr
Akap200	1_hr	-0.464532	0.0521136	0.156		1_hr
Akap200	2_hr	-0.487459	0.040175	0.156		2_hr
Akap200	3_hr	-0.468477	0.0498893	0.156		3_hr
Akap200	4_hr	-0.434385	0.0716578	0.156		4_hr
Akap200	5_hr	-0.411726	0.0895726	0.156		5_hr
Akap200	6_hr	-0.400401	0.099654	0.156		6_hr
Akap200	7_hr	-0.401579	0.0985686	0.156		7_hr
Akap200	8_hr	-0.38229	0.117433	0.156		8_hr
Akap200	9_hr	-0.379541	0.120315	0.156		9_hr
Akap200	10_hr	-0.370577	0.130063	0.156		10_hr
Akap200	11_hr	-0.358591	0.143941	0.157		11_hr
Akap200	12_hr	-0.34683	0.158523	0.159		12_hr
Akh	1_hr	0.142468	0.572797	0.796		1_hr
Akh	2_hr	0.0703124	0.781598	0.853		2_hr
Akh	3_hr	-0.0119235	0.962548	0.963		3_hr
Akh	4_hr	-0.0910198	0.719454	0.853		4_hr
Akh	5_hr	-0.133561	0.597258	0.796		5_hr
Akh	6_hr	-0.145133	0.565562	0.796		6_hr
Akh	7_hr	-0.138288	0.584222	0.796		7_hr
Akh	8_hr	-0.14432	0.567766	0.796		8_hr
Akh	9_hr	-0.143935	0.568809	0.796		9_hr
Akh	10_hr	-0.156019	0.536432	0.796		10_hr
Akh	11_hr	-0.168994	0.502632	0.796		11_hr
Akh	12_hr	-0.177789	0.480314	0.796		12_hr
akirin	1_hr	-0.0236837	0.925681	0.926		1_hr
akirin	2_hr	-0.12567	0.619279	0.676		2_hr
akirin	3_hr	-0.155013	0.539095	0.647		3_hr
akirin	4_hr	-0.162219	0.520153	0.647		4_hr
akirin	5_hr	-0.184166	0.464444	0.647		5_hr
akirin	6_hr	-0.225534	0.368206	0.631		6_hr
akirin	7_hr	-0.256448	0.304318	0.624		7_hr
akirin	8_hr	-0.257432	0.302403	0.624		8_hr
akirin	9_hr	-0.256124	0.304952	0.624		9_hr
akirin	10_hr	-0.252525	0.312033	0.624		10_hr
akirin	11_hr	-0.255755	0.305674	0.624		11_hr
akirin	12_hr	-0.265326	0.287287	0.624		12_hr
Akt1	1_hr	-0.162868	0.518461	0.675		1_hr
Akt1	2_hr	-0.169934	0.500222	0.675		2_hr
Akt1	3_hr	-0.136283	0.589738	0.675		3_hr
Akt1	4_hr	-0.111721	0.658959	0.675		4_hr
Akt1	5_hr	-0.10607	0.675292	0.675		5_hr
Akt1	6_hr	-0.114915	0.649792	0.675		6_hr
Akt1	7_hr	-0.131713	0.602386	0.675		7_hr
Akt1	8_hr	-0.127843	0.613182	0.675		8_hr
Akt1	9_hr	-0.12758	0.61392	0.675		9_hr
Akt1	10_hr	-0.122365	0.628596	0.675		10_hr
Akt1	11_hr	-0.113951	0.652554	0.675		11_hr
Akt1	12_hr	-0.112609	0.656408	0.675		12_hr
AlaRS	1_hr	-0.315433	0.202293	0.331		1_hr
AlaRS	2_hr	-0.3533	0.150382	0.331		2_hr
AlaRS	3_hr	-0.302277	0.222785	0.331		3_hr
AlaRS	4_hr	-0.269567	0.279362	0.331		4_hr
AlaRS	5_hr	-0.271143	0.276451	0.331		5_hr
AlaRS	6_hr	-0.28113	0.258441	0.331		6_hr
AlaRS	7_hr	-0.284248	0.252971	0.331		7_hr
AlaRS	8_hr	-0.274417	0.270463	0.331		8_hr
AlaRS	9_hr	-0.261858	0.293871	0.331		9_hr
AlaRS	10_hr	-0.250771	0.315519	0.331		10_hr
AlaRS	11_hr	-0.242913	0.33142	0.331		11_hr
AlaRS	12_hr	-0.243313	0.330599	0.331		12_hr
AlaRS-m	1_hr	-0.216097	0.389103	0.922		1_hr
AlaRS-m	2_hr	-0.187885	0.455312	0.922		2_hr
AlaRS-m	3_hr	-0.108206	0.669103	0.922		3_hr
AlaRS-m	4_hr	-0.0612176	0.809319	0.922		4_hr
AlaRS-m	5_hr	-0.0503567	0.842707	0.922		5_hr
AlaRS-m	6_hr	-0.0516542	0.838703	0.922		6_hr
AlaRS-m	7_hr	-0.0554754	0.826936	0.922		7_hr
AlaRS-m	8_hr	-0.0523693	0.836499	0.922		8_hr
AlaRS-m	9_hr	-0.0455674	0.857514	0.922		9_hr
AlaRS-m	10_hr	-0.0370636	0.883915	0.922		10_hr
AlaRS-m	11_hr	-0.0255853	0.919731	0.922		11_hr
AlaRS-m	12_hr	-0.024997	0.921572	0.922		12_hr
Alas	1_hr	0.0481984	0.849374	0.987		1_hr
Alas	2_hr	-0.00410843	0.987091	0.987		2_hr
Alas	3_hr	0.0249995	0.921564	0.987		3_hr
Alas	4_hr	0.044682	0.860257	0.987		4_hr
Alas	5_hr	0.038377	0.879829	0.987		5_hr
Alas	6_hr	0.0219509	0.931106	0.987		6_hr
Alas	7_hr	0.016759	0.947376	0.987		7_hr
Alas	8_hr	0.0170299	0.946527	0.987		8_hr
Alas	9_hr	0.0205485	0.935498	0.987		9_hr
Alas	10_hr	0.0234078	0.926544	0.987		10_hr
Alas	11_hr	0.0209707	0.934176	0.987		11_hr
Alas	12_hr	0.00810451	0.974539	0.987		12_hr
alc	1_hr	0.398888	0.10106	0.132		1_hr
alc	2_hr	0.428469	0.0760547	0.132		2_hr
alc	3_hr	0.443936	0.0649597	0.132		3_hr
alc	4_hr	0.445533	0.0638869	0.132		4_hr
alc	5_hr	0.444099	0.0648492	0.132		5_hr
alc	6_hr	0.433763	0.0721108	0.132		6_hr
alc	7_hr	0.424484	0.079126	0.132		7_hr
alc	8_hr	0.397869	0.102015	0.132		8_hr
alc	9_hr	0.393292	0.106385	0.132		9_hr
alc	10_hr	0.386086	0.113533	0.132		10_hr
alc	11_hr	0.376571	0.123486	0.132		11_hr
alc	12_hr	0.368645	0.132234	0.132		12_hr
Ald	1_hr	-0.201604	0.422427	0.923		1_hr
Ald	2_hr	-0.162121	0.520408	0.923		2_hr
Ald	3_hr	-0.0860863	0.734125	0.923		3_hr
Ald	4_hr	-0.0424435	0.867198	0.923		4_hr
Ald	5_hr	-0.0302767	0.905071	0.923		5_hr
Ald	6_hr	-0.033638	0.894585	0.923		6_hr
Ald	7_hr	-0.0485373	0.848326	0.923		7_hr
Ald	8_hr	-0.0521224	0.83726	0.923		8_hr
Ald	9_hr	-0.0496399	0.84492	0.923		9_hr
Ald	10_hr	-0.0453687	0.85813	0.923		10_hr
Ald	11_hr	-0.0308499	0.903282	0.923		11_hr
Ald	12_hr	-0.0244656	0.923234	0.923		12_hr
Aldh	1_hr	-0.0325426	0.898001	0.898		1_hr
Aldh	2_hr	0.0748593	0.76783	0.838		2_hr
Aldh	3_hr	0.117387	0.642729	0.771		3_hr
Aldh	4_hr	0.140424	0.578372	0.771		4_hr
Aldh	5_hr	0.174749	0.487973	0.732		5_hr
Aldh	6_hr	0.200337	0.425412	0.732		6_hr
Aldh	7_hr	0.203777	0.417337	0.732		7_hr
Aldh	8_hr	0.196361	0.434843	0.732		8_hr
Aldh	9_hr	0.191956	0.445421	0.732		9_hr
Aldh	10_hr	0.185409	0.461382	0.732		10_hr
Aldh	11_hr	0.192829	0.443314	0.732		11_hr
Aldh	12_hr	0.207052	0.409728	0.732		12_hr
Aldh-III	1_hr	0.00539544	0.983048	0.993		1_hr
Aldh-III	2_hr	-0.00206915	0.993499	0.993		2_hr
Aldh-III	3_hr	0.0319274	0.899919	0.993		3_hr
Aldh-III	4_hr	0.0586277	0.817255	0.993		4_hr
Aldh-III	5_hr	0.065963	0.794826	0.993		5_hr
Aldh-III	6_hr	0.0624275	0.805618	0.993		6_hr
Aldh-III	7_hr	0.0528512	0.835014	0.993		7_hr
Aldh-III	8_hr	0.054948	0.828558	0.993		8_hr
Aldh-III	9_hr	0.0655144	0.796194	0.993		9_hr
Aldh-III	10_hr	0.069473	0.784147	0.993		10_hr
Aldh-III	11_hr	0.0670075	0.791645	0.993		11_hr
Aldh-III	12_hr	0.0570134	0.822209	0.993		12_hr
Alg-2	1_hr	-0.264942	0.288012	0.337		1_hr
Alg-2	2_hr	-0.302014	0.223207	0.337		2_hr
Alg-2	3_hr	-0.336535	0.172089	0.337		3_hr
Alg-2	4_hr	-0.350097	0.154376	0.337		4_hr
Alg-2	5_hr	-0.339204	0.168499	0.337		5_hr
Alg-2	6_hr	-0.312243	0.207142	0.337		6_hr
Alg-2	7_hr	-0.275804	0.267952	0.337		7_hr
Alg-2	8_hr	-0.254877	0.307394	0.337		8_hr
Alg-2	9_hr	-0.252348	0.312384	0.337		9_hr
Alg-2	10_hr	-0.243896	0.329406	0.337		10_hr
Alg-2	11_hr	-0.244784	0.327592	0.337		11_hr
Alg-2	12_hr	-0.240124	0.337174	0.337		12_hr
Alg10	1_hr	0.047144	0.852634	0.853		1_hr
Alg10	2_hr	-0.0629109	0.804141	0.853		2_hr
Alg10	3_hr	-0.106032	0.675404	0.811		3_hr
Alg10	4_hr	-0.105831	0.675987	0.811		4_hr
Alg10	5_hr	-0.120056	0.635136	0.811		5_hr
Alg10	6_hr	-0.159553	0.527124	0.811		6_hr
Alg10	7_hr	-0.182999	0.467328	0.811		7_hr
Alg10	8_hr	-0.186467	0.458783	0.811		8_hr
Alg10	9_hr	-0.182244	0.4692	0.811		9_hr
Alg10	10_hr	-0.183653	0.465711	0.811		10_hr
Alg10	11_hr	-0.191457	0.446628	0.811		11_hr
Alg10	12_hr	-0.207051	0.40973	0.811		12_hr
Alh	1_hr	-0.139038	0.582165	0.898		1_hr
Alh	2_hr	-0.120349	0.634305	0.898		2_hr
Alh	3_hr	-0.0725942	0.774681	0.898		3_hr
Alh	4_hr	-0.043496	0.863933	0.898		4_hr
Alh	5_hr	-0.0335417	0.894885	0.898		5_hr
Alh	6_hr	-0.0369604	0.884236	0.898		6_hr
Alh	7_hr	-0.0533136	0.833589	0.898		7_hr
Alh	8_hr	-0.0525734	0.83587	0.898		8_hr
Alh	9_hr	-0.051257	0.839929	0.898		9_hr
Alh	10_hr	-0.0468377	0.853582	0.898		10_hr
Alh	11_hr	-0.0363324	0.886191	0.898		11_hr
Alh	12_hr	-0.0326657	0.897616	0.898		12_hr
alien	1_hr	-0.0640635	0.80062	0.801		1_hr
alien	2_hr	-0.179767	0.475363	0.519		2_hr
alien	3_hr	-0.24917	0.318722	0.382		3_hr
alien	4_hr	-0.272465	0.274023	0.365		4_hr
alien	5_hr	-0.293486	0.237198	0.356		5_hr
alien	6_hr	-0.32543	0.187578	0.322		6_hr
alien	7_hr	-0.353961	0.149567	0.299		7_hr
alien	8_hr	-0.357973	0.144683	0.299		8_hr
alien	9_hr	-0.362278	0.139567	0.299		9_hr
alien	10_hr	-0.367791	0.133202	0.299		10_hr
alien	11_hr	-0.373542	0.12678	0.299		11_hr
alien	12_hr	-0.383652	0.116023	0.299		12_hr
ALiX	1_hr	-0.096816	0.702338	0.843		1_hr
ALiX	2_hr	-0.111294	0.66019	0.843		2_hr
ALiX	3_hr	-0.0738406	0.770909	0.843		3_hr
ALiX	4_hr	-0.0502924	0.842905	0.843		4_hr
ALiX	5_hr	-0.0527434	0.835346	0.843		5_hr
ALiX	6_hr	-0.0738194	0.770973	0.843		6_hr
ALiX	7_hr	-0.0965881	0.703008	0.843		7_hr
ALiX	8_hr	-0.10504	0.678284	0.843		8_hr
ALiX	9_hr	-0.105466	0.677047	0.843		9_hr
ALiX	10_hr	-0.101257	0.689314	0.843		10_hr
ALiX	11_hr	-0.0904002	0.721292	0.843		11_hr
ALiX	12_hr	-0.0906681	0.720497	0.843		12_hr
Alk	1_hr	-0.0909912	0.719539	0.853		1_hr
Alk	2_hr	-0.0893418	0.724434	0.853		2_hr
Alk	3_hr	-0.0646208	0.798919	0.853		3_hr
Alk	4_hr	-0.0469407	0.853263	0.853		4_hr
Alk	5_hr	-0.0478584	0.850425	0.853		5_hr
Alk	6_hr	-0.0547243	0.829246	0.853		6_hr
Alk	7_hr	-0.0736254	0.77156	0.853		7_hr
Alk	8_hr	-0.0750088	0.767379	0.853		8_hr
Alk	9_hr	-0.0779926	0.758381	0.853		9_hr
Alk	10_hr	-0.0738365	0.770922	0.853		10_hr
Alk	11_hr	-0.0657952	0.795338	0.853		11_hr
Alk	12_hr	-0.0629316	0.804078	0.853		12_hr
AlkB	1_hr	0.366257	0.134952	0.758		1_hr
AlkB	2_hr	0.337554	0.170713	0.758		2_hr
AlkB	3_hr	0.238326	0.340914	0.758		3_hr
AlkB	4_hr	0.173062	0.492249	0.758		4_hr
AlkB	5_hr	0.160197	0.525438	0.758		5_hr
AlkB	6_hr	0.151843	0.547527	0.758		6_hr
AlkB	7_hr	0.137566	0.586205	0.758		7_hr
AlkB	8_hr	0.129515	0.608507	0.758		8_hr
AlkB	9_hr	0.115175	0.649048	0.758		9_hr
AlkB	10_hr	0.100693	0.690963	0.758		10_hr
AlkB	11_hr	0.0839898	0.740386	0.758		11_hr
AlkB	12_hr	0.0780889	0.758091	0.758		12_hr
Alp4	1_hr	-0.714863	0.000855671	0.01		1_hr
Alp4	2_hr	-0.590558	0.00986755	0.059		2_hr
Alp4	3_hr	-0.458473	0.0556739	0.223		3_hr
Alp4	4_hr	-0.3879	0.111703	0.335		4_hr
Alp4	5_hr	-0.337989	0.170127	0.408		5_hr
Alp4	6_hr	-0.283085	0.255003	0.51		6_hr
Alp4	7_hr	-0.230832	0.356757	0.612		7_hr
Alp4	8_hr	-0.184732	0.463047	0.695		8_hr
Alp4	9_hr	-0.148238	0.557184	0.741		9_hr
Alp4	10_hr	-0.126293	0.617528	0.741		10_hr
Alp4	11_hr	-0.100556	0.691365	0.754		11_hr
Alp4	12_hr	-0.0764968	0.762888	0.763		12_hr
alph	1_hr	-0.196509	0.434491	0.666		1_hr
alph	2_hr	-0.20499	0.414511	0.666		2_hr
alph	3_hr	-0.148953	0.555264	0.666		3_hr
alph	4_hr	-0.114434	0.65117	0.666		4_hr
alph	5_hr	-0.110167	0.663438	0.666		5_hr
alph	6_hr	-0.118143	0.640576	0.666		6_hr
alph	7_hr	-0.1306	0.605483	0.666		7_hr
alph	8_hr	-0.127854	0.613153	0.666		8_hr
alph	9_hr	-0.125686	0.619234	0.666		9_hr
alph	10_hr	-0.119086	0.637891	0.666		10_hr
alph	11_hr	-0.110235	0.663242	0.666		11_hr
alph	12_hr	-0.109269	0.666028	0.666		12_hr
alpha-Cat	1_hr	-0.44556	0.0638683	0.195		1_hr
alpha-Cat	2_hr	-0.46531	0.0516692	0.195		2_hr
alpha-Cat	3_hr	-0.424359	0.0792244	0.195		3_hr
alpha-Cat	4_hr	-0.392469	0.107184	0.195		4_hr
alpha-Cat	5_hr	-0.381459	0.118299	0.195		5_hr
alpha-Cat	6_hr	-0.374541	0.125687	0.195		6_hr
alpha-Cat	7_hr	-0.37481	0.125394	0.195		7_hr
alpha-Cat	8_hr	-0.361144	0.140902	0.195		8_hr
alpha-Cat	9_hr	-0.352131	0.15183	0.195		9_hr
alpha-Cat	10_hr	-0.341514	0.165434	0.195		10_hr
alpha-Cat	11_hr	-0.328272	0.18353	0.195		11_hr
alpha-Cat	12_hr	-0.320394	0.194898	0.195		12_hr
alpha-catenin-related	1_hr	-0.111868	0.658537	0.712		1_hr
alpha-catenin-related	2_hr	-0.1294	0.608829	0.712		2_hr
alpha-catenin-related	3_hr	-0.107925	0.669915	0.712		3_hr
alpha-catenin-related	4_hr	-0.0936578	0.711648	0.712		4_hr
alpha-catenin-related	5_hr	-0.094583	0.708916	0.712		5_hr
alpha-catenin-related	6_hr	-0.0976402	0.699915	0.712		6_hr
alpha-catenin-related	7_hr	-0.111261	0.660284	0.712		7_hr
alpha-catenin-related	8_hr	-0.114693	0.650429	0.712		8_hr
alpha-catenin-related	9_hr	-0.114214	0.651801	0.712		9_hr
alpha-catenin-related	10_hr	-0.112936	0.655467	0.712		10_hr
alpha-catenin-related	11_hr	-0.108733	0.667579	0.712		11_hr
alpha-catenin-related	12_hr	-0.110515	0.662434	0.712		12_hr
alpha-Est10	1_hr	-0.0401175	0.874419	0.994		1_hr
alpha-Est10	2_hr	0.00931465	0.970738	0.994		2_hr
alpha-Est10	3_hr	-0.0017572	0.994479	0.994		3_hr
alpha-Est10	4_hr	-0.0291704	0.908526	0.994		4_hr
alpha-Est10	5_hr	-0.0389826	0.877946	0.994		5_hr
alpha-Est10	6_hr	-0.0452955	0.858356	0.994		6_hr
alpha-Est10	7_hr	-0.0477804	0.850666	0.994		7_hr
alpha-Est10	8_hr	-0.0466222	0.854249	0.994		8_hr
alpha-Est10	9_hr	-0.0416903	0.869535	0.994		9_hr
alpha-Est10	10_hr	-0.0491346	0.846481	0.994		10_hr
alpha-Est10	11_hr	-0.0408006	0.872297	0.994		11_hr
alpha-Est10	12_hr	-0.0363294	0.886201	0.994		12_hr
alpha-Est2	1_hr	-0.306642	0.215843	0.267		1_hr
alpha-Est2	2_hr	-0.337709	0.170503	0.267		2_hr
alpha-Est2	3_hr	-0.313363	0.205431	0.267		3_hr
alpha-Est2	4_hr	-0.28184	0.257188	0.267		4_hr
alpha-Est2	5_hr	-0.276414	0.266852	0.267		5_hr
alpha-Est2	6_hr	-0.29856	0.228809	0.267		6_hr
alpha-Est2	7_hr	-0.303425	0.220945	0.267		7_hr
alpha-Est2	8_hr	-0.306214	0.216516	0.267		8_hr
alpha-Est2	9_hr	-0.309395	0.211537	0.267		9_hr
alpha-Est2	10_hr	-0.307067	0.215175	0.267		10_hr
alpha-Est2	11_hr	-0.295466	0.233902	0.267		11_hr
alpha-Est2	12_hr	-0.294717	0.235145	0.267		12_hr
alpha-Est3	1_hr	-0.532762	0.0228232	0.023		1_hr
alpha-Est3	2_hr	-0.623753	0.00567109	0.009		2_hr
alpha-Est3	3_hr	-0.622351	0.0058124	0.009		3_hr
alpha-Est3	4_hr	-0.603094	0.00806049	0.009		4_hr
alpha-Est3	5_hr	-0.601735	0.00824241	0.009		5_hr
alpha-Est3	6_hr	-0.620194	0.00603547	0.009		6_hr
alpha-Est3	7_hr	-0.624557	0.00559131	0.009		7_hr
alpha-Est3	8_hr	-0.623393	0.00570715	0.009		8_hr
alpha-Est3	9_hr	-0.624283	0.00561838	0.009		9_hr
alpha-Est3	10_hr	-0.617112	0.00636619	0.009		10_hr
alpha-Est3	11_hr	-0.6041	0.00792799	0.009		11_hr
alpha-Est3	12_hr	-0.601504	0.00827364	0.009		12_hr
alpha-Est5	1_hr	0.239029	0.339449	0.62		1_hr
alpha-Est5	2_hr	0.200125	0.425911	0.62		2_hr
alpha-Est5	3_hr	0.214578	0.392525	0.62		3_hr
alpha-Est5	4_hr	0.230118	0.358287	0.62		4_hr
alpha-Est5	5_hr	0.221274	0.377561	0.62		5_hr
alpha-Est5	6_hr	0.195075	0.437917	0.62		6_hr
alpha-Est5	7_hr	0.18044	0.473685	0.62		7_hr
alpha-Est5	8_hr	0.167829	0.505624	0.62		8_hr
alpha-Est5	9_hr	0.154055	0.541638	0.62		9_hr
alpha-Est5	10_hr	0.150335	0.551557	0.62		10_hr
alpha-Est5	11_hr	0.143464	0.570088	0.62		11_hr
alpha-Est5	12_hr	0.125295	0.620332	0.62		12_hr
alpha-Est7	1_hr	-0.0525703	0.835879	0.909		1_hr
alpha-Est7	2_hr	0.0289851	0.909104	0.909		2_hr
alpha-Est7	3_hr	0.0749232	0.767637	0.909		3_hr
alpha-Est7	4_hr	0.10863	0.667877	0.891		4_hr
alpha-Est7	5_hr	0.135373	0.592246	0.888		5_hr
alpha-Est7	6_hr	0.143292	0.570556	0.888		6_hr
alpha-Est7	7_hr	0.149966	0.552546	0.888		7_hr
alpha-Est7	8_hr	0.147117	0.560204	0.888		8_hr
alpha-Est7	9_hr	0.150459	0.551225	0.888		9_hr
alpha-Est7	10_hr	0.146901	0.560786	0.888		10_hr
alpha-Est7	11_hr	0.1554	0.53807	0.888		11_hr
alpha-Est7	12_hr	0.163058	0.517968	0.888		12_hr
alpha-Est8	1_hr	-0.588273	0.0102296	0.123		1_hr
alpha-Est8	2_hr	-0.457801	0.0560801	0.336		2_hr
alpha-Est8	3_hr	-0.357163	0.145661	0.583		3_hr
alpha-Est8	4_hr	-0.28322	0.254766	0.595		4_hr
alpha-Est8	5_hr	-0.23964	0.338178	0.595		5_hr
alpha-Est8	6_hr	-0.21119	0.40022	0.595		6_hr
alpha-Est8	7_hr	-0.209363	0.404404	0.595		7_hr
alpha-Est8	8_hr	-0.192086	0.445107	0.595		8_hr
alpha-Est8	9_hr	-0.184458	0.463722	0.595		9_hr
alpha-Est8	10_hr	-0.171729	0.495639	0.595		10_hr
alpha-Est8	11_hr	-0.138007	0.584995	0.638		11_hr
alpha-Est8	12_hr	-0.104411	0.680115	0.68		12_hr
alpha-Est9	1_hr	-0.21952	0.38145	0.382		1_hr
alpha-Est9	2_hr	-0.246545	0.324013	0.382		2_hr
alpha-Est9	3_hr	-0.25196	0.313154	0.382		3_hr
alpha-Est9	4_hr	-0.236083	0.345612	0.382		4_hr
alpha-Est9	5_hr	-0.219057	0.382479	0.382		5_hr
alpha-Est9	6_hr	-0.223254	0.373197	0.382		6_hr
alpha-Est9	7_hr	-0.243953	0.329288	0.382		7_hr
alpha-Est9	8_hr	-0.248455	0.320159	0.382		8_hr
alpha-Est9	9_hr	-0.261604	0.294356	0.382		9_hr
alpha-Est9	10_hr	-0.261953	0.29369	0.382		10_hr
alpha-Est9	11_hr	-0.256359	0.304492	0.382		11_hr
alpha-Est9	12_hr	-0.252322	0.312436	0.382		12_hr
alpha-Man-Ia	1_hr	-0.0711035	0.779198	0.923		1_hr
alpha-Man-Ia	2_hr	-0.0538041	0.832079	0.923		2_hr
alpha-Man-Ia	3_hr	-0.0377774	0.881694	0.923		3_hr
alpha-Man-Ia	4_hr	-0.0274676	0.913846	0.923		4_hr
alpha-Man-Ia	5_hr	-0.0268513	0.915773	0.923		5_hr
alpha-Man-Ia	6_hr	-0.0244996	0.923128	0.923		6_hr
alpha-Man-Ia	7_hr	-0.0389139	0.87816	0.923		7_hr
alpha-Man-Ia	8_hr	-0.0391317	0.877483	0.923		8_hr
alpha-Man-Ia	9_hr	-0.0397179	0.875661	0.923		9_hr
alpha-Man-Ia	10_hr	-0.0376312	0.882149	0.923		10_hr
alpha-Man-Ia	11_hr	-0.0325205	0.898069	0.923		11_hr
alpha-Man-Ia	12_hr	-0.0291912	0.908461	0.923		12_hr
alpha-Man-Ib	1_hr	-0.224607	0.37023	0.48		1_hr
alpha-Man-Ib	2_hr	-0.245521	0.326092	0.48		2_hr
alpha-Man-Ib	3_hr	-0.212903	0.39632	0.48		3_hr
alpha-Man-Ib	4_hr	-0.192044	0.445207	0.48		4_hr
alpha-Man-Ib	5_hr	-0.190788	0.448247	0.48		5_hr
alpha-Man-Ib	6_hr	-0.19298	0.442949	0.48		6_hr
alpha-Man-Ib	7_hr	-0.201228	0.423313	0.48		7_hr
alpha-Man-Ib	8_hr	-0.196795	0.433809	0.48		8_hr
alpha-Man-Ib	9_hr	-0.188652	0.45344	0.48		9_hr
alpha-Man-Ib	10_hr	-0.183514	0.466055	0.48		10_hr
alpha-Man-Ib	11_hr	-0.177934	0.479949	0.48		11_hr
alpha-Man-Ib	12_hr	-0.178962	0.477376	0.48		12_hr
alpha-Man-IIa	1_hr	-0.236331	0.345091	0.645		1_hr
alpha-Man-IIa	2_hr	-0.235847	0.34611	0.645		2_hr
alpha-Man-IIa	3_hr	-0.181813	0.47027	0.645		3_hr
alpha-Man-IIa	4_hr	-0.147753	0.558489	0.645		4_hr
alpha-Man-IIa	5_hr	-0.140668	0.577707	0.645		5_hr
alpha-Man-IIa	6_hr	-0.140361	0.578543	0.645		6_hr
alpha-Man-IIa	7_hr	-0.14417	0.568172	0.645		7_hr
alpha-Man-IIa	8_hr	-0.1382	0.584463	0.645		8_hr
alpha-Man-IIa	9_hr	-0.132303	0.600746	0.645		9_hr
alpha-Man-IIa	10_hr	-0.124555	0.622417	0.645		10_hr
alpha-Man-IIa	11_hr	-0.116441	0.64543	0.645		11_hr
alpha-Man-IIa	12_hr	-0.116629	0.644892	0.645		12_hr
alpha-Man-IIb	1_hr	-0.215764	0.389851	0.669		1_hr
alpha-Man-IIb	2_hr	-0.201904	0.421724	0.669		2_hr
alpha-Man-IIb	3_hr	-0.167382	0.506775	0.669		3_hr
alpha-Man-IIb	4_hr	-0.143399	0.570264	0.669		4_hr
alpha-Man-IIb	5_hr	-0.134316	0.595167	0.669		5_hr
alpha-Man-IIb	6_hr	-0.127343	0.614583	0.669		6_hr
alpha-Man-IIb	7_hr	-0.133952	0.596176	0.669		7_hr
alpha-Man-IIb	8_hr	-0.127665	0.613681	0.669		8_hr
alpha-Man-IIb	9_hr	-0.12563	0.619391	0.669		9_hr
alpha-Man-IIb	10_hr	-0.12105	0.632318	0.669		10_hr
alpha-Man-IIb	11_hr	-0.112371	0.657089	0.669		11_hr
alpha-Man-IIb	12_hr	-0.108376	0.668612	0.669		12_hr
alpha-PheRS	1_hr	0.372914	0.127471	0.597		1_hr
alpha-PheRS	2_hr	0.330078	0.180987	0.597		2_hr
alpha-PheRS	3_hr	0.323434	0.190457	0.597		3_hr
alpha-PheRS	4_hr	0.317573	0.199081	0.597		4_hr
alpha-PheRS	5_hr	0.279058	0.262116	0.629		5_hr
alpha-PheRS	6_hr	0.228089	0.36266	0.649		6_hr
alpha-PheRS	7_hr	0.17752	0.480989	0.649		7_hr
alpha-PheRS	8_hr	0.141244	0.576134	0.649		8_hr
alpha-PheRS	9_hr	0.14111	0.576499	0.649		9_hr
alpha-PheRS	10_hr	0.136753	0.588442	0.649		10_hr
alpha-PheRS	11_hr	0.127103	0.615255	0.649		11_hr
alpha-PheRS	12_hr	0.115052	0.6494	0.649		12_hr
alpha-Spec	1_hr	-0.179261	0.476628	0.676		1_hr
alpha-Spec	2_hr	-0.17565	0.485698	0.676		2_hr
alpha-Spec	3_hr	-0.141969	0.574155	0.676		3_hr
alpha-Spec	4_hr	-0.118738	0.638881	0.676		4_hr
alpha-Spec	5_hr	-0.113439	0.654022	0.676		5_hr
alpha-Spec	6_hr	-0.115152	0.649115	0.676		6_hr
alpha-Spec	7_hr	-0.127711	0.613552	0.676		7_hr
alpha-Spec	8_hr	-0.12471	0.62198	0.676		8_hr
alpha-Spec	9_hr	-0.122112	0.62931	0.676		9_hr
alpha-Spec	10_hr	-0.117572	0.642203	0.676		10_hr
alpha-Spec	11_hr	-0.108468	0.668344	0.676		11_hr
alpha-Spec	12_hr	-0.105881	0.675842	0.676		12_hr
alpha4GT1	1_hr	0.046597	0.854327	0.932		1_hr
alpha4GT1	2_hr	-0.00616721	0.980624	0.981		2_hr
alpha4GT1	3_hr	-0.0563157	0.824353	0.932		3_hr
alpha4GT1	4_hr	-0.0750259	0.767327	0.932		4_hr
alpha4GT1	5_hr	-0.0767419	0.762149	0.932		5_hr
alpha4GT1	6_hr	-0.0740435	0.770296	0.932		6_hr
alpha4GT1	7_hr	-0.0866957	0.732308	0.932		7_hr
alpha4GT1	8_hr	-0.0850921	0.737092	0.932		8_hr
alpha4GT1	9_hr	-0.0944748	0.709236	0.932		9_hr
alpha4GT1	10_hr	-0.0995498	0.694311	0.932		10_hr
alpha4GT1	11_hr	-0.105257	0.677656	0.932		11_hr
alpha4GT1	12_hr	-0.106198	0.67492	0.932		12_hr
alphaCOP	1_hr	-0.173961	0.489967	0.748		1_hr
alphaCOP	2_hr	-0.171298	0.496737	0.748		2_hr
alphaCOP	3_hr	-0.116601	0.644971	0.748		3_hr
alphaCOP	4_hr	-0.0819499	0.746493	0.748		4_hr
alphaCOP	5_hr	-0.0814991	0.747844	0.748		5_hr
alphaCOP	6_hr	-0.0936556	0.711654	0.748		6_hr
alphaCOP	7_hr	-0.106866	0.672985	0.748		7_hr
alphaCOP	8_hr	-0.106031	0.675406	0.748		8_hr
alphaCOP	9_hr	-0.10016	0.692523	0.748		9_hr
alphaCOP	10_hr	-0.0929357	0.713782	0.748		10_hr
alphaCOP	11_hr	-0.0824549	0.744979	0.748		11_hr
alphaCOP	12_hr	-0.0824591	0.744967	0.748		12_hr
alphaSnap	1_hr	-0.321798	0.192839	0.34		1_hr
alphaSnap	2_hr	-0.342832	0.163702	0.34		2_hr
alphaSnap	3_hr	-0.327544	0.18456	0.34		3_hr
alphaSnap	4_hr	-0.324162	0.189405	0.34		4_hr
alphaSnap	5_hr	-0.315233	0.202594	0.34		5_hr
alphaSnap	6_hr	-0.299003	0.228085	0.34		6_hr
alphaSnap	7_hr	-0.290679	0.241924	0.34		7_hr
alphaSnap	8_hr	-0.272709	0.273577	0.34		8_hr
alphaSnap	9_hr	-0.249409	0.318243	0.34		9_hr
alphaSnap	10_hr	-0.243123	0.330989	0.34		10_hr
alphaSnap	11_hr	-0.240865	0.33564	0.34		11_hr
alphaSnap	12_hr	-0.238785	0.339956	0.34		12_hr
alphaTub67C	1_hr	-0.534585	0.0222749	0.061		1_hr
alphaTub67C	2_hr	-0.582271	0.011231	0.061		2_hr
alphaTub67C	3_hr	-0.54582	0.0191201	0.061		3_hr
alphaTub67C	4_hr	-0.529039	0.0239757	0.061		4_hr
alphaTub67C	5_hr	-0.523967	0.0256182	0.061		5_hr
alphaTub67C	6_hr	-0.506985	0.0317642	0.064		6_hr
alphaTub67C	7_hr	-0.475353	0.0461851	0.079		7_hr
alphaTub67C	8_hr	-0.456569	0.0568297	0.085		8_hr
alphaTub67C	9_hr	-0.428596	0.0759579	0.089		9_hr
alphaTub67C	10_hr	-0.417733	0.0845362	0.089		10_hr
alphaTub67C	11_hr	-0.41298	0.0885036	0.089		11_hr
alphaTub67C	12_hr	-0.412446	0.0889577	0.089		12_hr
alphaTub84B	1_hr	-0.375326	0.124833	0.125		1_hr
alphaTub84B	2_hr	-0.520251	0.0268763	0.029		2_hr
alphaTub84B	3_hr	-0.562092	0.0151865	0.018		3_hr
alphaTub84B	4_hr	-0.582308	0.0112247	0.015		4_hr
alphaTub84B	5_hr	-0.608244	0.00740032	0.015		5_hr
alphaTub84B	6_hr	-0.622074	0.00584073	0.015		6_hr
alphaTub84B	7_hr	-0.613775	0.00674052	0.015		7_hr
alphaTub84B	8_hr	-0.601229	0.0083111	0.015		8_hr
alphaTub84B	9_hr	-0.586516	0.0105149	0.015		9_hr
alphaTub84B	10_hr	-0.580969	0.0114583	0.015		10_hr
alphaTub84B	11_hr	-0.586574	0.0105055	0.015		11_hr
alphaTub84B	12_hr	-0.597726	0.00879853	0.015		12_hr
alphaTub84D	1_hr	-0.426062	0.0778993	0.177		1_hr
alphaTub84D	2_hr	-0.446074	0.0635265	0.177		2_hr
alphaTub84D	3_hr	-0.447821	0.0623726	0.177		3_hr
alphaTub84D	4_hr	-0.449272	0.0614265	0.177		4_hr
alphaTub84D	5_hr	-0.43585	0.0705987	0.177		5_hr
alphaTub84D	6_hr	-0.401146	0.0989663	0.177		6_hr
alphaTub84D	7_hr	-0.385522	0.114107	0.177		7_hr
alphaTub84D	8_hr	-0.369104	0.131716	0.177		8_hr
alphaTub84D	9_hr	-0.346362	0.159123	0.177		9_hr
alphaTub84D	10_hr	-0.340877	0.166276	0.177		10_hr
alphaTub84D	11_hr	-0.340528	0.166738	0.177		11_hr
alphaTub84D	12_hr	-0.332772	0.177238	0.177		12_hr
Alr	1_hr	0.44313	0.0655064	0.149		1_hr
Alr	2_hr	0.430684	0.0743857	0.149		2_hr
Alr	3_hr	0.453964	0.0584401	0.149		3_hr
Alr	4_hr	0.47077	0.0486298	0.149		4_hr
Alr	5_hr	0.46449	0.0521373	0.149		5_hr
Alr	6_hr	0.436037	0.0704638	0.149		6_hr
Alr	7_hr	0.412823	0.088637	0.152		7_hr
Alr	8_hr	0.387574	0.11203	0.163		8_hr
Alr	9_hr	0.366392	0.134797	0.163		9_hr
Alr	10_hr	0.358588	0.143945	0.163		10_hr
Alr	11_hr	0.354004	0.149514	0.163		11_hr
Alr	12_hr	0.340817	0.166355	0.166		12_hr
alrm	1_hr	-0.25105	0.314963	0.426		1_hr
alrm	2_hr	-0.279449	0.261418	0.426		2_hr
alrm	3_hr	-0.317614	0.199019	0.426		3_hr
alrm	4_hr	-0.344272	0.161823	0.426		4_hr
alrm	5_hr	-0.332271	0.17793	0.426		5_hr
alrm	6_hr	-0.28767	0.247054	0.426		6_hr
alrm	7_hr	-0.249948	0.317162	0.426		7_hr
alrm	8_hr	-0.223775	0.372053	0.426		8_hr
alrm	9_hr	-0.200103	0.425964	0.426		9_hr
alrm	10_hr	-0.201124	0.423556	0.426		10_hr
alrm	11_hr	-0.21208	0.398191	0.426		11_hr
alrm	12_hr	-0.211909	0.398581	0.426		12_hr
Als2	1_hr	-0.0644229	0.799523	0.996		1_hr
Als2	2_hr	-0.0727307	0.774267	0.996		2_hr
Als2	3_hr	-0.0313125	0.901838	0.996		3_hr
Als2	4_hr	-0.00310016	0.990259	0.996		4_hr
Als2	5_hr	0.0011759	0.996305	0.996		5_hr
Als2	6_hr	-0.00775511	0.975636	0.996		6_hr
Als2	7_hr	-0.0252515	0.920775	0.996		7_hr
Als2	8_hr	-0.030914	0.903082	0.996		8_hr
Als2	9_hr	-0.0321071	0.899359	0.996		9_hr
Als2	10_hr	-0.0294433	0.907673	0.996		10_hr
Als2	11_hr	-0.0249587	0.921691	0.996		11_hr
Als2	12_hr	-0.0284564	0.910756	0.996		12_hr
alt	1_hr	-0.205883	0.412435	0.769		1_hr
alt	2_hr	-0.193276	0.442236	0.769		2_hr
alt	3_hr	-0.144186	0.568128	0.769		3_hr
alt	4_hr	-0.112466	0.656818	0.769		4_hr
alt	5_hr	-0.102739	0.684986	0.769		5_hr
alt	6_hr	-0.100483	0.691578	0.769		6_hr
alt	7_hr	-0.107757	0.670403	0.769		7_hr
alt	8_hr	-0.0980163	0.69881	0.769		8_hr
alt	9_hr	-0.0945473	0.709022	0.769		9_hr
alt	10_hr	-0.0884526	0.727077	0.769		10_hr
alt	11_hr	-0.0781455	0.75792	0.769		11_hr
alt	12_hr	-0.0745885	0.768648	0.769		12_hr
Ama	1_hr	0.288589	0.245479	0.253		1_hr
Ama	2_hr	0.364024	0.137529	0.253		2_hr
Ama	3_hr	0.391803	0.107835	0.253		3_hr
Ama	4_hr	0.40517	0.0953133	0.253		4_hr
Ama	5_hr	0.404402	0.0960028	0.253		5_hr
Ama	6_hr	0.370674	0.129954	0.253		6_hr
Ama	7_hr	0.339124	0.168606	0.253		7_hr
Ama	8_hr	0.313339	0.205469	0.253		8_hr
Ama	9_hr	0.293514	0.237151	0.253		9_hr
Ama	10_hr	0.284498	0.252536	0.253		10_hr
Ama	11_hr	0.295669	0.233565	0.253		11_hr
Ama	12_hr	0.299492	0.227288	0.253		12_hr
amd	1_hr	0.162586	0.519196	0.94		1_hr
amd	2_hr	0.0792873	0.754485	0.94		2_hr
amd	3_hr	0.0270425	0.915175	0.94		3_hr
amd	4_hr	-0.0191274	0.939951	0.94		4_hr
amd	5_hr	-0.0429812	0.865529	0.94		5_hr
amd	6_hr	-0.046833	0.853597	0.94		6_hr
amd	7_hr	-0.0462416	0.855427	0.94		7_hr
amd	8_hr	-0.0478107	0.850573	0.94		8_hr
amd	9_hr	-0.0459124	0.856446	0.94		9_hr
amd	10_hr	-0.0542833	0.830603	0.94		10_hr
amd	11_hr	-0.068669	0.78659	0.94		11_hr
amd	12_hr	-0.083671	0.741339	0.94		12_hr
amn	1_hr	-0.0695436	0.783932	0.934		1_hr
amn	2_hr	-0.0437483	0.863151	0.934		2_hr
amn	3_hr	0.0210922	0.933795	0.934		3_hr
amn	4_hr	0.0537769	0.832163	0.934		4_hr
amn	5_hr	0.0640518	0.800656	0.934		5_hr
amn	6_hr	0.0728177	0.774004	0.934		6_hr
amn	7_hr	0.0786329	0.756454	0.934		7_hr
amn	8_hr	0.0788584	0.755775	0.934		8_hr
amn	9_hr	0.0824503	0.744993	0.934		9_hr
amn	10_hr	0.0888581	0.725871	0.934		10_hr
amn	11_hr	0.0909329	0.719712	0.934		11_hr
amn	12_hr	0.0833149	0.742404	0.934		12_hr
Amnionless	1_hr	-0.0824149	0.745099	0.878		1_hr
Amnionless	2_hr	-0.0325836	0.897873	0.898		2_hr
Amnionless	3_hr	0.0627444	0.80465	0.878		3_hr
Amnionless	4_hr	0.11359	0.65359	0.878		4_hr
Amnionless	5_hr	0.121296	0.631621	0.878		5_hr
Amnionless	6_hr	0.108277	0.668897	0.878		6_hr
Amnionless	7_hr	0.0945072	0.70914	0.878		7_hr
Amnionless	8_hr	0.0842689	0.739551	0.878		8_hr
Amnionless	9_hr	0.0877443	0.729184	0.878		9_hr
Amnionless	10_hr	0.0944781	0.709226	0.878		10_hr
Amnionless	11_hr	0.106444	0.674207	0.878		11_hr
Amnionless	12_hr	0.107693	0.670589	0.878		12_hr
amon	1_hr	-0.178657	0.478139	0.749		1_hr
amon	2_hr	-0.164058	0.515369	0.749		2_hr
amon	3_hr	-0.141577	0.575224	0.749		3_hr
amon	4_hr	-0.12616	0.617903	0.749		4_hr
amon	5_hr	-0.116044	0.646564	0.749		5_hr
amon	6_hr	-0.107247	0.67188	0.749		6_hr
amon	7_hr	-0.115392	0.648426	0.749		7_hr
amon	8_hr	-0.105249	0.677678	0.749		8_hr
amon	9_hr	-0.0998194	0.693521	0.749		9_hr
amon	10_hr	-0.0956535	0.70576	0.749		10_hr
amon	11_hr	-0.088035	0.728319	0.749		11_hr
amon	12_hr	-0.0812507	0.748589	0.749		12_hr
AMPdeam	1_hr	-0.117954	0.641112	0.878		1_hr
AMPdeam	2_hr	-0.0626554	0.804922	0.878		2_hr
AMPdeam	3_hr	0.0224393	0.929576	0.93		3_hr
AMPdeam	4_hr	0.0745347	0.768811	0.878		4_hr
AMPdeam	5_hr	0.0903309	0.721497	0.878		5_hr
AMPdeam	6_hr	0.084267	0.739557	0.878		6_hr
AMPdeam	7_hr	0.0680826	0.788373	0.878		7_hr
AMPdeam	8_hr	0.0651276	0.797373	0.878		8_hr
AMPdeam	9_hr	0.0660583	0.794536	0.878		9_hr
AMPdeam	10_hr	0.0717285	0.777303	0.878		10_hr
AMPdeam	11_hr	0.0857753	0.735052	0.878		11_hr
AMPdeam	12_hr	0.0902001	0.721886	0.878		12_hr
Amph	1_hr	-0.281875	0.257127	0.993		1_hr
Amph	2_hr	-0.21054	0.401705	0.993		2_hr
Amph	3_hr	-0.114695	0.650422	0.993		3_hr
Amph	4_hr	-0.0610466	0.809843	0.993		4_hr
Amph	5_hr	-0.0291247	0.908668	0.993		5_hr
Amph	6_hr	0.00221222	0.993049	0.993		6_hr
Amph	7_hr	0.0105557	0.966842	0.993		7_hr
Amph	8_hr	0.0176325	0.944637	0.993		8_hr
Amph	9_hr	0.0242828	0.923806	0.993		9_hr
Amph	10_hr	0.0333863	0.89537	0.993		10_hr
Amph	11_hr	0.0459153	0.856437	0.993		11_hr
Amph	12_hr	0.0551784	0.82785	0.993		12_hr
AMPKalpha	1_hr	-0.0432444	0.864713	1		1_hr
AMPKalpha	2_hr	-0.0434726	0.864005	1		2_hr
AMPKalpha	3_hr	0.011444	0.964053	1		3_hr
AMPKalpha	4_hr	0.0410346	0.871571	1		4_hr
AMPKalpha	5_hr	0.0427908	0.86612	1		5_hr
AMPKalpha	6_hr	0.0285911	0.910335	1		6_hr
AMPKalpha	7_hr	0.00791968	0.975119	1		7_hr
AMPKalpha	8_hr	-0.00417264	0.98689	1		8_hr
AMPKalpha	9_hr	-0.0047288	0.985142	1		9_hr
AMPKalpha	10_hr	-0.00157506	0.995051	1		10_hr
AMPKalpha	11_hr	0.0035335	0.988898	1		11_hr
AMPKalpha	12_hr	-6.66717e-05	0.999791	1		12_hr
Amun	1_hr	-0.206303	0.411461	0.722		1_hr
Amun	2_hr	-0.210729	0.401274	0.722		2_hr
Amun	3_hr	-0.163825	0.515975	0.722		3_hr
Amun	4_hr	-0.132882	0.599139	0.722		4_hr
Amun	5_hr	-0.1222	0.629062	0.722		5_hr
Amun	6_hr	-0.118892	0.638444	0.722		6_hr
Amun	7_hr	-0.12223	0.628978	0.722		7_hr
Amun	8_hr	-0.111125	0.660675	0.722		8_hr
Amun	9_hr	-0.106778	0.67324	0.722		9_hr
Amun	10_hr	-0.0994702	0.694544	0.722		10_hr
Amun	11_hr	-0.0912042	0.718908	0.722		11_hr
Amun	12_hr	-0.0901485	0.722039	0.722		12_hr
amx	1_hr	-0.353771	0.149801	0.185		1_hr
amx	2_hr	-0.370947	0.12965	0.185		2_hr
amx	3_hr	-0.380965	0.118816	0.185		3_hr
amx	4_hr	-0.397482	0.10238	0.185		4_hr
amx	5_hr	-0.389715	0.109892	0.185		5_hr
amx	6_hr	-0.370405	0.130255	0.185		6_hr
amx	7_hr	-0.364255	0.137261	0.185		7_hr
[truncated: 106,601 more rows]

## Sheet: PosCor_GE&Rebound
Positively correlated genes (Gene expression & Rebound sleep)	flybase_gene_id
aay	FBgn0023129
arx	FBgn0036826
bigmax	FBgn0039509
CBP	FBgn0026144
CG10306	FBgn0034654
CG10513	FBgn0039311
CG11413	FBgn0035022
CG12038	FBgn0035179
CG13484	FBgn0036406
CG15130	FBgn0032860
CG17777	FBgn0040900
CG18012	FBgn0038552
CG18542	FBgn0037731
CG2277	FBgn0035204
CG30356	FBgn0050356
CG31248	FBgn0051248
CG3345	FBgn0031240
CG42323	FBgn0259223
CG42544	FBgn0260713
CG45011	FBgn0266363
CG5953	FBgn0032587
CG6040	FBgn0038679
CG6287	FBgn0032350
CG6770	FBgn0032400
CG7079	FBgn0038849
CG7550	FBgn0035839
CG7650	FBgn0036519
CG7685	FBgn0038619
CG7966	FBgn0038115
CG8132	FBgn0037687
CG8206	FBgn0030679
CG8245	FBgn0033031
CG8321	FBgn0033677
CG8490	FBgn0033715
CG9313	FBgn0034566
CG9377	FBgn0032507
cort	FBgn0000351
Dgp-1	FBgn0027836
DNApol-alpha50	FBgn0011762
EndoG	FBgn0289744
Gen	FBgn0263831
Gfat1	FBgn0287209
Hakai	FBgn0032812
HDAC11	FBgn0051119
Int6	FBgn0261383
kermit	FBgn0010504
Mfe2	FBgn0030731
mRpS24	FBgn0039159
Npc2e	FBgn0051410
Pcd	FBgn0024841
Poc1	FBgn0036354
Pym	FBgn0034918
rasp	FBgn0024194
RpL13A	FBgn0037351
RpL5	FBgn0064225
RpL7	FBgn0005593
Tgt	FBgn0031321
Thor	FBgn0261560
Tpc1	FBgn0037852
Treh	FBgn0003748
tut	FBgn0052364
Ugt35b	FBgn0026314
Whamy	FBgn0037750

## Sheet: NegCor_GE&Rebound
Negatively correlated genes (Gene expression & Rebound sleep)	flybase_gene_id
2026-09-02	FBgn0014029
Acox57D-p	FBgn0034628
Act5C	FBgn0000042
Alp4	FBgn0016123
alpha-Est3	FBgn0015571
alphaTub84B	FBgn0003884
AnxB11	FBgn0030749
AnxB9	FBgn0000083
Arf51F	FBgn0013750
AstA-R2	FBgn0039595
beta-Man	FBgn0037215
betaTub60D	FBgn0288686
betaTub97EF	FBgn0003890
Bub3	FBgn0025457
CD98hc	FBgn0037533
CDase	FBgn0039774
Cdk5	FBgn0013762
CG10126	FBgn0038088
CG10178	FBgn0032684
CG10214	FBgn0039115
CG10311	FBgn0038420
CG10399	FBgn0031877
CG10420	FBgn0039296
CG10479	FBgn0035656
CG1092	FBgn0037228
CG10947	FBgn0032857
CG1103	FBgn0037235
CG11089	FBgn0039241
CG1113	FBgn0037304
CG11221	FBgn0031855
CG11760	FBgn0037615
CG12344	FBgn0033558
CG12355	FBgn0040805
CG12375	FBgn0031987
CG12662	FBgn0030074
CG12730	FBgn0029771
CG12926	FBgn0033437
CG13054	FBgn0036584
CG13622	FBgn0039202
CG13631	FBgn0040600
CG13659	FBgn0039319
CG13751	FBgn0033340
CG13890	FBgn0035169
CG14117	FBgn0036331
CG14207	FBgn0031037
CG14273	FBgn0032024
CG14683	FBgn0037822
CG14694	FBgn0037845
CG14855	FBgn0038260
CG14879	FBgn0038419
CG15083	FBgn0034399
CG15111	FBgn0034419
CG15186	FBgn0037448
CG1529	FBgn0031144
CG15353	FBgn0040718
CG15362	FBgn0031378
CG15461	FBgn0040649
CG15550	FBgn0039811
CG15695	FBgn0038832
CG1572	FBgn0030309
CG15890	FBgn0030576
CG1674	FBgn0039897
CG17337	FBgn0287767
CG17556	FBgn0038462
CG17574	FBgn0033777
CG17593	FBgn0031544
CG17841	FBgn0028480
CG18081	FBgn0036537
CG18324	FBgn0033905
CG18598	FBgn0038589
CG2051	FBgn0037376
CG2059	FBgn0029942
CG2091	FBgn0037372
CG2254	FBgn0029994
CG30046	FBgn0050046
CG3091	FBgn0029608
CG31089	FBgn0051089
CG31100	FBgn0051100
CG31431	FBgn0051431
CG3164	FBgn0288229
CG31673	FBgn0051673
CG31683	FBgn0051683
CG31710	FBgn0051710
CG31999	FBgn0051999
CG32091	FBgn0052091
CG32104	FBgn0052104
CG32195	FBgn0052195
CG32512	FBgn0052512
CG33080	FBgn0053080
CG3348	FBgn0040609
CG3394	FBgn0034999
CG34195	FBgn0085224
CG3625	FBgn0031245
CG3792	FBgn0031662
CG3814	FBgn0025692
CG3902	FBgn0036824
CG3909	FBgn0027524
CG4089	FBgn0037838
CG41378	FBgn0085638
CG42235	FBgn0250757
CG42445	FBgn0259916
CG4259	FBgn0031389
CG4301	FBgn0030747
CG4302	FBgn0027073
CG43341	FBgn0263046
CG4615	FBgn0029935
CG4627	FBgn0033808
CG4721	FBgn0039024
CG4729	FBgn0036623
CG5177	FBgn0031908
CG5381	FBgn0032218
CG5404	FBgn0038354
CG5541	FBgn0030603
CG5704	FBgn0026570
CG5830	FBgn0036556
CG5888	FBgn0028523
CG5969	FBgn0036998
CG6084	FBgn0086254
CG6310	FBgn0036121
CG6356	FBgn0039178
CG6583	FBgn0032420
CG6723	FBgn0037895
CG6983	FBgn0035896
CG7328	FBgn0036942
CG7408	FBgn0036765
CG7460	FBgn0036749
CG7509	FBgn0035575
CG7601	FBgn0027583
CG7737	FBgn0033584
CG7997	FBgn0034117
CG8369	FBgn0040532
CG8501	FBgn0033724
CG8520	FBgn0033734
CG8568	FBgn0030841
CG8839	FBgn0033717
CG9107	FBgn0031764
CG9451	FBgn0036876
CG9953	FBgn0035726
Chrac-14	FBgn0043002
cib	FBgn0026084
ClC-a	FBgn0051116
Cyp12b2	FBgn0034387
Cyp28c1	FBgn0030339
Cyp305a1	FBgn0036910
Cyp4g15	FBgn0030304
Cyp6a13	FBgn0033304
Cyp6d4	FBgn0039006
Cyp6t1	FBgn0031182
Dl	FBgn0260632
dpr21	FBgn0260995
Dredd	FBgn0020381
Dtg	FBgn0038071
Eaat1	FBgn0026439
eater	FBgn0243514
Efr	FBgn0029849
egr	FBgn0033483
Eip55E	FBgn0000566
EndoGI	FBgn0028515
Est-Q	FBgn0037090
ETHR	FBgn0038874
fln	FBgn0005633
fu12	FBgn0026718
Fuca	FBgn0285958
Gal	FBgn0001089
Gli	FBgn0001987
GluRIIE	FBgn0051201
GNBP1	FBgn0040323
GstO2	FBgn0035906
GstS1	FBgn0010226
GstT2	FBgn0050005
Haspin	FBgn0046706
hdly	FBgn0038842
hoe1	FBgn0041150
Hr38	FBgn0014859
Hr4	FBgn0264562
Hsp27	FBgn0289994
Hsp70Bb	FBgn0013278
Hsp70Bbb	FBgn0051354
Idgf3	FBgn0020414
Irk1	FBgn0265042
kune	FBgn0033032
LanB1	FBgn0289933
Lapsyn	FBgn0034602
lectin-24Db	FBgn0040102
LManI	FBgn0032253
magu	FBgn0262169
mdy	FBgn0004797
MFS9	FBgn0038799
Mis12	FBgn0035725
Mmp1	FBgn0035049
MSBP	FBgn0030703
mthl1	FBgn0030766
Mtl	FBgn0039532
Mtpalpha	FBgn0028479
Mul1	FBgn0035483
myo	FBgn0026199
NANS	FBgn0038045
ND-23	FBgn0017567
NijA	FBgn0036101
Nmda1	FBgn0013305
Nmdmc	FBgn0010222
nompB	FBgn0016919
Nsun5	FBgn0259704
NT5E-2	FBgn0050104
NtR	FBgn0029147
nuf	FBgn0013718
Obp44a	FBgn0033268
Orct	FBgn0019952
Ork1	FBgn0017561
Ostgamma	FBgn0032015
pain	FBgn0060296
Pdxk	FBgn0085484
PGRP-LA	FBgn0035975
PIP4K	FBgn0039924
Pis	FBgn0030670
pit	FBgn0266581
ppk8	FBgn0052792
PPO1	FBgn0283437
Proc-R	FBgn0029723
Prosalpha6	FBgn0250843
Psf3	FBgn0030196
Pura	FBgn0035802
r-l	FBgn0003257
Rab23	FBgn0037364
Rac2	FBgn0014011
Reck	FBgn0036463
rho	FBgn0004635
RhoL	FBgn0014380
Ripalpha	FBgn0032189
Sk1	FBgn0030300
sktl	FBgn0016984
Slc45-1	FBgn0035968
slp1	FBgn0003430
Snx3	FBgn0038065
spz	FBgn0003495
Ssk	FBgn0036945
ste24a	FBgn0034176
STUB1	FBgn0027052
Syb	FBgn0003660
tal-1A	FBgn0259730
tal-2A	FBgn0259731
tal-3A	FBgn0259732
tal-AA	FBgn0259733
Taz	FBgn0026619
Tk	FBgn0037976
Trh	FBgn0262139
Trp1	FBgn0011584
Tsp66E	FBgn0035936
Uch-L5	FBgn0011327
Ugt58Fa	FBgn0040091
Unc-13-4B	FBgn0266719
vri	FBgn0016076
w	FBgn0003996
wrapper	FBgn0025878
Wsck	FBgn0046685
wtrw	FBgn0260005
Ykt6	FBgn0260858
Zasp52	FBgn0265991

## Sheet: PosCor_history&NegCor_rebound
positively correlates with sleep history AND negatively correlates with sleep rebound
AstA-R2
CG33080
CG41378
CG42235
CG6723
CG7460
CG7601
Chrac-14
Cyp28c1
dpr21
MFS9
Obp44a
Sk1
Ssk
Trh

## Sheet: NegCor_history&PosCor_rebound
Negatively correlates with sleep history AND positively correlates with sleep rebound
CG42323
CG7079
CG9313
CG9377
Dgp-1
